# Supplementary material for: In-depth mapping of the mouse brain N-glycoproteome reveals widespread N-glycosylation of diverse brain proteins
Source: Oncotarget. 2016 May 31;7(25):38796–809. doi: 10.18632/oncotarget.9737 (PMC5122430; doi:10.18632/oncotarget.9737)
Supplement: Supplementary file 3 [file oncotarget-07-38796-s003.xlsx]

## Sheet: N-glycopeptides
Supplementary Table 4: N-glycopeptides identified from all methods in this study. The yellow marker represents the optimized workflow.
Protein	Glycosite	Sequence	Modification	Unique	ZIC_Trypsin_Fusion	ZIC_TryLys_Fusion	ZIC_TryGlu_Fusion	ZIC_LysC_Fusion	ZIC_GluC_Fusion	ZIC_Chymo_Fusion	ZIC_Pepsin_Fusion	ZIC_trypsin_4600_replicates	ZIC_trypsin_4600_RP	ZIC_Trypsin_4600_SCX	S_Trypsin_4600_triplicates	S-Trypsin-4600-RP	S_Trypsin_Fusion	S-TryLys-Fusion	S-TryGlu-Fusion	HC-Trypsin-4600-replicates	HC-Trypsin-4600-RP	TiO2_Trypsin_4600	Total
sp|P14231|AT1B2_MOUSE	197	VINFYAGAJQSMJVTCVGK	12,M(Oxidation[M]);13,J(Deamidated[J]);16,C(Carbamidomethyl[C])	Yes	752	563	444	0	0	0	0	142	57	171	10	175	936	154	341	87	45	20	3897
sp|P14231|AT1B2_MOUSE	96	TENLDVIVJISDTESWGQHVQK	9,J(Deamidated[J])	Yes	567	431	406	370	0	0	0	197	105	16	242	267	487	85	130	0	5	0	3308
sp|P35803|GPM6B_MOUSE	217	SPQSJGTSGVEQICVDVR	5,J(Deamidated[J]);14,C(Carbamidomethyl[C])	Yes	457	340	202	0	0	0	0	167	258	58	39	10	625	346	263	0	84	344	3193
sp|P43006|EAA2_MOUSE	215	AVISMLJETMNEAPEETK	5,M(Oxidation[M]);7,J(Deamidated[J]);10,M(Oxidation[M])	Yes	136	135	108	54	0	0	0	231	313	96	115	513	525	312	208	28	257	115	3146
sp|P14094|AT1B1_MOUSE	158	FKLDWLGJCSGLNDDSYGYR	8,J(Deamidated[J]);9,C(Carbamidomethyl[C])	Yes	549	323	348	0	0	0	0	158	150	62	216	148	473	63	149	35	84	26	2784
sp|P01831|THY1_MOUSE	118	DEGDYFCELQVSGANPMSSJK	7,C(Carbamidomethyl[C]);17,M(Oxidation[M]);20,J(Deamidated[J])	Yes	562	554	4	313	0	0	0	89	128	4	188	254	488	112	2	7	5	41	2751
sp|Q9JIS5|SV2A_MOUSE	498	VEHVTFJFTLENQIHR	7,J(Deamidated[J])	Yes	708	688	1	0	0	0	0	210	9	44	37	50	636	152	0	117	11	0	2663
sp|Q91V14|S12A5_MOUSE	333	LAWEGJETVTTR	6,J(Deamidated[J])	Yes	278	253	196	0	0	0	0	207	257	97	91	104	380	246	238	44	127	131	2649
sp|P14094|AT1B1_MOUSE	266	YLQPLLAVQFTJLTVDTEIR	12,J(Deamidated[J])	Yes	236	249	233	0	0	0	0	222	2	3	152	336	212	43	88	259	11	135	2181
sp|P43006|EAA2_MOUSE	205	VLVAPPSEEAJTTK	11,J(Deamidated[J])	Yes	5	12	8	8	0	0	0	182	282	111	75	512	140	110	91	19	218	75	1848
sp|B9EKR1|PRPTZ_MOUSE	105	TVEIJLTNDYYLSGGLSEK	5,J(Deamidated[J])	Yes	364	275	251	156	0	0	0	33	0	23	1	95	250	52	67	0	0	0	1567
sp|P14231|AT1B2_MOUSE	250	FLJVTPNVEVNVECR	3,J(Deamidated[J]);14,C(Carbamidomethyl[C])	Yes	338	282	84	0	0	0	0	84	9	16	52	22	297	142	164	11	5	50	1556
sp|P35802|GPM6A_MOUSE	164	JTTLVEGAJLCLDLR	1,J(Deamidated[J]);11,C(Carbamidomethyl[C])	Yes	226	188	116	0	0	0	0	298	0	0	59	59	180	44	30	2	84	231	1517
sp|P97797|SHPS1_MOUSE	205;209	JVSYJISSTVR	1,J(Deamidated[J]);5,J(Deamidated[J])	Yes	239	269	202	0	0	0	0	77	115	40	73	101	70	96	74	11	7	11	1385
sp|Q8BYI9|TENR_MOUSE	581	GTJESEASSTQFTTEIDAPK	3,J(Deamidated[J])	Yes	193	116	2	0	0	0	0	26	184	77	24	96	422	150	2	21	13	5	1331
sp|P01831|THY1_MOUSE	94;118	VLTLAJFTTKDEGDYFCELQVSGANPMSSJK	6,J(Deamidated[J]);17,C(Carbamidomethyl[C]);27,M(Oxidation[M]);30,J(Deamidated[J])	Yes	87	47	0	2	0	0	0	114	157	3	151	51	459	20	0	5	85	37	1218
sp|P12960|CNTN1_MOUSE	593	YTCTAQTIVDJSSASADLVVR	3,C(Carbamidomethyl[C]);11,J(Deamidated[J])	Yes	111	37	48	0	0	0	0	20	16	24	19	88	450	97	185	40	9	2	1146
sp|P12960|CNTN1_MOUSE	473	ILIWEDGSLEINJITR	13,J(Deamidated[J])	Yes	223	189	1	0	0	0	0	73	1	7	25	117	219	30	5	198	13	8	1109
sp|Q922J6|TSN2_MOUSE	139	GJGTLITFHSAFQCCGK	2,J(Deamidated[J]);14,C(Carbamidomethyl[C]);15,C(Carbamidomethyl[C])	Yes	313	303	284	0	0	0	0	16	2	0	9	4	40	38	9	1	6	0	1025
sp|P12960|CNTN1_MOUSE	935	YIITWDHVVALSJESTVTGYK	13,J(Deamidated[J])	Yes	317	259	13	0	0	0	0	18	0	2	11	123	135	19	35	13	10	0	955
sp|P01831|THY1_MOUSE	94	VLTLAJFTTK	6,J(Deamidated[J])	Yes	33	29	23	18	0	0	0	49	158	65	16	197	143	103	39	33	18	12	936
sp|Q62277|SYPH_MOUSE	59	LSVECAJKTESALNIEVEFEYPFR	5,C(Carbamidomethyl[C]);7,J(Deamidated[J])	Yes	180	186	0	0	0	0	0	69	0	0	213	0	88	18	0	63	0	0	817
sp|Q99PJ0|NTRI_MOUSE	284;292	LTFFJVSEHDYGJYTCVASNK	5,J(Deamidated[J]);13,J(Deamidated[J]);16,C(Carbamidomethyl[C])	Yes	78	55	15	45	0	0	0	16	84	3	7	22	311	21	17	15	77	41	807
sp|Q61885|MOG_MOUSE	59	JATGMEVGWYR	1,J(Deamidated[J]);5,M(Oxidation[M])	Yes	125	141	3	0	0	0	0	46	11	67	14	35	105	196	17	5	6	3	774
sp|P08113|ENPL_MOUSE	217	HNJDTQHIWESDSNEFSVIADPR	3,J(Deamidated[J])	Yes	87	107	0	0	0	0	0	13	88	4	10	237	128	88	0	10	1	0	773
sp|P97300|NPTN_MOUSE	228	AJATIEVK	2,J(Deamidated[J])	Yes	54	41	14	41	0	0	0	90	137	70	34	41	153	42	34	12	2	0	765
sp|Q8R366|IGSF8_MOUSE	461	GETASLLCJISVR	8,C(Carbamidomethyl[C]);9,J(Deamidated[J])	Yes	301	56	5	0	0	0	0	40	9	17	18	32	194	39	13	24	7	5	760
sp|Q61735|CD47_MOUSE	109	DAMVGJYTCEVTELSR	3,M(Oxidation[M]);6,J(Deamidated[J]);9,C(Carbamidomethyl[C])	Yes	135	60	1	0	0	0	0	26	12	45	41	23	267	70	3	37	17	12	749
sp|P07758|A1AT1_MOUSE/sp|P22599|A1AT2_MOUSE/sp|Q00896|A1AT3_MOUSE/sp|Q00897|A1AT4_MOUSE	101/101/101/101	GDTHTQILEGLQFJLTQTSEADIHK	14,J(Deamidated[J])	No	10	276	0	10	0	0	0	28	13	0	26	172	31	4	0	151	17	0	738
sp|P14094|AT1B1_MOUSE	193	PKPPKJESLETYPLMMK	6,J(Deamidated[J]);15,M(Oxidation[M]);16,M(Oxidation[M])	Yes	66	59	0	36	0	0	0	47	13	1	7	86	284	67	0	26	2	42	736
sp|Q8BJI1|S6A17_MOUSE	393	DLIPPHVJFSHLTTK	8,J(Deamidated[J])	Yes	49	47	43	0	0	0	0	27	14	20	13	23	220	114	141	7	7	2	727
sp|P14094|AT1B1_MOUSE	158	LDWLGJCSGLNDDSYGYR	6,J(Deamidated[J]);7,C(Carbamidomethyl[C])	Yes	119	79	61	0	0	0	0	37	23	13	13	53	194	43	25	12	15	13	700
sp|P14231|AT1B2_MOUSE	118	FLEPYJDSIQAQK	6,J(Deamidated[J])	Yes	6	10	11	7	0	0	0	25	12	108	16	181	117	52	65	53	18	8	689
sp|P12960|CNTN1_MOUSE	258	DIYTMMGQJVTLECFALGNPVPDIR	5,M(Oxidation[M]);6,M(Oxidation[M]);9,J(Deamidated[J]);14,C(Carbamidomethyl[C])	Yes	220	143	0	0	0	0	0	29	1	0	6	87	103	12	0	20	12	1	634
sp|Q9D3A9|TTYH1_MOUSE	355	EAIPQFSAAQKPLLSLEETLJVTER	21,J(Deamidated[J])	Yes	219	34	0	0	0	0	0	28	4	14	24	89	162	13	0	26	7	3	623
sp|O54991|CNTP1_MOUSE	519	VDGQLVJLTLVEFR	7,J(Deamidated[J])	Yes	159	33	28	0	0	0	0	27	13	7	32	98	146	9	20	36	8	0	616
sp|P14231|AT1B2_MOUSE	220	DEDAENLGHFVMFPAJGSIDLMYFPYYGK	12,M(Oxidation[M]);16,J(Deamidated[J]);22,M(Oxidation[M])	Yes	113	98	0	0	0	0	0	28	0	2	19	247	65	13	0	12	13	4	614
sp|Q61735|CD47_MOUSE	73;80	SYIFIYDGNKJSTTTDQJFTSAK	11,J(Deamidated[J]);18,J(Deamidated[J])	Yes	66	14	10	1	0	0	0	21	157	27	7	61	126	18	47	0	41	4	600
sp|P97797|SHPS1_MOUSE	312	NTDGTYJYTSLFLVJSSAHR	7,J(Deamidated[J])	Yes	114	39	42	0	0	0	0	38	43	6	13	101	110	26	38	17	4	1	592
sp|P12960|CNTN1_MOUSE	494	GKAJSTGTLVITNPTR	4,J(Deamidated[J])	Yes	112	26	145	0	0	0	0	47	69	6	13	22	40	18	33	40	15	2	588
sp|P20917|MAG_MOUSE	223	LGCQAAFPJTTLQFEGYASLDVK	3,C(Carbamidomethyl[C]);9,J(Deamidated[J])	Yes	243	250	0	0	0	0	0	24	0	0	0	0	28	0	0	11	0	29	585
sp|Q99N28|CADM3_MOUSE	288	MTQESALIFPFLJK	1,M(Oxidation[M]);13,J(Deamidated[J])	Yes	28	28	1	14	0	0	0	42	69	35	15	118	131	27	1	13	22	24	568
sp|P97300|NPTN_MOUSE	170	ESLLPVTLQCJLTSSSHTLMYSYWTR	10,C(Carbamidomethyl[C]);11,J(Deamidated[J]);20,M(Oxidation[M])	Yes	211	120	120	0	0	0	0	12	0	0	2	1	65	4	6	8	17	0	566
sp|Q8BLQ9|CADM2_MOUSE	287;291	ELNILFLJKTDJGTYR	8,J(Deamidated[J]);12,J(Deamidated[J])	Yes	20	19	9	0	0	0	0	43	80	35	29	35	95	32	54	17	22	29	519
sp|P56564|EAA1_MOUSE	206;216	VPIQSJETLLGAVINJVSEAMETLTR	6,J(Deamidated[J]);16,J(Deamidated[J]);21,M(Oxidation[M])	Yes	47	28	0	0	0	0	0	30	5	0	10	127	67	32	12	45	26	89	518
sp|Q80Z24|NEGR1_MOUSE	280;288	SILTVTJVTQEHFGJYTCVAANK	7,J(Deamidated[J]);15,J(Deamidated[J]);18,C(Carbamidomethyl[C])	Yes	99	130	0	0	0	0	0	21	143	2	9	10	66	8	2	0	5	8	503
sp|P32037|GTR3_MOUSE	43	DFLJYTLEER	4,J(Deamidated[J])	Yes	16	11	9	0	0	0	0	39	66	14	35	136	56	39	34	9	26	12	502
sp|P13595|NCAM1_MOUSE	450	DGQLLPSSJYSNIK	9,J(Deamidated[J])	Yes	16	13	19	0	0	0	0	45	99	34	14	53	65	39	27	15	39	19	497
sp|P23819|GRIA2_MOUSE	256	IQFGGAJVSGFQIVDYDDSLVSK	7,J(Deamidated[J])	Yes	82	61	84	9	0	0	0	12	12	5	9	68	102	11	26	7	8	0	496
sp|Q9Z218|DPP6_MOUSE	112;113	NVETJJSTVLIEGK	5,J(Deamidated[J]);6,J(Deamidated[J])	Yes	37	26	14	0	0	0	0	26	30	80	18	28	105	75	31	8	5	12	495
sp|Q60625|ICAM5_MOUSE	645	NSMTPGJLSPGIYLCJATNR	3,M(Oxidation[M]);15,C(Carbamidomethyl[C]);16,J(Deamidated[J])	Yes	39	43	53	0	0	0	0	28	24	23	22	21	113	34	40	20	10	15	485
sp|Q8BG39|SV2B_MOUSE	516	FIJSTFLEQK	3,J(Deamidated[J])	Yes	13	7	9	0	0	0	0	30	97	56	14	56	79	16	15	19	49	14	474
sp|Q6NXK7|DPP10_MOUSE	112;120	LNTESJASTLLLDJSTFVTFK	6,J(Deamidated[J]);14,J(Deamidated[J])	Yes	15	22	10	9	0	0	0	17	31	2	13	98	158	25	52	15	6	0	473
sp|P10852|4F2_MOUSE	259	LMNAPLYLAEWQJITK	2,M(Oxidation[M]);13,J(Deamidated[J])	Yes	38	37	14	14	0	0	0	30	29	24	17	70	109	31	22	9	13	14	471
sp|Q8BLF1|NCEH1_MOUSE	270	GNYDFVEAMIVNJHTSLDVER	9,M(Oxidation[M]);13,J(Deamidated[J])	Yes	199	18	0	0	0	0	0	6	1	0	8	48	160	14	0	8	1	0	463
sp|P14231|AT1B2_MOUSE	220	RDEDAENLGHFVMFPAJGSIDLMYFPYYGK	13,M(Oxidation[M]);17,J(Deamidated[J]);23,M(Oxidation[M])	Yes	62	62	0	50	0	0	0	27	1	4	26	112	82	17	0	9	8	0	460
sp|Q3TXX4|VGLU1_MOUSE	93	CNLGVAIVSMVJJSTTHR	1,C(Carbamidomethyl[C]);10,M(Oxidation[M]);13,J(Deamidated[J])	Yes	66	40	65	0	0	0	0	21	1	1	13	2	132	54	45	13	1	0	454
sp|Q8R366|IGSF8_MOUSE	325	IGPGEPLELLCJVSGALPPPGR	11,C(Carbamidomethyl[C]);12,J(Deamidated[J])	Yes	32	23	30	0	0	0	0	52	15	4	22	45	137	27	31	30	3	3	454
sp|P97797|SHPS1_MOUSE	271	VTQQSPTSMNQVJLTCR	9,M(Oxidation[M]);13,J(Deamidated[J]);16,C(Carbamidomethyl[C])	Yes	28	34	27	0	0	0	0	31	32	40	18	32	79	49	37	14	15	11	447
sp|P12960|CNTN1_MOUSE	494	AJSTGTLVITNPTR	2,J(Deamidated[J])	Yes	20	28	21	0	0	0	0	41	9	117	10	42	41	61	29	18	3	4	444
sp|Q810U4|NRCAM_MOUSE	501	GSALHEDIYVLHDJGTLEIPVAQK	14,J(Deamidated[J])	Yes	37	23	21	16	0	0	0	21	3	12	14	18	98	78	92	6	4	0	443
sp|Q61885|MOG_MOUSE	59	ISPGKJATGMEVGWYR	6,J(Deamidated[J]);10,M(Oxidation[M])	Yes	76	1	7	0	0	0	0	23	32	51	10	31	111	8	53	13	25	1	442
sp|Q8R5M8|CADM1_MOUSE	104	FQLLJFSSSELK	5,J(Deamidated[J])	Yes	28	23	16	0	0	0	0	32	32	17	7	104	55	30	25	13	32	26	440
sp|Q99PJ0|NTRI_MOUSE	44	AMDJVTVR	4,J(Deamidated[J])	Yes	15	20	15	0	0	0	0	43	62	74	17	31	83	28	29	0	2	19	438
sp|Q8BG39|SV2B_MOUSE	441	VFFGEHVHGATIJFTMENQIHQHGK	13,J(Deamidated[J]);16,M(Oxidation[M])	Yes	127	236	0	21	0	0	0	22	0	0	1	5	3	1	0	22	0	0	438
sp|P05213|TBA1B_MOUSE/sp|P05214|TBA3_MOUSE/sp|P68368|TBA4A_MOUSE/sp|P68369|TBA1A_MOUSE	293/293/293/293	AYHEQLSVAEITJACFEPANQMVK	13,J(Deamidated[J]);15,C(Carbamidomethyl[C])	No	21	12	0	18	0	0	0	17	6	1	17	9	205	97	0	0	1	22	426
sp|B9EKR1|PRPTZ_MOUSE	501	SDVPJTSPJSTSQHVAEFETER	9,J(Deamidated[J])	Yes	25	23	8	0	0	0	0	42	24	18	24	30	81	116	7	0	6	20	424
sp|Q91V14|S12A5_MOUSE	314	SAFDPPNFPICLLGJR	11,C(Carbamidomethyl[C]);15,J(Deamidated[J])	Yes	22	21	28	0	0	0	0	40	9	4	24	28	187	17	33	0	0	0	413
sp|P13595|NCAM1_MOUSE	316	ITYVEJQTAMELEEQVTLTCEASGDPIPSITWR	6,J(Deamidated[J]);10,M(Oxidation[M]);20,C(Carbamidomethyl[C])	Yes	124	45	0	0	0	0	0	8	0	0	11	65	91	34	0	20	8	0	406
sp|Q60625|ICAM5_MOUSE	794	APPGALNLGLSSJJSTLSVAGAMGSHGGEYECAATNAHGR	14,J(Deamidated[J]);23,M(Oxidation[M]);32,C(Carbamidomethyl[C])	Yes	50	28	0	0	0	0	0	20	0	2	11	1	125	152	0	8	1	0	398
sp|Q91V14|S12A5_MOUSE	351	LLJATCDEYFTR	3,J(Deamidated[J]);6,C(Carbamidomethyl[C])	Yes	40	41	6	0	0	0	0	42	23	16	33	32	41	13	16	10	56	9	378
sp|Q810U4|NRCAM_MOUSE	852	VSVVJSTLAEVHWDPVPPK	5,J(Deamidated[J])	Yes	35	14	1	0	0	0	0	38	3	25	20	56	125	21	11	25	4	0	378
sp|Q8BLK3|LSAMP_MOUSE	279;287	STEGQSSLTVTJVTEEHYGJYTCVAANK	12,J(Deamidated[J]);20,J(Deamidated[J]);23,C(Carbamidomethyl[C])	Yes	42	38	3	1	0	0	0	8	153	1	4	9	45	18	8	0	22	19	371
sp|Q63912|OMGP_MOUSE	176;192	LHIVDLSJNSLTQILPGTLIJLTJLTHLYLHNNK	8,J(Deamidated[J]);24,J(Deamidated[J])	Yes	118	78	55	68	0	0	0	35	0	0	0	0	0	0	0	16	0	0	370
sp|P14231|AT1B2_MOUSE	238	FHVJYTQPLVAVK	4,J(Deamidated[J])	Yes	12	6	18	13	0	0	0	28	22	35	9	32	39	52	56	21	15	11	369
sp|P14094|AT1B1_MOUSE	266	YLQPLLAVQFTJLTVDTEIRVECK	12,J(Deamidated[J]);23,C(Carbamidomethyl[C])	Yes	21	96	0	237	0	0	0	8	0	2	0	0	0	0	0	4	0	0	368
sp|Q80Z24|NEGR1_MOUSE	149	IYDISNDMTINEGTJVTLTCLATGKPEPVISWR	8,M(Oxidation[M]);15,J(Deamidated[J]);20,C(Carbamidomethyl[C])	Yes	127	57	0	0	0	0	0	6	0	0	11	16	120	10	0	3	16	0	366
sp|P43006|EAA2_MOUSE	205	KVLVAPPSEEAJTTK	12,J(Deamidated[J])	Yes	12	6	7	5	0	0	0	39	93	24	13	30	56	11	25	5	16	24	366
sp|P31650|S6A11_MOUSE	182;185;193	LJFSJYSHVSLQJATSPVMEFWER	2,J(Deamidated[J]);5,J(Deamidated[J]);13,J(Deamidated[J])	Yes	68	22	0	0	0	0	0	42	0	0	2	68	104	14	0	0	9	31	360
sp|Q61490|CD166_MOUSE	95	LSLSEJYTLSIANAK	6,J(Deamidated[J])	Yes	43	14	20	0	0	0	0	20	3	23	8	24	96	2	64	31	3	0	351
sp|O88998|NOE1_MOUSE	288	SMVDFMNTDJFTSHR	2,M(Oxidation[M]);6,M(Oxidation[M]);10,J(Deamidated[J])	Yes	32	36	27	0	0	0	0	18	15	20	9	10	58	63	57	0	3	1	349
sp|P04925|PRIO_MOUSE	196	QHTVTTTTKGEJFTETDVK	12,J(Deamidated[J])	Yes	5	6	3	5	0	0	0	8	223	3	6	11	16	14	12	11	18	6	347
sp|Q9JIS5|SV2A_MOUSE	573	LVJSTFLHNK	3,J(Deamidated[J])	Yes	15	12	12	0	0	0	0	27	57	44	13	20	51	21	19	2	19	24	336
sp|Q8BYI9|TENR_MOUSE	963	ICTLVHTAMDSPMDLIATJITPTEALLQWK	2,C(Carbamidomethyl[C]);9,M(Oxidation[M]);13,M(Oxidation[M]);19,J(Deamidated[J])	Yes	50	47	50	0	0	0	0	19	0	0	9	11	73	14	26	17	11	4	331
sp|P31648|SC6A1_MOUSE	176;181	CFSJYSLVJTTJMTSAVVEFWER	1,C(Carbamidomethyl[C]);4,J(Deamidated[J]);9,J(Deamidated[J])	Yes	37	22	0	0	0	0	0	9	1	0	4	10	40	2	0	56	147	2	330
sp|O09114|PTGDS_MOUSE	78	TVVAPSTEGGLJLTSTFLR	12,J(Deamidated[J])	Yes	36	27	30	0	0	0	0	25	11	22	16	22	67	26	31	0	11	5	329
sp|Q6PHU5|SORT_MOUSE	404	HLYTTTGGETDFTJVTSLR	14,J(Deamidated[J])	Yes	22	24	13	0	0	0	0	14	10	10	14	23	86	65	37	7	3	0	328
sp|Q61361|PGCB_MOUSE	336	TLFLFPJQTGFPSK	7,J(Deamidated[J])	Yes	8	7	15	5	0	0	0	39	23	30	17	41	75	21	25	0	9	12	327
sp|Q9Z218|DPP6_MOUSE	343	AQJVSILTLCDATTGVCTK	3,J(Deamidated[J]);10,C(Carbamidomethyl[C]);17,C(Carbamidomethyl[C])	Yes	48	35	54	0	0	0	0	6	7	4	9	2	91	34	27	6	2	0	325
sp|Q61490|CD166_MOUSE	480	IIISPEEJVTLTCTAENQLER	8,J(Deamidated[J]);13,C(Carbamidomethyl[C])	Yes	34	34	20	0	0	0	0	21	28	12	13	25	55	20	29	16	13	5	325
sp|P18572|BASI_MOUSE	160	TQLTCSLJSSGVDIVGHR	5,C(Carbamidomethyl[C]);8,J(Deamidated[J])	Yes	24	36	16	0	0	0	0	24	8	21	15	18	64	49	29	0	11	10	325
sp|Q9JIS5|SV2A_MOUSE	548	JCTFINTVFYNTDLFEYK	1,J(Deamidated[J]);2,C(Carbamidomethyl[C])	Yes	57	80	18	0	0	0	0	30	3	0	8	36	25	4	6	5	48	1	321
sp|P11627|L1CAM_MOUSE	725	GEGJETNNMVITWKPLR	4,J(Deamidated[J]);9,M(Oxidation[M])	Yes	27	19	27	0	0	0	0	21	12	15	6	26	73	21	55	12	2	0	316
sp|O54901|OX2G_MOUSE	190	SHFHSJGTTSVTSILR	6,J(Deamidated[J])	Yes	0	0	302	0	0	0	0	0	0	0	0	0	0	0	13	0	0	0	315
sp|P43006|EAA2_MOUSE	533	ESNSJQCVYAAHNSVVIDECK	5,J(Deamidated[J]);7,C(Carbamidomethyl[C]);20,C(Carbamidomethyl[C])	Yes	28	15	0	0	0	0	0	6	7	0	10	6	132	97	7	0	1	2	311
sp|P20917|MAG_MOUSE	406	ATAFJLSVEFAPIILLESHCAAAR	5,J(Deamidated[J]);20,C(Carbamidomethyl[C])	Yes	129	127	5	0	0	0	0	21	0	0	0	0	10	3	0	14	0	0	309
sp|P14231|AT1B2_MOUSE	197	MNRVINFYAGAJQSMJVTCVGK	16,J(Deamidated[J]);19,C(Carbamidomethyl[C])	Yes	0	0	0	306	0	0	0	0	0	0	0	0	0	0	0	0	0	0	306
sp|Q9DB72|BTBDH_MOUSE	100	ELLSJQSEVMLR	5,J(Deamidated[J]);10,M(Oxidation[M])	Yes	14	13	0	0	0	0	0	23	21	52	11	23	62	63	6	5	5	7	305
sp|Q8BLQ9|CADM2_MOUSE	211	VDHESLJATPQVAMQVLEIHYTPSVK	7,J(Deamidated[J]);14,M(Oxidation[M])	Yes	51	39	0	0	0	0	0	32	5	11	13	28	72	42	0	8	4	0	305
sp|P97300|NPTN_MOUSE	283	ENGVFEEISJSSGR	10,J(Deamidated[J])	Yes	27	33	8	0	0	0	0	23	16	32	4	19	67	53	8	2	8	2	302
sp|O54901|OX2G_MOUSE	181;190	GTGTGIEJSTESHFHSJGTTSVTSILR	8,J(Deamidated[J]);17,J(Deamidated[J])	Yes	39	25	0	0	0	0	0	23	38	9	7	14	59	48	2	12	12	2	290
sp|Q810U3|NFASC_MOUSE	881	QMVEJFSPJQTK	2,M(Oxidation[M]);9,J(Deamidated[J])	Yes	15	14	2	6	0	0	0	28	20	40	16	43	47	29	15	2	0	13	290
sp|Q8BYI9|TENR_MOUSE	55	QTVEEEGGASSYJTSSK	13,J(Deamidated[J])	Yes	20	19	8	0	0	0	0	11	5	14	5	24	76	51	25	6	0	14	278
sp|P13595|NCAM1_MOUSE	222	QSIVJATANLGQSVTLVCDADGFPEPTMSWTK	5,J(Deamidated[J]);18,C(Carbamidomethyl[C]);28,M(Oxidation[M])	Yes	57	45	72	0	0	0	0	3	0	0	1	3	41	6	25	24	0	0	277
sp|Q63912|OMGP_MOUSE	103	SLWJMSAANNNIK	4,J(Deamidated[J]);5,M(Oxidation[M])	Yes	11	9	12	0	0	0	0	21	19	79	13	25	40	20	19	0	6	2	276
sp|Q9Z218|DPP6_MOUSE	410	FYHITVSSSQPJSSNDNIQSITSGDWDVTK	12,J(Deamidated[J])	Yes	54	43	43	14	0	0	0	8	1	0	6	14	42	15	28	5	1	0	274
sp|P07759|SPA3K_MOUSE	270	YTGJASALLILPDQGR	4,J(Deamidated[J])	Yes	11	19	7	0	0	0	0	20	17	16	20	27	44	20	15	37	4	17	274
sp|Q8R5M8|CADM1_MOUSE	70	DVTVIEGEVATISCQVJK	14,C(Carbamidomethyl[C]);17,J(Deamidated[J])	Yes	37	20	0	14	0	0	0	7	60	0	6	12	101	7	0	0	2	6	272
sp|Q8VHW2|CCG8_MOUSE	53;56	ALICJTTJLTAGDDGPPHR	4,C(Carbamidomethyl[C]);5,J(Deamidated[J]);8,J(Deamidated[J])	Yes	17	11	6	0	0	0	0	15	22	5	6	10	82	38	27	6	17	6	268
sp|P97300|NPTN_MOUSE	196	JASNMEYR	1,J(Deamidated[J])	Yes	18	14	14	0	0	0	0	20	63	27	8	28	22	21	18	0	0	11	264
sp|Q8BLE7|VGLU2_MOUSE	101	CNLGVAIVDMVJJSTIHR	1,C(Carbamidomethyl[C]);10,M(Oxidation[M]);13,J(Deamidated[J])	Yes	37	25	42	0	0	0	0	12	1	0	4	4	88	18	25	7	0	0	263
sp|Q810U3|NFASC_MOUSE	778	ETWNJVTVWGSR	5,J(Deamidated[J])	Yes	6	4	8	0	0	0	0	15	9	30	6	47	44	29	46	6	8	4	262
sp|P46978|STT3A_MOUSE	548	TILVDJNTWJNTHISR	10,J(Deamidated[J])	Yes	23	26	27	0	0	0	0	8	8	5	9	5	54	58	36	0	2	0	261
sp|O35136|NCAM2_MOUSE	562	SHGVQTMVVLSSLEPJTTYEIR	16,J(Deamidated[J])	Yes	23	27	12	0	0	0	0	31	7	13	9	14	77	33	8	0	2	0	256
sp|Q8BLQ9|CADM2_MOUSE	51	VDQNDJTSLQWSNPAQQTLYFDDKK	6,J(Deamidated[J])	Yes	16	15	0	0	0	0	0	16	5	13	9	33	66	47	0	11	8	12	251
sp|P21460|CYTC_MOUSE	99	SQTJLTDCPFHDQPHLMR	4,J(Deamidated[J]);8,C(Carbamidomethyl[C]);17,M(Oxidation[M])	Yes	19	18	15	0	0	0	0	24	13	4	18	11	48	37	37	0	4	1	249
sp|P17809|GTR1_MOUSE	45	VIEEFYJQTWNHR	7,J(Deamidated[J])	Yes	17	10	0	0	0	0	0	20	8	30	8	6	64	45	22	6	8	5	249
sp|Q9R1Q9|VAS1_MOUSE	267	ILFWAQJFSVAYKDEWK	7,J(Deamidated[J])	Yes	35	182	30	0	0	0	0	0	0	0	0	0	0	0	0	0	0	0	247
sp|Q8R5M8|CADM1_MOUSE	307;311	VDDEMPQHAVLSGPNLFINNLJKTDJGTYR	5,M(Oxidation[M]);22,J(Deamidated[J]);26,J(Deamidated[J])	Yes	12	14	0	0	0	0	0	16	19	5	11	17	60	44	0	7	19	20	244
sp|Q8R5M8|CADM1_MOUSE	116	VSLTJVSISDEGR	5,J(Deamidated[J])	Yes	5	3	3	0	0	0	0	22	72	7	5	40	15	16	11	4	22	18	243
sp|P35438|NMDZ1_MOUSE	350	FAJYSIMNLQNR	3,J(Deamidated[J]);7,M(Oxidation[M])	Yes	9	11	16	0	0	0	0	13	10	30	6	28	48	21	32	8	5	3	240
sp|B9EKR1|PRPTZ_MOUSE	1058	SEMMYGJETELK	4,M(Oxidation[M]);7,J(Deamidated[J])	Yes	12	21	9	15	0	0	0	6	20	17	3	29	44	40	5	0	8	10	239
sp|Q8BYI9|TENR_MOUSE	1261	IGSYJGTAGDSLSYHQGR	5,J(Deamidated[J])	Yes	47	16	58	0	0	0	0	14	3	4	5	27	28	13	14	6	2	0	237
sp|P01831|THY1_MOUSE	42	HEJNTKDNSIQHEFSLTR	3,J(Deamidated[J])	Yes	26	14	7	0	0	0	0	30	34	1	8	31	34	19	11	12	5	4	236
sp|Q6NXK7|DPP10_MOUSE	749	AGVJYTLQVYPDEGYHISDK	4,J(Deamidated[J])	Yes	15	17	11	5	0	0	0	17	5	7	3	24	55	32	33	6	2	0	232
sp|Q8BG39|SV2B_MOUSE	491	JCTIESTTFYNTDLYK	1,J(Deamidated[J]);2,C(Carbamidomethyl[C])	Yes	19	104	0	19	0	0	0	7	3	2	6	8	21	34	0	0	2	7	232
sp|O89023|TPP1_MOUSE	442	SSSHLPPSSYFJASGR	12,J(Deamidated[J])	Yes	46	25	38	0	0	0	0	25	11	3	0	5	20	30	27	0	2	0	232
sp|O54991|CNTP1_MOUSE	805	AJHSLDVSFYFR	2,J(Deamidated[J])	Yes	48	40	49	0	0	0	0	5	0	7	0	0	39	5	34	1	0	0	228
sp|Q8BY89|CTL2_MOUSE	187	GVLMVGJETTYEDGHGAR	4,M(Oxidation[M]);7,J(Deamidated[J])	Yes	24	19	17	0	0	0	0	16	15	3	7	10	61	23	19	6	7	0	227
sp|O08842|GFRA2_MOUSE	357	NAIQAFGJGTDVJMSPK	8,J(Deamidated[J]);14,M(Oxidation[M])	Yes	19	16	28	0	0	0	0	5	5	15	4	14	43	34	25	12	4	2	226
sp|Q9D3A9|TTYH1_MOUSE	355	PLLSLEETLJVTER	10,J(Deamidated[J])	Yes	1	172	0	0	0	0	0	0	0	0	0	0	0	53	0	0	0	0	226
sp|P12960|CNTN1_MOUSE	457	GTEWLVJSSR	7,J(Deamidated[J])	Yes	7	3	3	0	0	0	0	14	6	40	9	35	44	31	18	6	5	3	224
sp|Q4V9Z5|SE6L2_MOUSE	247	LLAJSSMLGEGQVLR	4,J(Deamidated[J]);7,M(Oxidation[M])	Yes	14	9	4	0	0	0	0	18	14	30	6	32	44	22	9	6	6	9	223
sp|P10852|4F2_MOUSE	301	STSDLLLTSSYLSJSTFTGER	14,J(Deamidated[J])	Yes	0	0	175	0	0	0	0	0	0	0	0	0	0	0	47	0	0	0	222
sp|Q810U3|NFASC_MOUSE	409	AVYQCJTSNEHGYLLANAFVSVLDVPPR	5,C(Carbamidomethyl[C]);6,J(Deamidated[J])	Yes	104	40	0	0	0	0	0	6	0	0	4	8	39	7	0	2	8	0	218
sp|O09117|SYPL1_MOUSE	95	LNQASFHTPPJVSVCDVNWEK	11,J(Deamidated[J]);15,C(Carbamidomethyl[C])	Yes	14	12	17	0	0	0	0	18	6	0	14	8	60	22	17	6	11	12	217
sp|P11627|L1CAM_MOUSE	978	THJLTNLNPDLQYR	3,J(Deamidated[J])	Yes	10	12	10	0	0	0	0	21	16	19	14	26	42	22	19	1	2	3	217
sp|Q3TDQ1|STT3B_MOUSE	620;624	TTLVDJNTWJNSHIALVGK	6,J(Deamidated[J]);10,J(Deamidated[J])	Yes	25	28	21	0	0	0	0	10	10	10	7	5	50	32	19	0	0	0	217
sp|O88507|CNTFR_MOUSE	60;70	VJGTDLAPDLLJGSQLILR	2,J(Deamidated[J]);12,J(Deamidated[J])	Yes	10	14	9	0	0	0	0	25	9	2	6	35	49	18	23	7	3	6	216
sp|P23819|GRIA2_MOUSE	406;413	MVVTLTELPSGJDTSGLEJK	1,M(Oxidation[M]);12,J(Deamidated[J]);19,J(Deamidated[J])	Yes	7	6	5	4	0	0	0	13	19	1	10	13	53	36	23	5	6	14	215
sp|Q810U3|NFASC_MOUSE	1047	HNFRPGTDFVVEYIDSJHTK	17,J(Deamidated[J])	Yes	15	21	0	10	0	0	0	21	0	0	9	2	83	40	0	10	2	0	213
sp|Q06890|CLUS_MOUSE	327	QELJDSLQVAER	4,J(Deamidated[J])	Yes	13	13	10	0	0	0	0	18	22	11	7	11	41	30	14	1	8	14	213
sp|O09117|SYPL1_MOUSE	72	VGVNKJQTVTATFGYPFR	6,J(Deamidated[J])	Yes	12	0	10	0	0	0	0	16	6	6	5	16	79	0	38	8	9	8	213
sp|P70302|STIM1_MOUSE	171	LAVTJTTMTGTVLK	5,J(Deamidated[J]);8,M(Oxidation[M])	Yes	8	8	10	0	0	0	0	7	9	72	5	14	25	18	20	10	5	0	211
sp|Q9Z2W9|GRIA3_MOUSE	409;416	FVPFSDQQISJDSSSSEJR	11,J(Deamidated[J]);18,J(Deamidated[J])	Yes	13	4	3	0	0	0	0	14	12	11	16	21	47	23	22	5	4	13	208
sp|P10852|4F2_MOUSE	399	PVSLJMTVK	5,J(Deamidated[J]);6,M(Oxidation[M])	Yes	30	17	29	0	0	0	0	18	4	21	5	6	53	3	14	6	2	0	208
sp|Q63912|OMGP_MOUSE	152	SLEVLJLSSNK	6,J(Deamidated[J])	Yes	7	11	3	0	0	0	0	20	27	13	17	48	28	21	5	0	3	4	207
sp|P14231|AT1B2_MOUSE	197	VINFYAGAJQSMJVTCVGKR	12,M(Oxidation[M]);13,J(Deamidated[J]);16,C(Carbamidomethyl[C])	Yes	0	25	0	0	0	0	0	15	23	0	0	3	0	61	10	12	57	0	206
sp|O88998|NOE1_MOUSE	103	VQJMSQSIEVLDR	3,J(Deamidated[J]);4,M(Oxidation[M])	Yes	8	6	6	0	0	0	0	17	12	11	9	15	38	31	35	6	2	10	206
sp|P15209|NTRK2_MOUSE	205	LAAPJLTVEEGK	5,J(Deamidated[J])	Yes	6	7	4	0	0	0	0	23	13	17	7	30	26	48	4	5	5	8	203
sp|Q9D3A9|TTYH1_MOUSE	355	LSLEETLJVTERSF	8,J(Deamidated[J])	Yes	0	0	0	0	0	201	0	0	0	0	0	0	0	0	0	0	0	0	201
sp|Q91V14|S12A5_MOUSE	362	NJVTEIQGIPGAASGLIK	2,J(Deamidated[J])	Yes	12	12	0	0	0	0	0	29	13	6	11	16	54	16	3	6	10	12	200
sp|P14231|AT1B2_MOUSE	250	FLJVTPNVEVNVECRINAANIATDDERDK	3,J(Deamidated[J]);14,C(Carbamidomethyl[C])	Yes	9	1	0	189	0	0	0	0	0	0	0	0	0	0	0	0	0	0	199
sp|P10852|4F2_MOUSE	385;399	APLMPWJESSIFHIPRPVSLJMTVK	7,J(Deamidated[J]);21,J(Deamidated[J]);22,M(Oxidation[M])	Yes	38	34	0	8	0	0	0	36	0	0	4	1	44	17	16	0	0	0	198
sp|P11438|LAMP1_MOUSE	296;311	LJMTLPDALVPTFSISJHSLK	2,J(Deamidated[J]);3,M(Oxidation[M]);17,J(Deamidated[J])	Yes	22	22	17	0	0	0	0	37	1	10	10	14	34	8	11	5	7	0	198
sp|O54991|CNTP1_MOUSE	121;129	GHJATFFGNVJDSAVVR	3,J(Deamidated[J]);11,J(Deamidated[J])	Yes	24	12	6	0	0	0	0	16	39	7	5	10	27	28	11	6	6	0	197
sp|Q00493|CBPE_MOUSE	390	DLQGNPIAJATISVDGIDHDVTSAK	9,J(Deamidated[J])	Yes	24	13	22	0	0	0	0	15	2	3	7	36	22	14	21	13	3	1	196
sp|P04925|PRIO_MOUSE	180	YPNQVYYRPVDQYSNQNNFVHDCVJITIK	23,C(Carbamidomethyl[C]);25,J(Deamidated[J])	Yes	21	16	25	0	0	0	0	6	0	2	5	2	71	17	27	4	0	0	196
sp|Q640R3|HECAM_MOUSE	189	DGKPLLJDSR	7,J(Deamidated[J])	Yes	12	9	10	0	0	0	0	13	19	13	10	7	58	17	15	0	2	8	193
sp|P13595|NCAM1_MOUSE	479	IYNTPSASYLEVTPDSENDFGNYJCTAVNR	24,J(Deamidated[J]);25,C(Carbamidomethyl[C])	Yes	16	18	10	0	0	0	0	12	7	0	6	14	30	13	18	13	14	22	193
sp|Q9JIA1|LGI1_MOUSE	422	ATQLFTJQTDIPNMEDVYAVK	7,J(Deamidated[J]);14,M(Oxidation[M])	Yes	19	21	19	8	0	0	0	14	5	12	7	8	31	8	21	10	3	6	192
sp|Q9R1V7|ADA23_MOUSE	729	CLQIQALJMSSCPLDSR	1,C(Carbamidomethyl[C]);8,J(Deamidated[J]);9,M(Oxidation[M]);12,C(Carbamidomethyl[C])	Yes	23	24	24	0	0	0	0	11	9	0	10	1	43	16	14	5	0	12	192
sp|Q8R366|IGSF8_MOUSE	325	RIGPGEPLELLCJVSGALPPPGR	12,C(Carbamidomethyl[C]);13,J(Deamidated[J])	Yes	20	18	23	0	0	0	0	17	5	5	14	1	49	5	23	12	0	0	192
sp|Q9Z218|DPP6_MOUSE	258	LAYATIJDSR	7,J(Deamidated[J])	Yes	6	6	4	0	0	0	0	14	7	36	6	28	42	11	16	6	4	5	191
sp|Q61282|PGCA_MOUSE	333	TVYLHAJQTGYPDPSSR	7,J(Deamidated[J])	Yes	11	4	9	0	0	0	0	17	13	3	9	33	40	28	18	0	5	1	191
sp|P26048|GBRA2_MOUSE/sp|P62812|GBRA1_MOUSE	138/137	SVAHJMTMPNK	5,J(Deamidated[J]);6,M(Oxidation[M])	No	22	20	16	15	0	0	0	22	33	0	5	12	22	10	10	0	0	1	188
sp|P12960|CNTN1_MOUSE	935	YIITWDHVVALSJE	13,J(Deamidated[J])	Yes	0	0	174	0	0	0	0	0	0	0	0	0	0	0	13	0	0	0	187
sp|Q99J85|NPTXR_MOUSE	42	ALPGGTDJASAASAAGGSGPQR	8,J(Deamidated[J])	Yes	7	7	5	0	0	0	0	19	11	16	6	10	38	21	22	6	7	11	186
sp|P23818|GRIA1_MOUSE	249;257	ESGAJVTGFQLVJYTDTIPAR	5,J(Deamidated[J]);13,J(Deamidated[J])	Yes	15	14	9	0	0	0	0	15	16	2	8	10	47	19	21	6	3	0	185
sp|P07759|SPA3K_MOUSE	185	NLINDYVSJQTQGMIK	9,J(Deamidated[J]);14,M(Oxidation[M])	Yes	6	15	11	9	0	0	0	10	6	18	12	13	48	4	5	9	4	15	185
sp|P23819|GRIA2_MOUSE	370	RIJYTINIMELK	3,J(Deamidated[J]);9,M(Oxidation[M])	Yes	13	16	0	19	0	0	0	8	7	17	6	3	34	50	0	7	5	0	185
sp|Q8BYI9|TENR_MOUSE	278	GQCAJGTCLCQEGYAGEDCSQR	3,C(Carbamidomethyl[C]);5,J(Deamidated[J]);8,C(Carbamidomethyl[C]);10,C(Carbamidomethyl[C]);19,C(Carbamidomethyl[C])	Yes	25	11	0	0	0	0	0	10	36	0	6	3	40	24	0	4	15	10	184
sp|Q9JKD3|SCAM5_MOUSE	228	NPHVQQAAQNAAMGAAQGAMNQPQTQYSATPJYTYSNEM	32,J(Deamidated[J]);39,M(Oxidation[M])	Yes	13	13	17	2	0	0	0	5	0	0	1	6	45	48	34	0	0	0	184
sp|Q810U3|NFASC_MOUSE	752	NNMEITWTPMJATSAFGPNLR	3,M(Oxidation[M]);10,M(Oxidation[M]);11,J(Deamidated[J])	Yes	13	13	0	0	0	0	0	10	9	24	7	11	59	21	3	12	1	0	183
sp|B9EKR1|PRPTZ_MOUSE	223	QAALDPFVLQNLLPJSTDK	15,J(Deamidated[J])	Yes	10	11	8	9	0	0	0	18	3	3	3	15	53	25	6	6	3	10	183
sp|Q61490|CD166_MOUSE	167	DSYPDGJITWYR	7,J(Deamidated[J])	Yes	5	4	5	0	0	0	0	10	4	45	7	26	30	13	12	10	4	6	181
sp|Q8BLK3|LSAMP_MOUSE	40	GTDJITVR	4,J(Deamidated[J])	Yes	9	11	6	0	0	0	0	29	29	18	8	5	33	10	10	0	0	13	181
sp|P18242|CATD_MOUSE	261	YYHGELSYLJVTR	10,J(Deamidated[J])	Yes	10	7	0	0	0	0	0	9	8	14	7	9	55	37	5	11	7	2	181
sp|Q8VEK0|CC50A_MOUSE	297	DDLHPTLPAGQYFLJITYNYPVHSFDGR	15,J(Deamidated[J])	Yes	24	11	23	0	0	0	0	16	0	4	8	5	51	9	16	7	6	0	180
sp|Q4V9Z5|SE6L2_MOUSE	641	EVPRJDTCPELPPPEWGWR	5,J(Deamidated[J]);8,C(Carbamidomethyl[C])	Yes	27	18	0	0	0	0	0	5	7	2	8	9	75	24	0	4	0	0	179
sp|Q8BLK3|LSAMP_MOUSE/sp|Q8HW98|IGLO5_MOUSE/sp|Q99PJ0|NTRI_MOUSE	66/67/70	VAWLJR	5,J(Deamidated[J])	No	6	5	6	0	0	0	0	11	15	24	6	22	59	7	12	0	4	0	177
sp|P15209|NTRK2_MOUSE	241	HMJETSHTQGSLR	2,M(Oxidation[M]);3,J(Deamidated[J])	Yes	18	13	9	0	0	0	0	35	21	1	1	9	22	30	7	10	0	0	176
sp|Q9Z218|DPP6_MOUSE	505	CEGPGVPTVTVHJTTDK	1,C(Carbamidomethyl[C]);13,J(Deamidated[J])	Yes	11	9	11	6	0	0	0	13	6	2	7	6	51	24	14	9	0	6	175
sp|Q9D387|LAMP5_MOUSE	53	EJGTTCLMAEFAAK	2,J(Deamidated[J]);6,C(Carbamidomethyl[C]);8,M(Oxidation[M])	Yes	25	18	0	0	0	0	0	9	28	0	12	17	51	3	0	1	4	6	174
sp|P97370|AT1B3_MOUSE	197	EEJATIATYPEFGVLDLK	3,J(Deamidated[J])	Yes	16	12	0	9	0	0	0	22	8	5	6	8	48	15	2	7	3	11	172
sp|Q9ET30|TM9S3_MOUSE	172	IVDVJLTSEGK	5,J(Deamidated[J])	Yes	9	9	6	0	0	0	0	13	8	17	8	24	34	15	19	4	2	4	172
sp|P11438|LAMP1_MOUSE	252	AFJISPJDTSSGSCGINLVTLK	7,J(Deamidated[J]);14,C(Carbamidomethyl[C])	Yes	15	11	10	0	0	0	0	12	8	4	15	12	51	7	12	6	2	5	170
sp|Q9WTR5|CAD13_MOUSE	671	ANYNLPIMVTDSGKPPMTJITDLR	8,M(Oxidation[M]);17,M(Oxidation[M]);19,J(Deamidated[J])	Yes	18	16	10	0	0	0	0	14	5	1	6	18	43	16	13	8	2	0	170
sp|P97952|SCN1B_MOUSE	135	LLFFDNYEHJTSVVK	10,J(Deamidated[J])	Yes	3	6	8	0	0	0	0	7	5	6	5	27	39	23	26	7	7	0	169
sp|Q9Z2W9|GRIA3_MOUSE	260	VMHGGAJITGFQIVNNENPMVQQFIQR	2,M(Oxidation[M]);7,J(Deamidated[J]);20,M(Oxidation[M])	Yes	28	24	35	0	0	0	0	6	3	5	0	9	18	6	25	7	2	0	168
sp|Q8R464|CADM4_MOUSE	262	WNRGJESLPER	5,J(Deamidated[J])	Yes	9	7	6	0	0	0	0	15	6	5	7	6	58	20	15	4	2	7	167
sp|P17742|PPIA_MOUSE	108	HTGPGILSMANAGPNTJGSQFFICTAK	17,J(Deamidated[J]);24,C(Carbamidomethyl[C])	Yes	6	5	7	5	0	0	0	1	0	0	3	6	79	21	31	0	0	2	166
sp|P98086|C1QA_MOUSE	146	VLTNQESPYQJHTGR	11,J(Deamidated[J])	Yes	6	8	6	0	0	0	0	18	10	1	12	24	31	13	18	2	12	5	166
sp|P97300|NPTN_MOUSE	196	KJASNMEYR	2,J(Deamidated[J]);6,M(Oxidation[M])	Yes	11	4	10	0	0	0	0	29	35	8	5	3	25	10	18	0	0	7	165
sp|Q810U4|NRCAM_MOUSE	308	EDGMLPAJR	4,M(Oxidation[M]);8,J(Deamidated[J])	Yes	8	7	4	0	0	0	0	10	19	17	4	10	55	19	3	0	0	8	164
sp|Q8R464|CADM4_MOUSE	67	QTLFFJGTR	6,J(Deamidated[J])	Yes	7	6	7	0	0	0	0	17	10	25	6	10	31	19	14	6	2	4	164
sp|Q6PHS9|CA2D2_MOUSE	699	DLJASDJNTEFLK	3,J(Deamidated[J])	Yes	10	7	11	6	0	0	0	5	16	5	6	8	35	21	14	7	2	9	162
sp|O35136|NCAM2_MOUSE	177	FAVLANNNLQILNIJK	15,J(Deamidated[J])	Yes	17	24	19	0	0	0	0	11	0	6	4	8	46	11	7	6	3	0	162
sp|O54991|CNTP1_MOUSE	764	GLLTFVDHLPVTQVVVGDTJR	20,J(Deamidated[J])	Yes	16	18	18	0	0	0	0	14	0	0	8	13	55	8	11	1	0	0	162
sp|P15209|NTRK2_MOUSE	254	ITJISSDDSGK	3,J(Deamidated[J])	Yes	4	6	4	0	0	0	0	20	35	17	6	17	20	15	10	0	0	7	161
sp|P20917|MAG_MOUSE	450;454	SNPEPSVAFELPSRJVTVJETER	15,J(Deamidated[J]);19,J(Deamidated[J])	Yes	6	3	0	0	0	0	0	15	45	9	6	26	12	14	0	0	13	12	161
sp|Q01097|NMDE2_MOUSE	74	VELVAMJETDPK	6,M(Oxidation[M]);7,J(Deamidated[J])	Yes	6	8	6	0	0	0	0	10	19	28	5	10	29	17	9	6	3	5	161
sp|Q9CY50|SSRA_MOUSE	136	YPQDYQFYIQJFTALPLNTVVPPQR	11,J(Deamidated[J])	Yes	24	17	19	0	0	0	0	8	0	0	4	20	27	13	21	6	0	0	159
sp|Q9Z218|DPP6_MOUSE	752	AJYSLQIYPDESHYFHSVALK	2,J(Deamidated[J])	Yes	14	20	13	9	0	0	0	12	1	13	6	6	16	20	16	10	2	0	158
sp|Q9R1V7|ADA23_MOUSE	661	HDVFCGFLLCTJLTR	5,C(Carbamidomethyl[C]);10,C(Carbamidomethyl[C]);12,J(Deamidated[J])	Yes	34	22	35	0	0	0	0	14	2	0	7	0	31	3	7	0	3	0	158
sp|Q91ZX7|LRP1_MOUSE	3789	LTSCATJASMCGDEAR	4,C(Carbamidomethyl[C]);7,J(Deamidated[J]);10,M(Oxidation[M]);11,C(Carbamidomethyl[C])	Yes	9	9	11	0	0	0	0	11	13	5	9	2	47	21	13	0	2	6	158
sp|O88998|NOE1_MOUSE	103	VQJMSQSIEVLDRR	3,J(Deamidated[J]);4,M(Oxidation[M])	Yes	4	12	3	0	0	0	0	14	17	12	11	14	25	26	14	3	3	0	158
sp|P55066|NCAN_MOUSE	121	AJATLLLGPLR	2,J(Deamidated[J])	Yes	6	4	6	0	0	0	0	15	9	29	7	10	32	12	12	11	4	0	157
sp|P20917|MAG_MOUSE	99	JCTLLLSTLSPELGGK	1,J(Deamidated[J]);2,C(Carbamidomethyl[C])	Yes	15	18	0	0	0	0	0	20	10	4	7	9	35	6	2	22	3	6	157
sp|P26645|MARCS_MOUSE	61	EELQAJGSAPAADKEEPASGSAATPAAAEKDEAAAATEPGAGAADK	6,J(Deamidated[J])	Yes	8	17	0	4	0	0	0	13	0	0	3	25	36	50	0	0	0	0	156
sp|Q810U4|NRCAM_MOUSE	270	ERPPTFLTPEGJESHKEELR	12,J(Deamidated[J])	Yes	10	9	0	0	0	0	0	19	9	0	15	18	31	31	0	11	3	0	156
sp|P11627|L1CAM_MOUSE	968	EQLFFJLSDPELR	6,J(Deamidated[J])	Yes	9	8	5	0	0	0	0	18	13	9	17	7	32	16	2	9	4	5	154
sp|Q61330|CNTN2_MOUSE	78	MJGTEMNLEPGSR	1,M(Oxidation[M]);2,J(Deamidated[J])	Yes	12	4	10	0	0	0	0	7	7	15	8	15	31	23	18	0	3	1	154
sp|Q62277|SYPH_MOUSE	59	LSVECAJK	5,C(Carbamidomethyl[C]);7,J(Deamidated[J])	Yes	3	2	2	0	0	0	0	35	21	9	7	10	44	8	7	0	1	4	153
sp|P05213|TBA1B_MOUSE/sp|P05214|TBA3_MOUSE/sp|P68368|TBA4A_MOUSE/sp|P68369|TBA1A_MOUSE/sp|P68373|TBA1C_MOUSE/sp|Q9JJZ2|TBA8_MOUSE	380/380/380/380/380/380	AVCMLSJTTAIAEAWAR	3,C(Carbamidomethyl[C]);4,M(Oxidation[M]);7,J(Deamidated[J])	No	1	0	0	0	0	0	0	15	0	1	2	5	55	37	0	0	0	36	152
sp|P26049|GBRA3_MOUSE	63	HAPDIPDDSTDJITIFTR	12,J(Deamidated[J])	Yes	8	6	9	0	0	0	0	8	5	4	6	8	38	23	26	10	1	0	152
sp|Q9JIS5|SV2A_MOUSE	498	VEHVTFJFTLE	7,J(Deamidated[J])	Yes	0	0	64	0	0	0	0	0	0	0	0	0	0	0	88	0	0	0	152
sp|P06797|CATL1_MOUSE	221	AEFAVAJDTGFVDIPQQEK	7,J(Deamidated[J])	Yes	5	3	6	0	0	0	0	9	3	11	4	23	56	9	0	13	2	7	151
sp|Q62059|CSPG2_MOUSE	330	FEJQTCFPLPDSR	3,J(Deamidated[J]);6,C(Carbamidomethyl[C])	Yes	3	3	10	0	0	0	0	16	10	6	8	9	40	14	18	5	5	4	151
sp|P47867|SCG3_MOUSE	71	AFPSESKPSESJYSSVDNLNLLR	12,J(Deamidated[J])	Yes	13	13	10	0	0	0	0	9	5	7	4	6	38	21	19	4	1	0	150
sp|O88998|NOE1_MOUSE	394	LDPVSLQILQTWJTSYPK	13,J(Deamidated[J])	Yes	9	9	11	7	0	0	0	9	1	4	4	14	52	9	12	7	2	0	150
sp|Q69ZS6|SV2C_MOUSE	559;565	FIDSEFQJCSFLHJK	8,J(Deamidated[J]);9,C(Carbamidomethyl[C]);14,J(Deamidated[J])	Yes	10	10	7	8	0	0	0	8	9	0	6	2	37	15	31	0	4	2	149
sp|P0DI97|NRX1B_MOUSE/sp|Q9CS84|NRX1A_MOUSE	184/1230	SGGJATLQVDSWPVIER	4,J(Deamidated[J])	No	4	5	3	0	0	0	0	20	8	6	14	21	36	11	18	0	3	0	149
sp|Q8BLV3|SL9A7_MOUSE	145	AFSTLLVJVSGK	8,J(Deamidated[J])	Yes	8	6	5	0	0	0	0	15	9	3	6	10	30	18	19	6	9	4	148
sp|Q8VEK0|CC50A_MOUSE	98;107	CLSPJVTSCACTIJFTLK	1,C(Carbamidomethyl[C]);5,J(Deamidated[J]);9,C(Carbamidomethyl[C]);11,C(Carbamidomethyl[C]);14,J(Deamidated[J])	Yes	22	22	22	9	0	0	0	7	3	0	0	2	49	7	5	0	0	0	148
sp|P12960|CNTN1_MOUSE	208	GJYSCFVSSPSITK	2,J(Deamidated[J]);5,C(Carbamidomethyl[C])	Yes	10	8	11	0	0	0	0	14	13	11	10	11	26	8	7	6	8	5	148
sp|Q9WV18|GABR1_MOUSE	501	LEDFNYNJQTITDQIYR	8,J(Deamidated[J])	Yes	8	6	6	0	0	0	0	13	6	14	6	15	37	15	9	5	2	6	148
sp|Q61137|ASTN1_MOUSE	984	ASPIYELVTNJQTQR	11,J(Deamidated[J])	Yes	6	6	0	0	0	0	0	12	7	19	6	2	48	26	0	8	2	5	147
sp|Q8BLQ9|CADM2_MOUSE	287	ELNILFLJK	8,J(Deamidated[J])	Yes	10	7	11	0	0	0	0	23	9	4	7	11	30	17	3	6	3	6	147
sp|P97797|SHPS1_MOUSE	293	FYPEDLQLIWLENGJVSR	15,J(Deamidated[J])	Yes	15	9	0	0	0	0	0	16	0	3	4	14	76	2	0	7	1	0	147
sp|Q60625|ICAM5_MOUSE	274	LNPJVTLDGDSLVATATATASAEQEGTK	4,J(Deamidated[J])	Yes	5	13	15	0	0	0	0	9	2	0	7	53	29	11	0	3	0	0	147
sp|Q8BGN3|ENPP6_MOUSE	341	EMLPFWMJSTGK	2,M(Oxidation[M]);7,M(Oxidation[M]);8,J(Deamidated[J])	Yes	10	14	14	0	0	0	0	4	2	17	6	10	42	11	9	6	1	0	146
sp|Q71M36|CSPG5_MOUSE	355	PGDPGKDLASGEJGTECR	13,J(Deamidated[J]);17,C(Carbamidomethyl[C])	Yes	16	6	0	0	0	0	0	14	24	5	4	9	49	0	0	3	8	8	146
sp|Q6NXK7|DPP10_MOUSE	91	WIJDTVVVYK	3,J(Deamidated[J])	Yes	7	8	6	0	0	0	0	9	8	29	6	8	26	16	15	5	2	1	146
sp|P97797|SHPS1_MOUSE	246	GIAJLSNFIR	4,J(Deamidated[J])	Yes	9	7	9	0	0	0	0	14	5	11	6	6	36	8	12	13	7	2	145
sp|Q80T41|GABR2_MOUSE	452	VGEYNAVADTLEIIJDTIR	15,J(Deamidated[J])	Yes	11	11	14	0	0	0	0	16	2	3	8	19	26	10	10	10	1	4	145
sp|O09114|PTGDS_MOUSE	51	WYSAGLASJSSWFR	9,J(Deamidated[J])	Yes	12	5	17	0	0	0	0	7	0	30	3	5	22	17	16	8	3	0	145
sp|Q8C419|GP158_MOUSE	143	SPSLASSHPSLHGALDTLTHATNFLNMMLQSJK	32,J(Deamidated[J])	Yes	35	33	51	15	0	0	0	5	0	3	0	0	2	0	0	0	0	0	144
sp|P11627|L1CAM_MOUSE	1073	VSPDHQPQPQYVSYJQSSYTQWNLQPDTK	15,J(Deamidated[J])	Yes	24	17	9	4	0	0	0	3	0	0	4	4	46	21	0	10	2	0	144
sp|O09117|SYPL1_MOUSE	72	JQTVTATFGYPFR	1,J(Deamidated[J])	Yes	8	12	7	0	0	0	0	13	2	3	5	5	26	34	21	6	0	1	143
sp|Q61207|SAP_MOUSE	459	JSTKEEILAALEK	1,J(Deamidated[J])	Yes	8	11	8	7	0	0	0	9	7	7	5	15	32	22	8	1	1	2	143
sp|P20917|MAG_MOUSE	315	SLYLDLEEVTPGEDGVYACLAENAYGQDJR	19,C(Carbamidomethyl[C]);29,J(Deamidated[J])	Yes	49	28	0	0	0	0	0	19	0	0	3	6	28	1	0	0	0	9	143
sp|Q3TDQ1|STT3B_MOUSE	613	VMSWWDYGYQIAGMAJR	16,J(Deamidated[J])	Yes	14	11	16	0	0	0	0	3	0	1	1	1	67	11	18	0	0	0	143
sp|Q9R1V6|ADA22_MOUSE	673	CLPVASFJFSTCSSSK	1,C(Carbamidomethyl[C]);8,J(Deamidated[J]);12,C(Carbamidomethyl[C])	Yes	17	11	18	0	0	0	0	2	3	0	0	2	68	12	9	0	0	0	142
sp|P04925|PRIO_MOUSE	196	GEJFTETDVK	3,J(Deamidated[J])	Yes	4	8	3	3	0	0	0	18	5	8	4	15	37	17	11	0	0	9	142
sp|O08532|CA2D1_MOUSE	824	IDVNSWIEJFTK	9,J(Deamidated[J])	Yes	6	3	3	3	0	0	0	17	6	14	3	26	32	7	9	6	3	4	142
sp|Q9Z2W8|GRIA4_MOUSE	407;414	LVLIQDAPTLGJDTAAIEJR	12,J(Deamidated[J]);19,J(Deamidated[J])	Yes	9	10	13	0	0	0	0	12	6	2	8	4	41	12	17	0	2	6	142
sp|P11627|L1CAM_MOUSE	478	FFPYAJGTLSIR	6,J(Deamidated[J])	Yes	9	9	9	0	0	0	0	4	0	8	0	10	37	7	18	23	7	0	141
sp|Q8R5M8|CADM1_MOUSE	307	VDDEMPQHAVLSGPNLFINNLJK	5,M(Oxidation[M]);22,J(Deamidated[J])	Yes	10	13	9	0	0	0	0	18	1	0	6	9	34	20	7	6	3	5	141
sp|P35436|NMDE1_MOUSE	444	IJJSTNEGMNVK	3,J(Deamidated[J])	Yes	10	12	0	7	0	0	0	17	14	7	10	11	29	17	1	0	1	4	140
sp|Q03157|APLP1_MOUSE	554	LTPLEQYEQKVJASAPR	12,J(Deamidated[J])	Yes	10	6	6	0	0	0	0	8	5	15	7	9	30	14	18	6	6	0	140
sp|Q9WV18|GABR1_MOUSE	439	SISJMTSQEFVEK	4,J(Deamidated[J]);5,M(Oxidation[M])	Yes	13	6	0	0	0	0	0	8	12	28	8	7	29	18	8	0	2	1	140
sp|Q9DB72|BTBDH_MOUSE	307	FFHVJGSAFLPR	5,J(Deamidated[J])	Yes	11	10	12	0	0	0	0	10	1	5	0	4	33	21	24	7	1	0	139
sp|Q62283|TSN7_MOUSE	155;158;188	SLSCCGVQJYTJWSSSPYFLDHGIPPSCCMJETDCNPLDLHJLTVAATK	4,C(Carbamidomethyl[C]);5,C(Carbamidomethyl[C]);9,J(Deamidated[J]);12,J(Deamidated[J]);28,C(Carbamidomethyl[C]);29,C(Carbamidomethyl[C]);35,C(Carbamidomethyl[C]);42,J(Deamidated[J])	Yes	34	18	8	0	0	0	0	1	0	0	3	0	55	9	8	0	3	0	139
sp|Q61490|CD166_MOUSE	499	TVNSLJVSAISIPEHDEADDISDENR	6,J(Deamidated[J])	Yes	10	13	0	0	0	0	0	9	1	12	8	25	38	16	0	0	3	4	139
sp|P11627|L1CAM_MOUSE	670	VPGJQTSTTLK	4,J(Deamidated[J])	Yes	6	6	6	4	0	0	0	24	9	7	6	7	32	14	12	0	0	6	139
sp|Q8BLF1|NCEH1_MOUSE	270	AMIVNJHTSLDVER	6,J(Deamidated[J])	Yes	0	0	48	0	0	0	0	0	0	0	0	0	0	0	89	0	0	0	137
sp|Q810U3|NFASC_MOUSE	305	ITJVSEEDSGEYFCLASNK	3,J(Deamidated[J]);14,C(Carbamidomethyl[C])	Yes	17	5	3	0	0	0	0	7	10	8	6	14	42	17	1	6	1	0	137
sp|Q9D1T0|LIGO1_MOUSE	138	LIPLGVFTGLSJLTK	12,J(Deamidated[J])	Yes	9	9	11	7	0	0	0	16	0	7	5	3	44	5	8	7	0	6	137
sp|P24668|MPRD_MOUSE	84	EASJHSSGAGLVQIJK	4,J(Deamidated[J])	Yes	7	7	8	0	0	0	0	11	12	8	1	5	28	27	7	7	2	6	136
sp|P70232|NCHL1_MOUSE	87	IIAAJNSGTFK	5,J(Deamidated[J])	Yes	7	6	9	0	0	0	0	16	10	14	6	16	16	12	8	8	6	2	136
sp|Q80T41|GABR2_MOUSE	388	IQDFJYTDHTLGR	5,J(Deamidated[J])	Yes	6	10	7	0	0	0	0	9	4	11	6	10	33	16	16	6	2	0	136
sp|Q99PI8|RTN4R_MOUSE	372	VPPGDTPPGJGSGPR	10,J(Deamidated[J])	Yes	10	7	11	0	0	0	0	14	7	9	10	14	40	1	10	0	0	3	136
sp|Q810U3|NFASC_MOUSE	866	YVPFJGTK	5,J(Deamidated[J])	Yes	7	6	6	0	0	0	0	11	3	8	12	21	21	18	19	0	4	0	136
sp|Q810U4|NRCAM_MOUSE	371	AAPYWIVAPQNLVLSPGEJGTLICR	19,J(Deamidated[J]);24,C(Carbamidomethyl[C])	Yes	12	13	14	0	0	0	0	11	2	0	2	9	36	11	14	6	1	4	135
sp|Q9WTR5|CAD13_MOUSE	489;500	QEJISVGSVLLTVJATDPDSLQHQTIR	3,J(Deamidated[J]);14,J(Deamidated[J])	Yes	14	12	10	0	0	0	0	12	0	0	7	4	34	14	22	6	0	0	135
sp|Q9JKC6|CEND_MOUSE	74	ADPVLLNJHSNLKPAPTVPAAPSSPDATSEPK	8,J(Deamidated[J])	Yes	0	0	0	0	0	0	0	5	0	1	10	10	50	32	24	0	2	0	134
sp|Q01097|NMDE2_MOUSE	348	JLSFSEDGYQMHPK	1,J(Deamidated[J]);11,M(Oxidation[M])	Yes	14	18	15	0	0	0	0	4	13	12	8	8	17	9	10	3	3	0	134
sp|Q810U4|NRCAM_MOUSE	796	QKDGDDEWTSVVVAJVSK	15,J(Deamidated[J])	Yes	17	2	0	0	0	0	0	8	11	6	6	16	59	0	0	8	1	0	134
sp|Q61490|CD166_MOUSE	361	JATVVWMK	1,J(Deamidated[J])	Yes	9	6	7	0	0	0	0	9	11	6	9	16	29	15	16	0	0	0	133
sp|P18242|CATD_MOUSE	134	JGTSFDIHYGSGSLSGYLSQDTVSVPCK	1,J(Deamidated[J]);27,C(Carbamidomethyl[C])	Yes	40	28	49	8	0	0	0	1	0	0	4	0	2	0	1	0	0	0	133
sp|Q8VEK0|CC50A_MOUSE	297	RDDLHPTLPAGQYFLJITYNYPVHSFDGR	16,J(Deamidated[J])	Yes	21	12	21	0	0	0	0	15	0	1	2	0	25	2	22	12	0	0	133
sp|Q8C3Q5|SHSA7_MOUSE	62	LTGALAGGGSAAGTSAJATK	17,J(Deamidated[J])	Yes	3	3	4	0	0	0	0	9	15	16	7	15	2	13	8	15	18	4	132
sp|Q9JKF6|PVRL1_MOUSE	202	NPJGTVTVISR	3,J(Deamidated[J])	Yes	9	7	5	0	0	0	0	15	3	16	6	8	24	16	15	6	2	0	132
sp|P11627|L1CAM_MOUSE	100	EELGVVVHEAPYSGSFTIEGJNSFAQR	21,J(Deamidated[J])	Yes	40	46	0	0	0	0	0	0	0	0	1	2	36	5	0	1	0	0	131
sp|Q80TR1|LPHN1_MOUSE	526	GPDLSJCTSPWVNQVAQK	6,J(Deamidated[J]);7,C(Carbamidomethyl[C])	Yes	4	3	5	0	0	0	0	5	3	7	5	8	58	11	13	7	2	0	131
sp|Q61644|PACN1_MOUSE	327	KAEGATLSJATGAVESTSQAGDR	9,J(Deamidated[J])	Yes	1	3	0	0	0	0	0	6	0	0	6	12	49	48	1	0	4	1	131
sp|Q8BGU2|CBLN2_MOUSE/sp|Q9R171|CBLN1_MOUSE	110/79	STNHEPSEMSJR	11,J(Deamidated[J])	No	6	5	7	0	0	0	0	11	8	4	3	6	36	18	20	0	0	7	131
sp|Q61625|GRID2_MOUSE	293	QTFPVPQJISQR	8,J(Deamidated[J])	Yes	6	4	8	0	0	0	0	4	0	16	0	17	35	15	11	10	0	4	130
sp|P80560|PTPR2_MOUSE	550	VSANIQJMTTADVIK	7,J(Deamidated[J]);8,M(Oxidation[M])	Yes	9	9	8	3	0	0	0	3	8	1	7	9	23	19	24	7	0	0	130
sp|Q9R1V4|ADA11_MOUSE	677	CLPASAFJFSTCPGSGER	1,C(Carbamidomethyl[C]);8,J(Deamidated[J]);12,C(Carbamidomethyl[C])	Yes	17	13	16	0	0	0	0	3	0	0	2	0	53	9	16	0	0	0	129
sp|Q8R5M8|CADM1_MOUSE	168	DTAVEGEEIEVJCTAMASKPATTIR	12,J(Deamidated[J]);13,C(Carbamidomethyl[C]);16,M(Oxidation[M])	Yes	5	7	0	0	0	0	0	7	3	0	4	3	53	24	0	8	13	2	129
sp|P10922|H10_MOUSE	4	TEJSTSAPAAKPK	3,J(Deamidated[J])	Yes	0	0	0	0	0	0	0	0	1	0	6	3	45	29	45	0	0	0	129
sp|P14231|AT1B2_MOUSE	238	KFHVJYTQPLVAVK	5,J(Deamidated[J])	Yes	10	23	9	12	0	0	0	12	29	0	2	0	3	15	4	7	2	0	128
sp|Q80V42|CBPM_MOUSE	164	NFPDAFENNJVTK	10,J(Deamidated[J])	Yes	9	6	8	0	0	0	0	6	4	8	0	14	48	11	3	11	0	0	128
sp|Q8CGF6|WDR47_MOUSE	511	NJGSJJSSVTSFSTPPQDSSQR	2,J(Deamidated[J])	Yes	7	1	2	0	0	0	0	0	0	0	0	5	39	51	23	0	0	0	128
sp|P55066|NCAN_MOUSE	1175	GTVLCGPPPAVEJASLVGVR	5,C(Carbamidomethyl[C]);13,J(Deamidated[J])	Yes	11	4	11	0	0	0	0	10	10	2	6	0	38	9	12	6	2	6	127
sp|Q9QYS2|GRM3_MOUSE	439	IJFTAPFNPNK	2,J(Deamidated[J])	Yes	3	3	3	3	0	0	0	11	9	27	6	19	20	6	5	4	3	5	127
sp|P15116|CADH2_MOUSE	325	ILSQAPSTPSPNMFTINJETGDIITVAAGLDR	13,M(Oxidation[M]);18,J(Deamidated[J])	Yes	15	8	12	0	0	0	0	7	0	0	1	34	27	4	12	6	1	0	127
sp|P50429|ARSB_MOUSE	280	IYAGMVSLMDEAVGJVTK	5,M(Oxidation[M]);9,M(Oxidation[M]);15,J(Deamidated[J])	Yes	11	15	12	0	0	0	0	6	0	6	4	5	36	11	11	9	1	0	127
sp|P70699|LYAG_MOUSE	140	LEJLSSTESGYTATLTR	3,J(Deamidated[J])	Yes	6	8	0	0	0	0	0	7	5	26	7	9	28	20	0	7	2	2	127
sp|P11627|L1CAM_MOUSE	246	LLFPTJSSSR	6,J(Deamidated[J])	Yes	4	4	5	0	0	0	0	11	5	25	6	13	19	9	10	8	8	0	127
sp|P21995|EMB_MOUSE	216;221	YIIJGSHAJETR	4,J(Deamidated[J]);9,J(Deamidated[J])	Yes	13	14	12	0	0	0	0	16	12	4	6	6	13	17	9	4	0	1	127
sp|Q6PHS9|CA2D2_MOUSE	389	AGFEYAFDQLQNSJITR	14,J(Deamidated[J])	Yes	19	17	12	0	0	0	0	10	3	8	4	2	33	5	7	0	2	4	126
sp|P31938|MP2K1_MOUSE	21	KKPTPIQLNPAPDGSAVJGTSSAETNLEALQK	18,J(Deamidated[J])	Yes	17	10	0	12	0	0	0	7	2	5	5	4	28	36	0	0	0	0	126
sp|P63137|GBRB2_MOUSE	104	LSYNVIPLJLTLDNR	9,J(Deamidated[J])	Yes	6	3	17	0	0	0	0	14	4	12	8	9	34	2	10	5	2	0	126
sp|O08532|CA2D1_MOUSE	781	SLDNDNYVFTAPYFJK	15,J(Deamidated[J])	Yes	6	3	8	0	0	0	0	12	6	10	7	11	40	0	13	0	3	7	126
sp|Q6PDC8|MFSD4_MOUSE	200	VLSQHHAAAQPWIJQTIPR	14,J(Deamidated[J])	Yes	8	7	10	0	0	0	0	9	7	1	4	12	23	18	15	12	0	0	126
sp|P68372|TBB4B_MOUSE/sp|P99024|TBB5_MOUSE/sp|Q922F4|TBB6_MOUSE/sp|Q9CWF2|TBB2B_MOUSE/sp|Q9D6F9|TBB4A_MOUSE	184/184/184/184/184	VSDTVVEPYJATLSVHQLVENTDETYCIDNEALYDICFRTLK	10,J(Deamidated[J]);27,C(Carbamidomethyl[C]);37,C(Carbamidomethyl[C])	No	0	0	0	126	0	0	0	0	0	0	0	0	0	0	0	0	0	0	126
sp|P58406|HRH3_MOUSE	11	APPDGLMJASGALAGEAAAAGGAR	7,M(Oxidation[M]);8,J(Deamidated[J])	Yes	7	6	10	0	0	0	0	2	6	1	8	8	31	15	24	3	4	0	125
sp|Q9JKF6|PVRL1_MOUSE	139	ESQLJLTVMAK	5,J(Deamidated[J]);9,M(Oxidation[M])	Yes	11	10	11	0	0	0	0	8	4	4	6	9	31	17	3	11	0	0	125
sp|B9EKR1|PRPTZ_MOUSE	552	TLFIFPQMJLSGTAESLNTVPITEYK	8,M(Oxidation[M]);9,J(Deamidated[J])	Yes	20	13	0	7	0	0	0	14	1	0	7	27	21	7	0	0	6	1	124
sp|P12960|CNTN1_MOUSE	473	IWEDGSLEINJITRNDGGIY	11,J(Deamidated[J])	Yes	0	0	0	0	0	123	0	0	0	0	0	0	0	0	0	0	0	0	123
sp|Q91XE7|VA0E2_MOUSE	70	JETIWYVR	1,J(Deamidated[J])	Yes	3	3	3	0	0	0	0	16	7	14	6	21	27	8	8	4	2	1	123
sp|P11627|L1CAM_MOUSE	1022;1030	EGGTMALFGKPDFGJISATAGEJYSVVSWVPR	5,M(Oxidation[M]);15,J(Deamidated[J]);23,J(Deamidated[J])	Yes	12	11	6	0	0	0	0	11	0	1	4	14	35	5	0	4	19	0	122
sp|Q80V26|IMPA3_MOUSE	257	QVALQTFGJQTSIIPAGGAGYK	9,J(Deamidated[J])	Yes	13	10	11	8	0	0	0	6	5	6	7	6	23	9	10	6	2	0	122
sp|P21661|NEC2_MOUSE	523	RGDLNIJMTSPMGTK	7,J(Deamidated[J])	Yes	14	10	23	0	0	0	0	6	14	3	6	6	17	11	12	0	0	0	122
sp|Q60625|ICAM5_MOUSE	137	VELVPLPSWQPVGEJFTLSCR	15,J(Deamidated[J]);20,C(Carbamidomethyl[C])	Yes	8	6	4	0	0	0	0	14	4	1	8	13	34	10	3	5	6	6	122
sp|Q61207|SAP_MOUSE	80	DJATQEEILHYLEK	2,J(Deamidated[J])	Yes	8	11	8	6	0	0	0	8	4	3	6	6	29	15	5	4	5	3	121
sp|Q9WTR5|CAD13_MOUSE	530	DPAGWLSINPIJGTVDTTAVLDR	12,J(Deamidated[J])	Yes	17	18	16	0	0	0	0	9	0	0	2	2	31	9	10	6	0	0	120
sp|Q8R366|IGSF8_MOUSE	137	LQAQDSGFYECYTPSTDTQYLGJYSAK	11,C(Carbamidomethyl[C]);23,J(Deamidated[J])	Yes	19	10	3	0	0	0	0	7	3	0	4	16	30	13	4	6	4	1	120
sp|O08532|CA2D1_MOUSE	998	SFSGLLDCGJCSR	8,C(Carbamidomethyl[C]);10,J(Deamidated[J]);11,C(Carbamidomethyl[C])	Yes	4	7	3	0	0	0	0	11	12	5	5	9	34	8	13	0	4	5	120
sp|P08113|ENPL_MOUSE	62	TDDEVVQREEEAIQLDGLJASQIR	19,J(Deamidated[J])	Yes	18	9	0	0	0	0	0	10	1	0	8	12	41	19	0	0	2	0	120
sp|Q810U4|NRCAM_MOUSE	239;245	VISVDELJDTIAAJLSDTEFYGAK	8,J(Deamidated[J]);14,J(Deamidated[J])	Yes	7	7	0	4	0	0	0	6	1	0	3	7	20	8	0	6	7	44	120
sp|Q3TDQ1|STT3B_MOUSE	638	AMSSJETAAYK	5,J(Deamidated[J])	Yes	6	5	0	3	0	0	0	11	14	9	5	6	17	37	3	0	0	3	119
sp|P39053|DYN1_MOUSE	642	ASETEEJGSDSFMHSMDPQLER	7,J(Deamidated[J])	Yes	0	0	0	0	0	0	0	0	0	0	4	7	63	44	0	0	1	0	119
sp|Q9R1V6|ADA22_MOUSE	517	EICSGJSSQCAPNVHK	3,C(Carbamidomethyl[C]);6,J(Deamidated[J]);10,C(Carbamidomethyl[C])	Yes	16	10	7	0	0	0	0	13	15	3	6	6	23	11	0	0	2	7	119
sp|P97772|GRM1_MOUSE	98	INADPVLLPJITLGSEIR	10,J(Deamidated[J])	Yes	6	8	12	0	0	0	0	6	2	1	6	9	36	14	12	6	0	1	119
sp|Q8BYI8|K1467_MOUSE	398	APDSJSSSLLITTR	5,J(Deamidated[J])	Yes	5	5	7	0	0	0	0	9	6	11	5	10	21	16	11	7	2	3	118
sp|D3Z7P3|GLSK_MOUSE	663	ILQEYQVQYTPQGDSDDGKGJQTVHK	21,J(Deamidated[J])	Yes	0	0	0	0	0	0	0	0	0	1	8	14	71	24	0	0	0	0	118
sp|P97300|NPTN_MOUSE	283	KKENGVFEEISJSSGR	12,J(Deamidated[J])	Yes	7	0	0	0	0	0	0	24	7	7	6	17	35	4	0	6	3	2	118
sp|Q8BYI9|TENR_MOUSE	470	NNEGGVIAQLPSDVTSFJQTGLKPGEEYIVNVVALK	18,J(Deamidated[J])	Yes	11	10	0	8	0	0	0	10	1	0	10	20	32	10	0	5	1	0	118
sp|P14094|AT1B1_MOUSE	266	TJLTVDTEIRVECKAY	2,J(Deamidated[J]);13,C(Carbamidomethyl[C])	Yes	0	0	0	0	0	118	0	0	0	0	0	0	0	0	0	0	0	0	118
sp|Q9WV18|GABR1_MOUSE	513	AMJSSSFEGVSGHVVFDASGSR	2,M(Oxidation[M]);3,J(Deamidated[J])	Yes	25	11	7	0	0	0	0	2	0	2	1	9	22	24	5	7	2	0	117
sp|Q4V9Z5|SE6L2_MOUSE	373	IVSPEPGGAAGPJLTCR	13,J(Deamidated[J]);16,C(Carbamidomethyl[C])	Yes	3	2	3	0	0	0	0	11	5	4	8	8	28	11	16	4	6	8	117
sp|P18572|BASI_MOUSE	270	TSDTGEEEAITJSTEANGK	12,J(Deamidated[J])	Yes	5	5	0	2	0	0	0	15	0	15	0	15	35	25	0	0	0	0	117
sp|Q61330|CNTN2_MOUSE	777	VPGADTQYFVYSJDSIHPYTPFEVK	13,J(Deamidated[J])	Yes	12	9	15	0	0	0	0	10	2	2	6	6	28	6	13	6	2	0	117
sp|B9EKR1|PRPTZ_MOUSE	134	CJVSSEGSEHSLEGQK	1,C(Carbamidomethyl[C]);2,J(Deamidated[J])	Yes	6	6	3	6	0	0	0	14	5	0	2	4	31	23	4	0	0	12	116
sp|P21995|EMB_MOUSE	101	DLNLMJVTWK	5,M(Oxidation[M]);6,J(Deamidated[J])	Yes	7	5	6	4	0	0	0	12	10	0	6	3	30	12	12	4	3	2	116
sp|Q810U4|NRCAM_MOUSE	613	FSTDKDHLVVSDVKDDDGGTYTCTAJTTLDSASASAVLR	23,C(Carbamidomethyl[C]);26,J(Deamidated[J])	Yes	21	8	0	0	0	0	0	5	5	0	9	2	57	0	0	8	1	0	116
sp|Q6AXF6|SIDT1_MOUSE	136	ATJETGPLEQLIFVDVASMAPHGAHYK	3,J(Deamidated[J])	Yes	10	17	8	7	0	0	0	14	2	0	7	8	33	4	5	0	0	0	115
sp|P60710|ACTB_MOUSE	12	DDDIAALVVDJGSGMCK	0,D(Acetyl[ProteinN-term]);11,J(Deamidated[J]);15,M(Oxidation[M]);16,C(Carbamidomethyl[C])	Yes	1	2	3	0	0	0	0	0	4	1	8	5	45	7	11	0	19	9	115
sp|Q00493|CBPE_MOUSE	139	GJETIVNLIHSTR	2,J(Deamidated[J])	Yes	6	6	6	0	0	0	0	8	7	24	7	2	24	10	8	5	2	0	115
sp|P15209|NTRK2_MOUSE	67	LEPNSVDPEJITEILIANQK	10,J(Deamidated[J])	Yes	6	7	0	0	0	0	0	16	5	7	4	9	40	8	0	4	1	8	115
sp|Q9QYS2|GRM3_MOUSE	238	LRJICIATAEK	3,J(Deamidated[J]);5,C(Carbamidomethyl[C])	Yes	6	6	7	0	0	0	0	11	8	2	6	10	28	8	7	7	5	4	115
sp|P35438|NMDZ1_MOUSE	440	VICTGPJDTSPGSPR	3,C(Carbamidomethyl[C]);7,J(Deamidated[J])	Yes	8	6	6	0	0	0	0	12	8	9	5	6	20	7	13	5	6	4	115
sp|Q99J85|NPTXR_MOUSE	211	GJLSSAPAPAMPTALHSK	2,J(Deamidated[J]);11,M(Oxidation[M])	Yes	10	9	10	0	0	0	0	12	10	2	6	5	17	13	9	3	2	6	114
sp|Q8K0E8|FIBB_MOUSE	384	GTAGNALMDGASQLVGEJR	8,M(Oxidation[M]);18,J(Deamidated[J])	Yes	3	8	4	0	0	0	0	12	7	20	4	18	19	4	3	5	4	3	114
sp|Q8BY89|CTL2_MOUSE	200	KJITDLVEGAK	2,J(Deamidated[J])	Yes	6	6	6	0	0	0	0	12	8	7	5	9	30	7	12	2	2	2	114
sp|O35136|NCAM2_MOUSE	219	SFJATAERGEEMTLTCK	3,J(Deamidated[J]);16,C(Carbamidomethyl[C])	Yes	5	13	0	7	0	0	0	6	23	7	6	2	29	15	0	0	1	0	114
sp|Q8HW98|IGLO5_MOUSE	280	SMLLFAJVSAR	7,J(Deamidated[J])	Yes	16	12	17	0	0	0	0	8	4	6	1	1	35	2	12	0	0	0	114
sp|P55302|AMRP_MOUSE	271	VIDLWDLAQSAJFTEK	12,J(Deamidated[J])	Yes	9	10	4	0	0	0	0	11	1	1	5	15	38	8	5	6	1	0	114
sp|Q60625|ICAM5_MOUSE	195;214	VJFSCLAELDLRPHGLGLFAJSSAPR	2,J(Deamidated[J]);5,C(Carbamidomethyl[C]);21,J(Deamidated[J])	Yes	46	30	0	0	0	0	0	16	0	1	2	1	15	0	0	3	0	0	114
sp|O54991|CNTP1_MOUSE	277	DAJFTLDGYAHHFVLNGDFER	3,J(Deamidated[J])	Yes	18	8	12	0	0	0	0	10	0	1	11	1	26	5	19	2	0	0	113
sp|P11627|L1CAM_MOUSE	824	LEDITIFJSSTVLVR	8,J(Deamidated[J])	Yes	0	0	50	0	0	0	0	0	0	0	0	0	0	0	63	0	0	0	113
sp|Q9JKR6|HYOU1_MOUSE	515	VFGSQJLTTVK	6,J(Deamidated[J])	Yes	3	3	3	0	0	0	0	13	11	17	6	14	18	6	5	6	2	6	113
sp|Q62443|NPTX1_MOUSE	193	VNTLEEGKGGPKJDTEER	13,J(Deamidated[J])	Yes	7	8	0	0	0	0	0	12	3	1	10	15	42	8	0	0	0	7	113
sp|O35114|SCRB2_MOUSE	105	ANIQFGEJGTTISAVTNK	8,J(Deamidated[J])	Yes	3	5	3	0	0	0	0	10	8	1	9	11	14	20	11	6	6	5	112
sp|P56528|CD38_MOUSE	213	FAEDACGVVQVMLJGSLR	6,C(Carbamidomethyl[C]);14,J(Deamidated[J])	Yes	36	9	26	0	0	0	0	0	0	0	0	0	41	0	0	0	0	0	112
sp|P70663|SPRL1_MOUSE	462	ILDQACGTDJQTYASSCHLFATK	6,C(Carbamidomethyl[C]);10,J(Deamidated[J]);17,C(Carbamidomethyl[C])	Yes	13	10	10	6	0	0	0	4	7	1	6	2	22	14	8	5	2	2	112
sp|Q80TS3|LPHN3_MOUSE	840	LGTEAMSTJHSVIVNSPVITAAINK	6,M(Oxidation[M]);9,J(Deamidated[J])	Yes	15	12	5	4	0	0	0	7	0	1	6	8	27	19	0	4	4	0	112
sp|P21836|ACES_MOUSE	296	LVGCPPGGAGGJDTELIACLR	4,C(Carbamidomethyl[C]);12,J(Deamidated[J]);19,C(Carbamidomethyl[C])	Yes	6	9	7	0	0	0	0	5	7	1	6	3	41	17	7	2	1	0	112
sp|Q6AXF6|SIDT1_MOUSE	83	VHVJSSSDNLDYPVLVVVR	4,J(Deamidated[J])	Yes	9	8	6	0	0	0	0	4	2	4	4	6	25	19	25	0	0	0	112
sp|O55026|ENTP2_MOUSE	64	WPADKEJDTGIVGQHSSCDVR	7,J(Deamidated[J]);18,C(Carbamidomethyl[C])	Yes	16	8	0	0	0	0	0	9	7	0	19	3	24	15	0	10	1	0	112
sp|O35405|PLD3_MOUSE	234	ELGVVMYJCSCLAR	6,M(Oxidation[M]);8,J(Deamidated[J]);9,C(Carbamidomethyl[C]);11,C(Carbamidomethyl[C])	Yes	18	13	10	0	0	0	0	3	6	1	2	1	51	4	0	0	2	0	111
sp|P97370|AT1B3_MOUSE	124	LVEDLESFLKPYSVEEQKJLTSCPDGAPFIQHGPDYR	19,J(Deamidated[J]);23,C(Carbamidomethyl[C])	Yes	17	0	0	0	0	0	0	17	1	0	13	10	34	0	0	12	7	0	111
sp|Q80TS3|LPHN3_MOUSE	827	VAFVLYNNLGPYLSTEJASMK	17,J(Deamidated[J]);20,M(Oxidation[M])	Yes	13	13	9	0	0	0	0	4	0	3	1	10	24	9	18	6	1	0	111
sp|P28663|SNAB_MOUSE/sp|Q9DB05|SNAA_MOUSE	158/158	AIAHYEQSADYYKGEESJSSAJK	18,J(Deamidated[J])	No	12	7	0	0	0	0	0	0	2	0	7	3	47	30	0	0	2	0	110
sp|Q71M36|CSPG5_MOUSE	57	AJDTREEAGLPAAGEDETSWTER	2,J(Deamidated[J])	Yes	7	9	0	0	0	0	0	8	4	12	7	9	25	19	0	0	7	3	110
sp|P10852|4F2_MOUSE	385	APLMPWJESSIFHIPR	4,M(Oxidation[M]);7,J(Deamidated[J])	Yes	30	7	0	0	0	0	0	20	0	0	0	2	45	1	0	5	0	0	110
sp|Q8C419|GP158_MOUSE	333	CHLJNSECMPIK	1,C(Carbamidomethyl[C]);4,J(Deamidated[J]);8,C(Carbamidomethyl[C])	Yes	12	13	4	6	0	0	0	4	9	0	5	3	27	13	10	0	0	4	110
sp|Q8BYI9|TENR_MOUSE	1261	IGSYJGTAGDSLSYHQGRPFSTEDRDNDVAVTNCAMSYK	5,J(Deamidated[J]);34,C(Carbamidomethyl[C]);36,M(Oxidation[M])	Yes	3	10	0	0	0	0	0	11	2	0	7	17	27	19	0	13	1	0	110
sp|P35438|NMDZ1_MOUSE	203	JVTALLMEAR	1,J(Deamidated[J]);7,M(Oxidation[M])	Yes	7	7	7	0	0	0	0	9	7	4	6	2	23	18	14	6	0	0	110
sp|P97300|NPTN_MOUSE	283	KENGVFEEISJSSGR	11,J(Deamidated[J])	Yes	4	9	6	0	0	0	0	15	7	9	4	8	22	12	6	6	2	0	110
sp|Q99JY8|LPP3_MOUSE	171	LRPHFLSVCDPDFSQIJCSEGYIQNYR	9,C(Carbamidomethyl[C]);17,J(Deamidated[J]);18,C(Carbamidomethyl[C])	Yes	18	25	0	0	0	0	0	7	1	2	7	1	33	8	0	6	2	0	110
sp|P15209|NTRK2_MOUSE	178	SSPDTQDLYCLJESSK	10,C(Carbamidomethyl[C]);12,J(Deamidated[J])	Yes	3	3	5	3	0	0	0	11	6	10	6	3	31	12	10	0	2	5	110
sp|Q9JKF6|PVRL1_MOUSE	286	ADANPPATEYHWTTLJGSLPK	16,J(Deamidated[J])	Yes	6	5	0	3	0	0	0	12	5	10	7	5	26	14	0	7	3	6	109
sp|Q99M71|EPDR1_MOUSE	182	JYTVVMSTR	1,J(Deamidated[J])	Yes	4	4	3	0	0	0	0	8	9	13	9	20	14	8	7	0	2	8	109
sp|P50396|GDIA_MOUSE/sp|Q61598|GDIB_MOUSE	315/315	NTNDAJSCQIIIPQNQVNR	6,J(Deamidated[J]);8,C(Carbamidomethyl[C])	No	1	0	0	0	0	0	0	0	0	4	7	3	55	18	15	0	0	6	109
sp|Q9EPJ9|ARFG1_MOUSE	313	AEDSSDRPLEGHSYQJSSGDNSQNSNIDQSFWETFGSAEPPK	16,J(Deamidated[J])	Yes	17	9	0	3	0	0	0	1	0	0	3	25	28	22	0	0	0	0	108
sp|P20352|TF_MOUSE	37	AFJLTWISTDFK	3,J(Deamidated[J])	Yes	7	4	9	3	0	0	0	16	7	4	5	4	27	6	4	6	5	1	108
sp|Q9JKR6|HYOU1_MOUSE	155	FQISPQLQFSPEEVLGMVLJYSR	17,M(Oxidation[M]);20,J(Deamidated[J])	Yes	18	15	14	0	0	0	0	10	0	0	2	4	17	10	13	5	0	0	108
sp|P40237|CD82_MOUSE	131	JYTAJATSSR	5,J(Deamidated[J])	Yes	5	4	3	0	0	0	0	20	26	1	9	8	7	5	9	0	0	11	108
sp|P23819|GRIA2_MOUSE	370	IJYTINIMELK	2,J(Deamidated[J]);8,M(Oxidation[M])	Yes	9	3	0	0	0	0	0	10	7	18	5	10	30	0	3	5	4	3	107
sp|Q3TCN2|PLBL2_MOUSE	520	SDLNPAJGSYPFQALHQR	7,J(Deamidated[J])	Yes	6	6	7	0	0	0	0	6	3	4	6	2	33	15	18	0	0	1	107
sp|P11881|ITPR1_MOUSE	2503	VETGEJCTSPAPK	6,J(Deamidated[J]);7,C(Carbamidomethyl[C])	Yes	8	8	5	0	0	0	0	8	8	20	4	5	23	8	4	0	0	6	107
sp|Q9WTR5|CAD13_MOUSE	638	IJNTHALVSLLQNLNK	2,J(Deamidated[J])	Yes	6	6	7	8	0	0	0	18	0	22	5	3	19	0	3	7	2	0	106
sp|P28652|KCC2B_MOUSE	357	KADGVKPQTJSTK	10,J(Deamidated[J])	Yes	0	0	0	3	0	0	0	2	0	1	0	0	35	30	35	0	0	0	106
sp|P10852|4F2_MOUSE	259;263	LMNAPLYLAEWQJITKJLSEDR	2,M(Oxidation[M]);13,J(Deamidated[J]);17,J(Deamidated[J])	Yes	12	4	0	0	0	0	0	15	4	2	12	20	9	0	11	7	10	0	106
sp|P35438|NMDZ1_MOUSE	368	LVQVGIYJGTHVIPNDR	8,J(Deamidated[J])	Yes	9	7	8	0	0	0	0	10	5	6	4	8	17	13	11	6	2	0	106
sp|P23818|GRIA1_MOUSE	363	TJYTLHVIEMK	2,J(Deamidated[J])	Yes	13	9	0	0	0	0	0	4	8	23	3	7	26	13	0	0	0	0	106
sp|O09114|PTGDS_MOUSE	78	TVVAPSTEGGLJLTSTFLRK	12,J(Deamidated[J])	Yes	4	3	3	8	0	0	0	4	3	6	0	14	4	35	22	0	0	0	106
sp|P15116|CADH2_MOUSE	402	VDVIVAJLTVTDKDQPHTPAWNAAYR	7,J(Deamidated[J])	Yes	18	7	17	0	0	0	0	5	2	0	4	12	33	0	3	4	1	0	106
sp|P20917|MAG_MOUSE	246	ASLDVKYPPVIVEMJSSVEAIEGSHVSLL	15,J(Deamidated[J])	Yes	0	0	0	0	0	105	0	0	0	0	0	0	0	0	0	0	0	0	105
sp|Q810U4|NRCAM_MOUSE	710	LSPYVJYSFR	6,J(Deamidated[J])	Yes	4	4	4	0	0	0	0	9	3	10	6	6	16	24	9	3	2	5	105
sp|P97798|NEO1_MOUSE	670	TLSDVPSAAPQJLSLEVR	12,J(Deamidated[J])	Yes	6	3	0	0	0	0	0	7	5	10	9	8	28	28	1	0	0	0	105
sp|Q61838|A2M_MOUSE	568	VJLSFPSAQSLPASDTHLK	2,J(Deamidated[J])	Yes	3	6	3	4	0	0	0	9	3	3	6	20	33	5	0	8	2	0	105
sp|Q6PHU5|SORT_MOUSE	160	DITNLIJNTFIR	7,J(Deamidated[J])	Yes	3	4	3	0	0	0	0	20	5	11	4	7	18	7	8	6	2	6	104
sp|Q6X893|CTL1_MOUSE	134	FAEIJGSALCSYNIKPSEYTLTSK	5,J(Deamidated[J]);10,C(Carbamidomethyl[C])	Yes	12	7	9	6	0	0	0	8	2	0	1	5	24	7	10	6	7	0	104
sp|O35604|NPC1_MOUSE	1063	LIASJITETMR	5,J(Deamidated[J]);10,M(Oxidation[M])	Yes	7	6	6	0	0	0	0	7	7	9	7	5	20	12	9	6	3	0	104
sp|Q80X71|T106B_MOUSE	184	LNJITNIGPLDMK	3,J(Deamidated[J]);12,M(Oxidation[M])	Yes	4	3	6	0	0	0	0	9	4	15	10	9	19	10	9	5	1	0	104
sp|O35114|SCRB2_MOUSE	45	NMVLQJGTK	6,J(Deamidated[J])	Yes	5	5	5	3	0	0	0	11	15	13	8	5	14	4	6	0	0	10	104
sp|Q6PIC6|AT1A3_MOUSE/sp|Q6PIE5|AT1A2_MOUSE/sp|Q8VDN2|AT1A1_MOUSE	628/635/638	GVGIISEGJETVEDIAAR	9,J(Deamidated[J])	No	3	2	0	0	0	0	0	9	1	0	4	7	12	31	13	0	0	21	103
sp|Q91ZX7|LRP1_MOUSE	1724;1734	LYWTDGDJISMANMDGSJHTLLFSGQK	8,J(Deamidated[J]);18,J(Deamidated[J])	Yes	12	15	12	6	0	0	0	8	4	0	4	3	22	6	10	0	1	0	103
sp|Q9WV54|ASAH1_MOUSE	258	SVLEJTTSYEEAK	5,J(Deamidated[J])	Yes	3	4	3	0	0	0	0	8	7	16	2	17	13	10	9	0	5	6	103
sp|Q9Z2W9|GRIA3_MOUSE	374	TJYTIDVYEMK	2,J(Deamidated[J])	Yes	9	5	0	0	0	0	0	9	4	13	5	13	30	15	0	0	0	0	103
sp|Q8CJH3|PLXB1_MOUSE	543	VVAVSPAJISR	8,J(Deamidated[J])	Yes	3	3	0	0	0	0	0	13	7	6	5	12	25	13	10	2	2	2	103
sp|Q9Z1L5|CA2D3_MOUSE	793	AAEQIAGSFVYSIPFSTGTVJK	21,J(Deamidated[J])	Yes	10	5	10	0	0	0	0	3	1	0	0	5	38	8	15	4	3	0	102
sp|Q9JKR6|HYOU1_MOUSE	931	AEPPLJASAGDQEEK	6,J(Deamidated[J])	Yes	4	3	3	0	0	0	0	5	10	7	5	7	28	7	11	2	4	6	102
sp|Q60625|ICAM5_MOUSE	397	GFFCDAALDVDGETLRKJQSSELR	4,C(Carbamidomethyl[C]);18,J(Deamidated[J])	Yes	0	0	0	0	0	0	0	4	11	9	12	16	31	0	0	7	12	0	102
sp|Q60673|PTPRN_MOUSE	524	HNEQJLSLADVTQQAGLVK	5,J(Deamidated[J])	Yes	7	7	7	0	0	0	0	9	3	3	7	8	25	9	9	7	1	0	102
sp|P14231|AT1B2_MOUSE	220	DEDAENLGHFVMFPAJGSIDLMYFPYYGKK	12,M(Oxidation[M]);16,J(Deamidated[J]);22,M(Oxidation[M])	Yes	0	0	0	0	0	0	0	11	0	15	19	22	14	5	0	2	13	0	101
sp|P12960|CNTN1_MOUSE	935	DHVVALSJESTVTGY	8,J(Deamidated[J])	Yes	0	0	0	0	0	101	0	0	0	0	0	0	0	0	0	0	0	0	101
sp|Q921I1|TRFE_MOUSE	513	JSTLCDLCIGPLK	1,J(Deamidated[J]);5,C(Carbamidomethyl[C]);8,C(Carbamidomethyl[C])	Yes	5	8	3	5	0	0	0	13	5	2	8	0	19	13	7	5	3	5	101
sp|Q32M26|CK087_MOUSE	19	LALPPCLLJR	6,C(Carbamidomethyl[C]);9,J(Deamidated[J])	Yes	9	8	8	0	0	0	0	5	4	3	2	2	32	9	17	0	2	0	101
sp|Q3TCN2|PLBL2_MOUSE	93	LEDGFHPDAVAWAJLTNAIR	14,J(Deamidated[J])	Yes	12	13	12	0	0	0	0	6	1	3	5	5	33	4	1	6	0	0	101
sp|Q6P2L7|CASC4_MOUSE	115	LQNJISYQMADIHHLK	4,J(Deamidated[J]);9,M(Oxidation[M])	Yes	14	15	15	6	0	0	0	5	6	0	2	3	18	7	6	4	0	0	101
sp|P22005|PENK_MOUSE	152	DADEGDTLAJSSDLLK	10,J(Deamidated[J])	Yes	5	8	0	3	0	0	0	10	9	3	4	8	25	12	0	3	3	7	100
sp|P15209|NTRK2_MOUSE	95	JLTIVDSGLK	1,J(Deamidated[J])	Yes	3	5	3	0	0	0	0	10	5	12	6	8	23	8	9	6	2	0	100
sp|Q91ZX7|LRP1_MOUSE	3334	TCVSJCTASQFVCK	2,C(Carbamidomethyl[C]);5,J(Deamidated[J]);6,C(Carbamidomethyl[C]);13,C(Carbamidomethyl[C])	Yes	8	9	11	0	0	0	0	5	6	3	6	8	22	14	6	0	2	0	100
sp|Q9R013|CATF_MOUSE	356	VYIJDSVELSR	4,J(Deamidated[J])	Yes	8	4	5	0	0	0	0	1	1	16	3	9	21	20	1	9	1	1	100
sp|P35455|NEU2_MOUSE	135	AREPSJATQLDGPAR	6,J(Deamidated[J])	Yes	3	10	8	0	0	0	0	7	6	0	1	1	25	22	16	0	0	0	99
sp|Q8R1V4|TMED4_MOUSE	117	FTFTSHTPGDHQICLHSJSTR	14,C(Carbamidomethyl[C]);18,J(Deamidated[J])	Yes	13	14	13	0	0	0	0	5	0	0	5	0	19	11	12	7	0	0	99
sp|Q9CQF9|PCYOX_MOUSE	353	GELJSTLFSSRPK	4,J(Deamidated[J])	Yes	9	9	7	6	0	0	0	9	5	0	2	10	15	10	8	7	2	0	99
sp|Q8BSY0|ASPH_MOUSE	13	GGGGJSSSSGSGSGSGSGSPSTGSSGSSSSPGAR	5,J(Deamidated[J])	Yes	4	4	3	0	0	0	0	3	0	0	2	10	21	33	16	0	0	3	99
sp|Q8BYI9|TENR_MOUSE	1261	IGSYJGTAGDSLSYHQGRPFSTEDR	5,J(Deamidated[J])	Yes	4	0	5	0	0	0	0	13	4	5	8	21	12	7	8	5	7	0	99
sp|Q8R4G0|NTNG1_MOUSE	320	LTCECEHJTTGPDCGK	3,C(Carbamidomethyl[C]);5,C(Carbamidomethyl[C]);8,J(Deamidated[J]);14,C(Carbamidomethyl[C])	Yes	9	6	8	6	0	0	0	6	5	1	7	3	23	12	11	0	0	2	99
sp|Q8BLK3|LSAMP_MOUSE	40	SVDFNRGTDJITVR	10,J(Deamidated[J])	Yes	5	2	3	0	0	0	0	6	3	39	4	8	4	17	8	0	0	0	99
sp|Q6PHS9|CA2D2_MOUSE	789	AAEDWTENPEPFJASFYR	13,J(Deamidated[J])	Yes	3	6	7	0	0	0	0	11	5	3	6	11	24	5	8	6	2	1	98
sp|Q64735|CR1L_MOUSE	295	CTPPPYVENAVMLSEJR	1,C(Carbamidomethyl[C]);16,J(Deamidated[J])	Yes	13	15	0	0	0	0	0	5	1	4	2	8	40	10	0	0	0	0	98
sp|P55066|NCAN_MOUSE	1175	KGTVLCGPPPAVEJASLVGVR	6,C(Carbamidomethyl[C]);14,J(Deamidated[J])	Yes	9	11	11	0	0	0	0	4	5	1	3	2	19	17	14	2	0	0	98
sp|P63080|GBRB3_MOUSE	105	LAYSGIPLJLTLDNR	9,J(Deamidated[J])	Yes	3	3	3	0	0	0	0	9	7	5	7	8	29	0	10	12	2	0	98
sp|Q9R1Q9|VAS1_MOUSE	344;351	LEIHSJGSVAHFJVSQVTGPSIYSFHCEYVSSVSK	6,J(Deamidated[J]);13,J(Deamidated[J]);27,C(Carbamidomethyl[C])	Yes	52	37	0	0	0	0	0	8	0	0	0	0	0	0	0	0	1	0	98
sp|Q8CJH3|PLXB1_MOUSE	1251	YTSDPJVTSVGPSK	6,J(Deamidated[J])	Yes	3	3	5	3	0	0	0	10	4	10	6	7	17	8	10	4	2	6	98
sp|Q9QUR8|SEM7A_MOUSE	256	EDNPDKNPEAPLJVSR	13,J(Deamidated[J])	Yes	6	7	0	0	0	0	0	12	6	1	8	12	28	8	0	0	4	5	97
sp|P63044|VAMP2_MOUSE	25	SATAATVPPAAPAGEGGPPAPPPJLTSNRR	0,S(Acetyl[ProteinN-term]);24,J(Deamidated[J])	Yes	0	0	0	0	0	0	0	3	18	3	0	5	22	33	13	0	0	0	97
sp|Q640R3|HECAM_MOUSE	138	TIJLTVDVPISR	3,J(Deamidated[J])	Yes	7	5	5	0	0	0	0	3	0	1	0	2	43	10	21	0	0	0	97
sp|Q8BLQ9|CADM2_MOUSE	51	VDQNDJTSLQWSNPAQQTLYFDDK	6,J(Deamidated[J])	Yes	18	4	16	0	0	0	0	6	4	0	4	14	19	1	2	3	1	5	97
sp|Q91ZX7|LRP1_MOUSE	1646	AFIJGTGVETVVSADLPNAHGLAVDWVSR	4,J(Deamidated[J])	Yes	8	9	8	0	0	0	0	4	0	0	2	5	41	0	14	5	0	0	96
sp|Q06890|CLUS_MOUSE	102	AFPEVCJETMMALWEECKPCLK	6,C(Carbamidomethyl[C]);7,J(Deamidated[J]);10,M(Oxidation[M]);11,M(Oxidation[M]);17,C(Carbamidomethyl[C]);20,C(Carbamidomethyl[C])	Yes	16	13	0	4	0	0	0	13	10	0	10	4	12	4	0	5	5	0	96
sp|Q9QUP5|HPLN1_MOUSE	58	GGJVTLPCK	3,J(Deamidated[J]);8,C(Carbamidomethyl[C])	Yes	3	3	3	0	0	0	0	14	5	11	4	9	24	8	9	0	0	3	96
sp|Q99J21|MCLN1_MOUSE	179	GHVDPAJDTFDIDPR	7,J(Deamidated[J])	Yes	6	7	9	0	0	0	0	8	4	3	4	2	23	9	11	4	3	3	96
sp|P23818|GRIA1_MOUSE	401;406	IGYWNEDDKFVPAATDAQAGGDJSSVQJR	23,J(Deamidated[J]);28,J(Deamidated[J])	Yes	8	3	0	0	0	0	0	7	1	1	7	20	34	11	0	1	2	1	96
sp|Q61543|GSLG1_MOUSE	577	LCHTHGWJETSELMPPGAVFSCLYR	2,C(Carbamidomethyl[C]);8,J(Deamidated[J]);22,C(Carbamidomethyl[C])	Yes	23	20	0	0	0	0	0	5	0	0	1	3	44	0	0	0	0	0	96
sp|P70232|NCHL1_MOUSE	225	LTVJSSNSIK	4,J(Deamidated[J])	Yes	5	6	5	3	0	0	0	7	4	16	6	11	6	8	4	9	2	4	96
sp|P70290|EM55_MOUSE	41;50	NRPETSLJQSJVTTEDMYTJGSPAPGSPAHAK	11,J(Deamidated[J]);20,J(Deamidated[J])	Yes	16	9	5	0	0	0	0	0	0	1	5	3	43	0	14	0	0	0	96
sp|Q80Z10|ASTN2_MOUSE	1033	VVPLYTLIQDJGTK	11,J(Deamidated[J])	Yes	6	4	4	0	0	0	0	6	10	3	4	6	32	5	6	6	1	3	96
sp|P20917|MAG_MOUSE	246	YPPVIVEMJSSVEAIEGSHVSLLCGADSNPPPLLTWMR	8,M(Oxidation[M]);9,J(Deamidated[J]);24,C(Carbamidomethyl[C]);37,M(Oxidation[M])	Yes	28	12	0	0	0	0	0	8	0	0	3	2	42	0	0	1	0	0	96
sp|P63260|ACTG_MOUSE	12	EEEIAALVIDJGSGMCK	0,E(Acetyl[ProteinN-term]);11,J(Deamidated[J]);16,C(Carbamidomethyl[C])	Yes	5	4	0	3	0	0	0	2	6	1	1	12	21	10	0	0	23	7	95
sp|P97797|SHPS1_MOUSE	293;297	FYPEDLQLIWLENGJVSRJDTPK	15,J(Deamidated[J]);19,J(Deamidated[J])	Yes	8	14	0	0	0	0	0	8	2	2	6	19	18	15	0	1	2	0	95
sp|P01831|THY1_MOUSE	42	HEJNTKDNSIQHE	3,J(Deamidated[J])	Yes	0	0	19	0	0	0	0	0	0	0	0	0	0	0	76	0	0	0	95
sp|Q6PHS9|CA2D2_MOUSE	205	NKVJYSYTAVQIPTDIYK	4,J(Deamidated[J])	Yes	6	4	6	6	0	0	0	9	5	2	6	2	22	8	11	6	2	0	95
sp|Q8BGN3|ENPP6_MOUSE	404	SVDVYNIMCHVAGITPLPNJGSWSR	9,C(Carbamidomethyl[C]);20,J(Deamidated[J])	Yes	16	12	15	0	0	0	0	6	0	0	3	2	39	1	1	0	0	0	95
sp|Q61361|PGCB_MOUSE	129	VALPAYPASLTDVSLVLSELRPJDSGVYR	23,J(Deamidated[J])	Yes	1	4	0	0	0	0	0	14	0	1	3	24	14	7	6	15	4	2	95
sp|O88998|NOE1_MOUSE	431	VHYAYQTJASTYEYIDIPFQNK	8,J(Deamidated[J])	Yes	46	25	0	6	0	0	0	2	0	3	0	2	1	5	0	5	0	0	95
sp|Q8BM13|NOE2_MOUSE	68	VQJVSQSMEVLELR	3,J(Deamidated[J]);8,M(Oxidation[M])	Yes	10	7	0	0	0	0	0	6	2	7	6	9	27	14	0	6	1	0	95
sp|Q3UVX5|GRM5_MOUSE	88	INSDPTLLPJITLGCEIR	10,J(Deamidated[J]);15,C(Carbamidomethyl[C])	Yes	9	9	10	0	0	0	0	10	6	3	9	5	23	2	5	2	1	0	94
sp|Q810U3|NFASC_MOUSE	752	KNNMEITWTPMJATSAFGPNLR	4,M(Oxidation[M]);11,M(Oxidation[M]);12,J(Deamidated[J])	Yes	18	0	0	0	0	0	0	15	8	9	3	10	19	0	3	8	1	0	94
sp|Q68FM6|PPR29_MOUSE	117	LSJLTEGMLR	3,J(Deamidated[J]);8,M(Oxidation[M])	Yes	5	4	0	0	0	0	0	8	13	16	7	2	17	3	3	6	4	6	94
sp|O35405|PLD3_MOUSE	282	YNQETPMEICLJGTPALAYLASAPPPLCPSGR	7,M(Oxidation[M]);10,C(Carbamidomethyl[C]);12,J(Deamidated[J]);28,C(Carbamidomethyl[C])	Yes	19	10	11	0	0	0	0	7	0	0	3	5	26	4	7	1	1	0	94
sp|O54991|CNTP1_MOUSE	949;957	AJASEGTFPJCTGHCTHPR	2,J(Deamidated[J]);10,J(Deamidated[J]);11,C(Carbamidomethyl[C]);15,C(Carbamidomethyl[C])	Yes	16	7	14	0	0	0	0	19	20	1	0	0	5	4	3	0	2	2	93
sp|Q60625|ICAM5_MOUSE	371	ALVTLEGIPAAVPGQPAELQLJVTK	22,J(Deamidated[J])	Yes	7	8	0	0	0	0	0	17	0	0	7	6	32	8	0	8	0	0	93
sp|Q9R1V7|ADA23_MOUSE	544;545	CSLSNGAHCSDGPCCJJTSCLFQSR	1,C(Carbamidomethyl[C]);9,C(Carbamidomethyl[C]);14,C(Carbamidomethyl[C]);15,C(Carbamidomethyl[C]);16,J(Deamidated[J]);17,J(Deamidated[J]);20,C(Carbamidomethyl[C])	Yes	13	10	15	0	0	0	0	9	3	0	1	0	18	15	3	0	1	5	93
sp|P70232|NCHL1_MOUSE	984	SSWHLSNLJSTTK	9,J(Deamidated[J])	Yes	6	7	6	3	0	0	0	9	6	5	5	11	18	6	9	0	2	0	93
sp|Q91X72|HEMO_MOUSE	186	SWSTVGJCTAALR	7,J(Deamidated[J]);8,C(Carbamidomethyl[C])	Yes	3	5	4	0	0	0	0	11	3	3	5	28	9	5	2	0	11	4	93
sp|Q7TNR6|IGS21_MOUSE	407	VPAELJGSMYR	6,J(Deamidated[J]);9,M(Oxidation[M])	Yes	4	6	8	0	0	0	0	4	6	4	6	16	16	10	3	7	3	0	93
sp|P11438|LAMP1_MOUSE	177	DATIQAYLSSGJFSK	12,J(Deamidated[J])	Yes	11	9	7	0	0	0	0	8	0	9	2	4	20	11	3	8	0	0	92
sp|Q9CPW0|CNTP2_MOUSE	346	GCMESINYNGVJITDLAR	2,C(Carbamidomethyl[C]);3,M(Oxidation[M]);12,J(Deamidated[J])	Yes	13	8	0	0	0	0	0	5	6	2	4	2	38	7	0	4	3	0	92
sp|P09671|SODM_MOUSE	63	HHAAYVNNLJATEEK	10,J(Deamidated[J])	Yes	2	0	0	0	0	0	0	0	0	0	5	1	28	49	7	0	0	0	92
sp|P57716|NICA_MOUSE	386	TSLDLWMHTDPMSQKJESVK	16,J(Deamidated[J])	Yes	15	12	14	0	0	0	0	5	0	0	7	1	24	8	6	0	0	0	92
sp|P14231|AT1B2_MOUSE	153	ACQFJR	2,C(Carbamidomethyl[C]);5,J(Deamidated[J])	Yes	6	3	6	0	0	0	0	14	26	5	4	4	17	2	2	0	0	2	91
sp|Q3UHK1|MYCT_MOUSE	447	IJGSAVIDSSCVPVNK	2,J(Deamidated[J]);11,C(Carbamidomethyl[C])	Yes	4	3	3	1	0	0	0	8	6	5	7	8	16	7	5	7	5	6	91
sp|Q62443|NPTX1_MOUSE	154	LJSSSQTNSLK	2,J(Deamidated[J])	Yes	6	5	5	0	0	0	0	13	11	6	3	12	13	6	5	0	0	6	91
sp|Q7TMM9|TBB2A_MOUSE	184	VSDTVVEPYJATLSVHQLVENTDETYSIDNEALYDICFRTLK	10,J(Deamidated[J]);37,C(Carbamidomethyl[C])	Yes	0	0	0	91	0	0	0	0	0	0	0	0	0	0	0	0	0	0	91
sp|O89023|TPP1_MOUSE	221	DVGSGTTJNSQACAQFLEQYFHNSDLTEFMR	8,J(Deamidated[J]);13,C(Carbamidomethyl[C]);30,M(Oxidation[M])	Yes	16	19	0	0	0	0	0	4	0	0	7	4	18	7	0	7	6	2	90
sp|P23818|GRIA1_MOUSE	401;406	FVPAATDAQAGGDJSSVQJR	14,J(Deamidated[J]);19,J(Deamidated[J])	Yes	8	15	1	0	0	0	0	4	4	4	0	6	9	39	0	0	0	0	90
sp|P21995|EMB_MOUSE	118	KDDEPLETTGDFJTTK	13,J(Deamidated[J])	Yes	6	7	0	5	0	0	0	12	2	2	4	4	29	9	0	0	3	7	90
sp|P56528|CD38_MOUSE	124	LVTQTIPCJK	8,C(Carbamidomethyl[C]);9,J(Deamidated[J])	Yes	3	4	4	3	0	0	0	11	7	4	6	15	16	4	4	0	3	6	90
sp|Q61330|CNTN2_MOUSE	200;206	TJASDLGJYSCLATSHLDFSTK	2,J(Deamidated[J]);8,J(Deamidated[J]);11,C(Carbamidomethyl[C])	Yes	11	8	10	0	0	0	0	7	3	0	3	2	20	10	14	0	2	0	90
sp|P35438|NMDZ1_MOUSE	203	VLQFDPGTKJVTALLMEAR	10,J(Deamidated[J]);16,M(Oxidation[M])	Yes	11	0	9	0	0	0	0	7	1	3	7	7	22	0	15	6	2	0	90
sp|Q8K209|GPR56_MOUSE	324	VTJLSDPVVLTFQHQPQPK	3,J(Deamidated[J])	Yes	6	6	6	6	0	0	0	9	5	0	6	9	15	9	6	5	2	0	90
sp|Q71M36|CSPG5_MOUSE	355	DLASGEJGTECR	7,J(Deamidated[J]);11,C(Carbamidomethyl[C])	Yes	6	9	5	0	0	0	0	13	0	5	4	7	15	12	4	0	0	9	89
sp|P70206|PLXA1_MOUSE	1096	EJSCMVYJDTTMVCR	4,C(Carbamidomethyl[C]);5,M(Oxidation[M]);8,J(Deamidated[J]);12,M(Oxidation[M]);14,C(Carbamidomethyl[C])	Yes	11	5	3	0	0	0	0	3	7	6	8	3	25	13	0	3	2	0	89
sp|O88531|PPT1_MOUSE	232	FFJDSIVDPVDSEWFGFYR	3,J(Deamidated[J])	Yes	6	7	6	0	0	0	0	4	0	2	3	17	15	6	8	7	8	0	89
sp|Q99KF1|TMED9_MOUSE	125	FTFTSHTPGEHQICLHSJSTK	14,C(Carbamidomethyl[C]);18,J(Deamidated[J])	Yes	13	8	11	0	0	0	0	6	0	0	8	1	17	9	8	6	0	2	89
sp|P55065|PLTP_MOUSE	245	GAFFPLKEDJWSLPNR	10,J(Deamidated[J])	Yes	16	5	12	0	0	0	0	3	2	3	9	4	27	0	8	0	0	0	89
sp|Q80Z24|NEGR1_MOUSE	269	LFNGQQGIIIQJFSTR	12,J(Deamidated[J])	Yes	4	3	5	0	0	0	0	8	1	17	0	8	23	0	13	5	2	0	89
sp|Q9JKR6|HYOU1_MOUSE	830	LSALDNLLJHSSIFLK	9,J(Deamidated[J])	Yes	6	6	6	0	0	0	0	7	0	7	6	3	29	6	5	6	2	0	89
sp|Q06335|APLP2_MOUSE	485	RJQSLSLLYK	2,J(Deamidated[J])	Yes	4	6	6	0	0	0	0	8	6	2	6	8	17	10	7	5	2	2	89
sp|P70232|NCHL1_MOUSE	822	VDVMJSTLVK	4,M(Oxidation[M]);5,J(Deamidated[J])	Yes	9	6	7	0	0	0	0	4	2	5	2	9	24	7	10	4	0	0	89
sp|O54991|CNTP1_MOUSE	844	VELJTSR	4,J(Deamidated[J])	Yes	3	3	3	0	0	0	0	10	19	8	7	7	16	4	5	0	0	4	89
sp|Q9DAU1|CNPY3_MOUSE	153	VVMDIPYELWJETSAEVADLKK	3,M(Oxidation[M]);11,J(Deamidated[J])	Yes	16	12	0	5	0	0	0	3	0	0	4	5	24	7	0	11	2	0	89
sp|Q91ZX7|LRP1_MOUSE	3489	VWVCDRDJDCVDGSDEPAJCTQMTCGVDEFR	4,C(Carbamidomethyl[C]);10,C(Carbamidomethyl[C]);19,J(Deamidated[J]);20,C(Carbamidomethyl[C]);25,C(Carbamidomethyl[C])	Yes	0	16	0	0	0	0	0	1	0	0	6	0	35	31	0	0	0	0	89
sp|P43406|ITAV_MOUSE	74	AJTTQPGIVEGGQVLK	2,J(Deamidated[J])	Yes	4	3	0	3	0	0	0	10	4	12	7	7	17	10	0	6	2	3	88
sp|Q99L43|CDS2_MOUSE	294	CFVCPVEYNJDTNSFTVDCEPSDLFR	1,C(Carbamidomethyl[C]);4,C(Carbamidomethyl[C]);10,J(Deamidated[J]);19,C(Carbamidomethyl[C])	Yes	27	20	0	0	0	0	0	3	0	0	3	1	30	3	0	1	0	0	88
sp|P43406|ITAV_MOUSE	615	TAADATGLQPILNQFTPAJVSR	19,J(Deamidated[J])	Yes	6	6	6	0	0	0	0	4	6	4	7	2	37	1	9	0	0	0	88
sp|P55144|TYRO3_MOUSE	181	VGGPAPSPSVLJVTGVTQR	12,J(Deamidated[J])	Yes	3	4	3	0	0	0	0	8	3	9	4	2	14	23	7	6	2	0	88
sp|O08532|CA2D1_MOUSE	136	DDLDPERJESEPGSQR	8,J(Deamidated[J])	Yes	5	4	0	0	0	0	0	13	0	1	3	6	26	15	0	4	0	10	87
sp|Q60625|ICAM5_MOUSE	54	GGSLWLJCSTNCPRPER	7,J(Deamidated[J]);8,C(Carbamidomethyl[C]);12,C(Carbamidomethyl[C])	Yes	4	2	3	0	0	0	0	11	5	2	6	8	21	12	5	6	2	0	87
sp|Q64455|PTPRJ_MOUSE	437	GPDGTEGLSSTVJGSTDPSAVTDIR	13,J(Deamidated[J])	Yes	5	5	6	0	0	0	0	3	2	3	4	4	12	20	16	7	0	0	87
sp|O35598|ADA10_MOUSE	279	IJTTSDEKDPTNPFR	2,J(Deamidated[J])	Yes	6	6	6	0	0	0	0	6	5	1	5	2	28	4	10	6	2	0	87
sp|Q9R1Q9|VAS1_MOUSE	267	ILFWAQJFSVAYK	7,J(Deamidated[J])	Yes	11	67	8	0	0	0	0	0	0	1	0	0	0	0	0	0	0	0	87
sp|Q8CGQ8|NCKX4_MOUSE	76	JCTDPAIHEFPTDLFSNK	1,J(Deamidated[J]);2,C(Carbamidomethyl[C])	Yes	10	7	7	12	0	0	0	2	8	0	7	2	22	6	3	0	0	1	87
sp|P01831|THY1_MOUSE	118	LQVSGANPMSSJK	9,M(Oxidation[M]);12,J(Deamidated[J])	Yes	0	0	26	0	0	0	0	0	0	0	0	0	0	0	61	0	0	0	87
sp|Q8BGX3|LRTM2_MOUSE	90	LSALPSWAFAJLSNLQR	11,J(Deamidated[J])	Yes	12	8	7	0	0	0	0	5	0	1	5	2	25	6	7	2	2	5	87
sp|Q63912|OMGP_MOUSE	234	QJITYLLK	2,J(Deamidated[J])	Yes	3	3	3	3	0	0	0	7	6	17	6	0	16	8	5	4	2	4	87
sp|Q61207|SAP_MOUSE	80	TVVTEAGNLLKDJATQEEILHYLEK	13,J(Deamidated[J])	Yes	11	6	0	0	0	0	0	11	3	5	8	4	36	1	0	0	2	0	87
sp|Q6P5F7|TTYH3_MOUSE	144	VWDTAAALJR	9,J(Deamidated[J])	Yes	3	3	3	0	0	0	0	6	0	10	3	11	19	11	9	6	2	1	87
sp|Q8R464|CADM4_MOUSE	286	AEAVGETLTLPGLVSADJGTYTCEAANK	18,J(Deamidated[J]);23,C(Carbamidomethyl[C])	Yes	11	6	0	0	0	0	0	12	18	0	4	4	23	5	0	0	2	1	86
sp|Q8VBZ3|CLPT1_MOUSE	295	DYYPIJESLASLPLR	6,J(Deamidated[J])	Yes	6	6	0	0	0	0	0	7	1	6	7	8	27	5	1	6	2	4	86
sp|Q8C7X2|EMC1_MOUSE	917	FINYJQTVSR	5,J(Deamidated[J])	Yes	5	3	4	0	0	0	0	7	9	7	7	4	19	5	6	6	4	0	86
sp|P23818|GRIA1_MOUSE	401;406	KIGYWNEDDKFVPAATDAQAGGDJSSVQJR	24,J(Deamidated[J]);29,J(Deamidated[J])	Yes	18	0	0	0	0	0	0	7	3	1	7	7	39	0	0	0	4	0	86
sp|P11627|L1CAM_MOUSE	1107	TJGTGPVR	2,J(Deamidated[J])	Yes	10	5	11	0	0	0	0	2	21	10	0	0	12	8	7	0	0	0	86
sp|P70232|NCHL1_MOUSE	767	VSWKPQGAPEEWEEEIVTJHTLR	19,J(Deamidated[J])	Yes	7	6	0	0	0	0	0	7	2	3	5	18	19	10	0	6	3	0	86
sp|P97952|SCN1B_MOUSE	93	VVWJGSR	4,J(Deamidated[J])	Yes	6	5	5	0	0	0	0	9	7	3	6	7	23	8	7	0	0	0	86
sp|Q7M729|SCN4B_MOUSE	71	WSYJNSETSR	4,J(Deamidated[J])	Yes	7	6	6	0	0	0	0	10	4	5	6	5	19	9	7	0	2	0	86
sp|O09126|SEM4D_MOUSE	379	AAJYTSSLNLPDK	3,J(Deamidated[J])	Yes	5	5	5	0	0	0	0	9	3	5	4	8	18	4	8	7	1	3	85
sp|Q60625|ICAM5_MOUSE	316	ETQEJLTVYSFPTPLLTLSEPEAPEGK	5,J(Deamidated[J])	Yes	7	6	0	0	0	0	0	15	7	0	2	7	21	7	0	5	4	4	85
sp|P15388|KCNC1_MOUSE	220	FNPIVJKTEIENVR	6,J(Deamidated[J])	Yes	6	6	1	0	0	0	0	4	4	7	3	2	26	8	10	6	0	2	85
sp|P70699|LYAG_MOUSE	470	GVFITJETGQPLIGK	6,J(Deamidated[J])	Yes	4	3	0	0	0	0	0	8	5	20	6	4	21	6	0	4	2	2	85
sp|Q6P6J9|TXD15_MOUSE	277	IFIFJQTGIEAK	5,J(Deamidated[J])	Yes	3	3	4	3	0	0	0	3	4	3	0	14	25	0	16	4	3	0	85
sp|Q91ZX7|LRP1_MOUSE	3049	LNLDGSJYTLLK	7,J(Deamidated[J])	Yes	3	5	2	3	0	0	0	6	3	15	6	2	15	14	7	1	2	1	85
sp|Q61838|A2M_MOUSE	1443	LTJQTLGFSFAVEQDIPVK	3,J(Deamidated[J])	Yes	0	25	0	0	0	0	0	2	0	0	5	17	25	0	0	6	5	0	85
sp|Q80ZF8|BAI3_MOUSE	540	TPAGDLAFJQCPLJATGTTSR	11,C(Carbamidomethyl[C]);14,J(Deamidated[J])	Yes	12	4	10	0	0	0	0	4	4	5	8	0	23	1	14	0	0	0	85
sp|O09126|SEM4D_MOUSE	419	DVJYTQIVVDR	3,J(Deamidated[J])	Yes	5	4	6	0	0	0	0	8	5	3	5	8	13	12	7	6	2	0	84
sp|Q810U4|NRCAM_MOUSE	77	JGTHFDIDKDPLVTMKPGSGTLVINIMSEGK	1,J(Deamidated[J])	Yes	46	18	0	0	0	0	0	6	0	1	5	0	6	2	0	0	0	0	84
sp|Q9Z2W9|GRIA3_MOUSE	374	RTJYTIDVYEMK	3,J(Deamidated[J]);11,M(Oxidation[M])	Yes	8	6	0	0	0	0	0	7	11	8	3	4	19	12	0	6	0	0	84
sp|Q6GQT9|NOMO1_MOUSE	210	VTNSNANAAGPLIVAGYJVSGSVR	18,J(Deamidated[J])	Yes	6	6	7	0	0	0	0	3	0	45	0	5	11	0	1	0	0	0	84
sp|Q8R5M8|CADM1_MOUSE	168	DTAVEGEEIEVJCTAMASK	12,J(Deamidated[J]);13,C(Carbamidomethyl[C]);16,M(Oxidation[M])	Yes	9	6	0	4	0	0	0	3	3	0	0	6	33	6	0	1	2	10	83
sp|Q99J21|MCLN1_MOUSE	159	GGGGPWAJGSALALCQR	8,J(Deamidated[J]);15,C(Carbamidomethyl[C])	Yes	5	3	5	0	0	0	0	7	4	0	6	1	28	9	8	0	4	3	83
sp|P43406|ITAV_MOUSE	869	IKTPEKJDTAAAGQGER	7,J(Deamidated[J])	Yes	7	0	0	0	0	0	0	14	8	0	8	8	23	0	0	0	0	15	83
sp|P40237|CD82_MOUSE	197	KGFCEADJSTVSENNPEDWPVNTEGCMEK	4,C(Carbamidomethyl[C]);8,J(Deamidated[J]);26,C(Carbamidomethyl[C]);27,M(Oxidation[M])	Yes	15	8	0	3	0	0	0	4	1	0	6	2	26	8	0	3	5	2	83
sp|Q9WTU3|SCN8A_MOUSE	1381	LMEGJNTEIR	2,M(Oxidation[M]);5,J(Deamidated[J])	Yes	4	6	6	0	0	0	0	5	9	9	5	2	16	10	7	0	0	4	83
sp|P22933|GBRD_MOUSE	103;106	LSYJHTJETLGLDSR	4,J(Deamidated[J]);7,J(Deamidated[J])	Yes	6	5	0	0	0	0	0	3	3	3	0	6	8	35	9	0	3	2	83
sp|P13595|NCAM1_MOUSE	348	TSTRJISSEEK	5,J(Deamidated[J])	Yes	0	4	0	0	0	0	0	5	8	39	1	5	0	14	7	0	0	0	83
sp|P97772|GRM1_MOUSE	397	VCTGJESLEENYVQDSK	2,C(Carbamidomethyl[C]);5,J(Deamidated[J])	Yes	3	6	3	5	0	0	0	5	5	8	3	3	18	8	6	0	2	8	83
sp|Q9JKR6|HYOU1_MOUSE	862	VIJDTWAWK	3,J(Deamidated[J])	Yes	3	3	3	3	0	0	0	7	4	4	6	5	22	7	8	6	2	0	83
sp|P55772|ENTP1_MOUSE	291	VVJVSELYGTPCTK	3,J(Deamidated[J]);12,C(Carbamidomethyl[C])	Yes	3	4	0	3	0	0	0	7	6	5	7	3	26	5	0	5	2	7	83
sp|O88792|JAM1_MOUSE	185	AFMJSSFTIDPK	3,M(Oxidation[M]);4,J(Deamidated[J])	Yes	0	4	5	0	0	0	0	6	5	11	6	4	22	3	9	4	3	0	82
sp|Q8BGN3|ENPP6_MOUSE	341	EMLPFWMJSTGKR	2,M(Oxidation[M]);7,M(Oxidation[M]);8,J(Deamidated[J])	Yes	1	6	0	0	0	0	0	2	10	12	5	2	6	20	13	5	0	0	82
sp|Q91ZX7|LRP1_MOUSE	447	FJSTEYQVVTR	2,J(Deamidated[J])	Yes	3	1	0	0	0	0	0	7	6	14	6	10	15	7	4	6	2	1	82
sp|Q61838|A2M_MOUSE	1385	IJVSYTGERPSSNMVIVDVK	2,J(Deamidated[J]);14,M(Oxidation[M])	Yes	3	13	2	0	0	0	0	6	2	10	6	8	9	0	0	9	14	0	82
sp|Q8C419|GP158_MOUSE	215	ILLQDLSSSAHHLAJATLETEWFHGLR	15,J(Deamidated[J])	Yes	10	13	0	0	0	0	0	15	0	1	5	0	30	0	0	8	0	0	82
sp|Q8BYI9|TENR_MOUSE	198	JCSEPYCPLGCSSR	1,J(Deamidated[J]);2,C(Carbamidomethyl[C]);7,C(Carbamidomethyl[C]);11,C(Carbamidomethyl[C])	Yes	3	3	3	0	0	0	0	11	7	2	6	2	16	9	7	0	4	9	82
sp|Q69ZS6|SV2C_MOUSE	534	JCTFIDTLFDNTDFEPYK	1,J(Deamidated[J]);2,C(Carbamidomethyl[C])	Yes	6	7	6	6	0	0	0	7	2	0	4	4	17	6	5	6	1	5	82
sp|Q61735|CD47_MOUSE	73;80	JSTTTDQJFTSAK	1,J(Deamidated[J]);8,J(Deamidated[J])	Yes	3	11	1	6	0	0	0	6	5	1	1	4	10	24	4	0	0	6	82
sp|P51830|ADCY9_MOUSE	964	NPCJSSVLQDGR	3,C(Carbamidomethyl[C]);4,J(Deamidated[J])	Yes	5	2	4	0	0	0	0	9	9	5	7	2	14	5	4	0	6	10	82
sp|P50172|DHI1_MOUSE	162	QSJGSIAVISSLAGK	3,J(Deamidated[J])	Yes	3	5	5	3	0	0	0	7	2	20	2	3	8	9	8	6	1	0	82
sp|P70699|LYAG_MOUSE	390	QVVEJMTR	5,J(Deamidated[J]);6,M(Oxidation[M])	Yes	5	5	5	0	0	0	0	5	8	7	9	5	16	7	9	0	0	1	82
sp|O35136|NCAM2_MOUSE	219	SFJATAER	3,J(Deamidated[J])	Yes	3	3	3	0	0	0	0	11	8	6	4	13	22	3	4	0	0	2	82
sp|Q8R366|IGSF8_MOUSE	461	TASLLCJISVR	6,C(Carbamidomethyl[C]);7,J(Deamidated[J])	Yes	0	0	48	0	0	0	0	0	0	0	0	0	0	0	34	0	0	0	82
sp|P02468|LAMC1_MOUSE	1221	TLAGEJQTALEIEELNR	6,J(Deamidated[J])	Yes	7	4	0	0	0	0	0	5	5	10	7	2	24	16	0	0	2	0	82
sp|Q61490|CD166_MOUSE	499	TVNSLJVSAISIPEHDEADDISDENREK	6,J(Deamidated[J])	Yes	7	7	0	0	0	0	0	3	0	3	6	8	17	27	0	0	4	0	82
sp|Q922P8|T132A_MOUSE	67	VQQVGHYPPAJSSLASR	11,J(Deamidated[J])	Yes	15	23	13	0	0	0	0	0	7	1	0	8	5	4	1	5	0	0	82
sp|P28665|MUG1_MOUSE	993	YLJETQQLTQK	3,J(Deamidated[J])	Yes	2	3	0	3	0	0	0	9	7	7	6	13	12	3	0	6	5	6	82
sp|P21995|EMB_MOUSE	55	YSJLSLK	3,J(Deamidated[J])	Yes	3	3	3	3	0	0	0	11	12	8	6	9	17	2	5	0	0	0	82
sp|Q8R5M8|CADM1_MOUSE	70	DVTVIEGEVATISCQVJKSDDSVIQLLNPNR	14,C(Carbamidomethyl[C]);17,J(Deamidated[J])	Yes	5	8	0	0	0	0	0	6	1	0	12	5	13	8	0	8	15	0	81
sp|P16675|PPGB_MOUSE	327	LDPPCTJTTAPSNYLNNPYVR	5,C(Carbamidomethyl[C]);7,J(Deamidated[J])	Yes	5	4	3	0	0	0	0	4	1	8	5	1	18	7	17	8	0	0	81
sp|Q3UHK6|TEN4_MOUSE	1707	LTJVTFPTGQVSSFR	3,J(Deamidated[J])	Yes	4	3	4	0	0	0	0	5	4	7	6	6	15	10	9	6	2	0	81
sp|Q68ED2|GRM7_MOUSE	458	NVNFJGSAGTPVMFNK	5,J(Deamidated[J]);13,M(Oxidation[M])	Yes	0	1	3	0	0	0	0	3	7	16	5	4	6	9	10	6	1	10	81
sp|P15209|NTRK2_MOUSE	325	PALQWFYNGAILJESK	13,J(Deamidated[J])	Yes	7	14	5	3	0	0	0	10	1	1	0	2	27	10	0	1	0	0	81
sp|P01831|THY1_MOUSE	94	VLTLAJFTTKDE	6,J(Deamidated[J])	Yes	0	0	31	0	0	0	0	0	0	0	0	0	0	0	50	0	0	0	81
sp|Q68ED2|GRM7_MOUSE	486	YDIFQYQTTJTTNPGYR	10,J(Deamidated[J])	Yes	6	7	6	0	0	0	0	5	3	2	2	2	21	10	7	6	2	2	81
sp|Q9QYR6|MAP1A_MOUSE	1233	AEDJSCHLAPVSIPEPHTATVSPPTDEAAGEAGLTDESPAGNLPGSSFSHSALSGDRK	4,J(Deamidated[J]);6,C(Carbamidomethyl[C])	Yes	16	15	0	3	0	0	0	1	0	0	3	1	17	24	0	0	0	0	80
sp|Q9Z2G6|SE1L1_MOUSE	604	EATIVGEJETYPR	8,J(Deamidated[J])	Yes	4	3	0	0	0	0	0	8	9	12	0	8	17	10	3	0	3	3	80
sp|P26645|MARCS_MOUSE	61	EELQAJGSAPAADKEEPASGSAATPAAAEK	6,J(Deamidated[J])	Yes	4	2	0	7	0	0	0	10	0	0	0	10	17	30	0	0	0	0	80
sp|O08532|CA2D1_MOUSE	888;895	HLVJISLYAFJK	4,J(Deamidated[J]);11,J(Deamidated[J])	Yes	12	17	14	0	0	0	0	6	0	5	0	2	16	0	8	0	0	0	80
sp|P97370|AT1B3_MOUSE	124	JLTSCPDGAPFIQHGPDYR	1,J(Deamidated[J]);5,C(Carbamidomethyl[C])	Yes	6	17	8	0	0	0	0	8	0	0	6	5	9	21	0	0	0	0	80
sp|Q9Z2G6|SE1L1_MOUSE	427	MYSEGSDIVPQSJETALHYFK	1,M(Oxidation[M]);13,J(Deamidated[J])	Yes	9	6	0	6	0	0	0	3	2	0	7	4	27	10	0	6	0	0	80
sp|P56564|EAA1_MOUSE	206;216	SFKVPIQSJETLLGAVINJVSEAMETLTR	9,J(Deamidated[J]);19,J(Deamidated[J]);24,M(Oxidation[M])	Yes	7	0	0	0	0	0	0	10	0	17	9	12	16	0	3	0	6	0	80
sp|Q60625|ICAM5_MOUSE	762	TVTVGVEYRPVVAELAASPPSVRPGGJFTLTCR	27,J(Deamidated[J]);32,C(Carbamidomethyl[C])	Yes	8	6	0	0	0	0	0	10	0	0	1	2	42	11	0	0	0	0	80
sp|O35136|NCAM2_MOUSE	406;419	FVSJQTMYYSWEGNPIJISCDVTANPPASIHWR	4,J(Deamidated[J]);7,M(Oxidation[M]);17,J(Deamidated[J]);20,C(Carbamidomethyl[C])	Yes	23	24	0	0	0	0	0	1	0	0	3	0	20	4	0	4	0	0	79
sp|P39087|GRIK2_MOUSE	423;430	GKPAJITDSLSJR	5,J(Deamidated[J]);12,J(Deamidated[J])	Yes	9	11	5	0	0	0	0	9	7	3	2	1	10	11	5	1	1	4	79
sp|Q3UHK6|TEN4_MOUSE	1261	IFPSGJVTNILEMR	6,J(Deamidated[J]);13,M(Oxidation[M])	Yes	6	10	0	0	0	0	0	12	3	10	5	4	18	2	0	9	0	0	79
sp|P24668|MPRD_MOUSE	108;114	IJETHIFJGSNWIMLIYK	2,J(Deamidated[J]);8,J(Deamidated[J]);14,M(Oxidation[M])	Yes	17	16	0	0	0	0	0	9	1	0	3	13	10	0	0	1	9	0	79
sp|Q62179|SEM4B_MOUSE	56	KFEAEJISJYTALLLSQDGK	9,J(Deamidated[J])	Yes	6	7	3	0	0	0	0	6	3	3	5	0	29	6	3	6	2	0	79
sp|Q8VHY0|CSPG4_MOUSE	2080	LDPTVLDASELAJR	13,J(Deamidated[J])	Yes	4	3	3	0	0	0	0	5	5	8	6	5	15	7	9	6	0	3	79
sp|Q8JZM4|DNER_MOUSE	223	LVSFEVPQJTSVK	9,J(Deamidated[J])	Yes	3	3	4	0	0	0	0	4	3	9	6	7	15	5	14	5	0	1	79
sp|Q91ZX7|LRP1_MOUSE	3090	MHLJGSNVQVLHR	1,M(Oxidation[M]);4,J(Deamidated[J])	Yes	5	8	9	0	0	0	0	6	15	0	1	6	10	8	9	2	0	0	79
sp|P10852|4F2_MOUSE	166	NQKDEIJETDLK	7,J(Deamidated[J])	Yes	7	6	0	5	0	0	0	7	0	2	6	6	27	7	0	0	0	6	79
sp|P97300|NPTN_MOUSE	170	SLLPVTLQCJLTSSSHTLMYSYWTR	9,C(Carbamidomethyl[C]);10,J(Deamidated[J])	Yes	0	0	64	0	0	0	0	0	0	0	0	0	0	0	15	0	0	0	79
sp|O35409|FOLH1_MOUSE	478	VDCTPLMYSLVYJLTK	3,C(Carbamidomethyl[C]);7,M(Oxidation[M]);13,J(Deamidated[J])	Yes	11	10	8	0	0	0	0	4	1	0	2	4	23	5	5	4	2	0	79
sp|Q05186|RCN1_MOUSE	47	VVRPDSELGERPPEDJQSFQYDHEAFLGK	16,J(Deamidated[J])	Yes	8	6	0	0	0	0	0	6	0	0	4	11	19	15	0	10	0	0	79
sp|Q91ZX7|LRP1_MOUSE	1512	WTGHJVTVVQR	5,J(Deamidated[J])	Yes	7	7	6	0	0	0	0	12	4	1	6	12	7	5	0	10	2	0	79
sp|O35136|NCAM2_MOUSE	474	YJCTATNR	2,J(Deamidated[J]);3,C(Carbamidomethyl[C])	Yes	14	4	14	0	0	0	0	8	12	3	4	2	6	4	4	0	0	4	79
sp|Q61330|CNTN2_MOUSE	500	AJSTGILSVR	2,J(Deamidated[J])	Yes	3	3	3	0	0	0	0	10	6	4	8	8	17	6	4	6	0	0	78
sp|O35393|EFNB3_MOUSE	210	GAAHSAEPGRDTIPGDPSSJATSR	20,J(Deamidated[J])	Yes	7	5	4	0	0	0	0	8	10	0	7	4	11	3	8	6	2	3	78
sp|Q9Z1L5|CA2D3_MOUSE	632	GJVTIEEGLHDLEHPDVSLADEWSYCNTDLHPEHR	2,J(Deamidated[J]);26,C(Carbamidomethyl[C])	Yes	21	12	0	0	0	0	0	3	0	1	13	6	14	8	0	0	0	0	78
sp|O55026|ENTP2_MOUSE	129	LLJLTSPEATAK	3,J(Deamidated[J])	Yes	3	3	4	0	0	0	0	10	6	15	4	3	13	5	5	7	0	0	78
sp|P28571|SC6A9_MOUSE	236;242	PAALSGJLSHLFJYTLQR	7,J(Deamidated[J]);13,J(Deamidated[J])	Yes	6	6	3	0	0	0	0	9	2	1	6	2	26	1	0	7	6	3	78
sp|Q922S4|PDE2A_MOUSE	183	RPEAVQJTSVDASEDQKDEK	7,J(Deamidated[J])	Yes	0	0	0	0	0	0	0	0	0	0	1	1	38	38	0	0	0	0	78
sp|O88998|NOE1_MOUSE	187	EEVQJLTSVLNELQEEIGAYDYDELQSR	5,J(Deamidated[J])	Yes	13	9	0	0	0	0	0	7	0	0	4	17	8	8	0	7	3	1	77
sp|P41731|CD63_MOUSE	143	EJJCCGASJYTDWENIPGMAK	2,J(Deamidated[J]);4,C(Carbamidomethyl[C]);5,C(Carbamidomethyl[C])	Yes	10	9	4	4	0	0	0	2	9	1	6	7	19	2	2	0	2	0	77
sp|P41234|ABCA2_MOUSE	168;173	FLMQJLSLPJSTAQALLAAR	3,M(Oxidation[M]);5,J(Deamidated[J]);10,J(Deamidated[J])	Yes	10	4	11	0	0	0	0	9	0	0	4	2	29	0	4	1	3	0	77
sp|Q61207|SAP_MOUSE	334	FSELIVNJATEELLVK	8,J(Deamidated[J])	Yes	10	9	1	4	0	0	0	7	4	2	6	9	15	1	0	7	2	0	77
sp|P55065|PLTP_MOUSE	64	GHFYYJISDVR	6,J(Deamidated[J])	Yes	10	5	6	0	0	0	0	3	4	1	5	1	21	9	10	0	2	0	77
sp|Q69Z26|CNTN4_MOUSE	911	KPPPSQPPGNIIWJSSDSK	14,J(Deamidated[J])	Yes	5	2	0	0	0	0	0	5	7	3	3	0	25	12	14	1	0	0	77
sp|Q8BHT6|B3GLT_MOUSE	78	QAAJLTQDLPR	4,J(Deamidated[J])	Yes	3	0	3	0	0	0	0	2	4	7	1	4	17	13	15	4	0	4	77
sp|P29416|HEXA_MOUSE	157	SAEGTFFIJK	9,J(Deamidated[J])	Yes	4	4	3	3	0	0	0	8	8	8	6	7	13	6	7	0	0	0	77
sp|Q7M729|SCN4B_MOUSE	113	TNJISILLSDLEFSDTGR	3,J(Deamidated[J])	Yes	9	6	3	0	0	0	0	10	1	1	4	11	18	7	7	0	0	0	77
sp|Q61330|CNTN2_MOUSE	942	WDPVVPLRJESTVTGYK	9,J(Deamidated[J])	Yes	7	6	4	0	0	0	0	11	2	0	6	2	18	8	6	6	1	0	77
sp|Q9WTR5|CAD13_MOUSE	530	YSIYKDPAGWLSINPIJGTVDTTAVLDR	17,J(Deamidated[J])	Yes	7	0	8	0	0	0	0	6	0	1	4	6	23	0	15	5	2	0	77
sp|Q921I1|TRFE_MOUSE	513	FDEFFSQGCAPGYEKJSTLCDLCIGPLK	9,C(Carbamidomethyl[C]);16,J(Deamidated[J]);20,C(Carbamidomethyl[C]);23,C(Carbamidomethyl[C])	Yes	10	2	0	0	0	0	0	9	5	1	11	2	20	0	0	7	7	2	76
sp|Q61543|GSLG1_MOUSE	206	GJITEYQCHQYITK	2,J(Deamidated[J]);8,C(Carbamidomethyl[C])	Yes	6	6	0	0	0	0	0	6	6	0	6	8	18	7	0	6	2	5	76
sp|Q8BJI1|S6A17_MOUSE	186	JGTVAVVEPECEK	1,J(Deamidated[J]);11,C(Carbamidomethyl[C])	Yes	3	4	4	0	0	0	0	11	13	5	4	3	8	4	7	0	4	6	76
sp|Q91ZX7|LRP1_MOUSE	3049	KLNLDGSJYTLLK	8,J(Deamidated[J])	Yes	9	0	8	0	0	0	0	6	5	8	6	2	19	0	8	3	2	0	76
sp|Q8VEK0|CC50A_MOUSE	180;190	NEDRPIAPCGAIANSMFJDTLELYLVAJESDPKPIPIPLK	9,C(Carbamidomethyl[C]);18,J(Deamidated[J]);28,J(Deamidated[J])	Yes	13	9	0	0	0	0	0	2	0	0	4	17	24	7	0	0	0	0	76
sp|Q810C1|SLIK1_MOUSE	416	NLILLDLGNNNIANIEJNTFK	17,J(Deamidated[J])	Yes	11	7	5	4	0	0	0	5	0	1	4	3	22	6	7	1	0	0	76
sp|Q05909|PTPRG_MOUSE	444	SDFSQTMLFQAJTTR	12,J(Deamidated[J])	Yes	8	7	12	0	0	0	0	1	3	18	4	2	12	3	6	0	0	0	76
sp|P15379|CD44_MOUSE	59	TEAADLCQAFJSTLPTMDQMK	7,C(Carbamidomethyl[C]);11,J(Deamidated[J])	Yes	12	15	12	0	0	0	0	2	7	0	3	2	23	0	0	0	0	0	76
sp|P97797|SHPS1_MOUSE	168	VJFTCK	2,J(Deamidated[J]);5,C(Carbamidomethyl[C])	Yes	3	3	4	3	0	0	0	8	4	5	6	7	29	1	2	0	0	1	76
sp|P28740|KIF2A_MOUSE	132	ARPSQLPEQSSSAQQJGSVSDISPVQAAK	16,J(Deamidated[J])	Yes	7	3	7	0	0	0	0	0	0	2	0	7	26	10	13	0	0	0	75
sp|O89051|ITM2B_MOUSE	170	CYVIPLJTSIVMPPK	1,C(Carbamidomethyl[C]);7,J(Deamidated[J]);12,M(Oxidation[M])	Yes	16	18	21	0	0	0	0	0	0	1	0	1	16	0	0	2	0	0	75
sp|Q810U4|NRCAM_MOUSE	613	DHLVVSDVKDDDGGTYTCTAJTTLDSASASAVLR	18,C(Carbamidomethyl[C]);21,J(Deamidated[J])	Yes	5	22	0	0	0	0	0	0	0	0	0	0	0	48	0	0	0	0	75
sp|Q8C129|LCAP_MOUSE	215	DIILHSTGHJISR	10,J(Deamidated[J])	Yes	9	8	8	0	0	0	0	2	5	0	0	7	13	5	10	6	2	0	75
sp|Q6P5F6|S39AA_MOUSE	341	DQSEDDRQHECLJVTQLLK	11,C(Carbamidomethyl[C]);13,J(Deamidated[J])	Yes	9	10	0	6	0	0	0	4	5	0	8	5	20	6	0	2	0	0	75
sp|Q7M729|SCN4B_MOUSE	113	EKTNJISILLSDLEFSDTGR	5,J(Deamidated[J])	Yes	10	0	0	0	0	0	0	4	4	5	7	4	35	0	0	6	0	0	75
sp|Q91ZX7|LRP1_MOUSE	1764	LYWISSGJHTIJR	8,J(Deamidated[J])	Yes	5	6	8	0	0	0	0	6	4	1	0	5	12	10	8	8	2	0	75
sp|Q9CQF9|PCYOX_MOUSE	323	MSJITFR	3,J(Deamidated[J])	Yes	3	3	3	0	0	0	0	4	6	14	4	7	18	6	7	0	0	0	75
sp|Q80TR1|LPHN1_MOUSE	795;800	NHFNAJCSFWJYSER	6,J(Deamidated[J]);7,C(Carbamidomethyl[C]);11,J(Deamidated[J])	Yes	14	13	13	0	0	0	0	8	3	0	0	0	9	10	1	1	3	0	75
sp|Q05793|PGBM_MOUSE	3098	SLTQGSLIVGNLAPVJGTSQGK	16,J(Deamidated[J])	Yes	10	5	6	0	0	0	0	3	3	5	5	7	13	9	7	0	2	0	75
sp|Q9QYS2|GRM3_MOUSE	414	TLCPJTTK	3,C(Carbamidomethyl[C]);5,J(Deamidated[J])	Yes	4	3	1	0	0	0	0	18	25	4	6	0	7	0	0	0	0	7	75
sp|Q9CS84|NRX1A_MOUSE	190	VJSSQALPVDGGEVK	2,J(Deamidated[J])	Yes	3	3	3	0	0	0	0	6	6	7	6	4	16	4	6	6	1	4	75
sp|Q91ZX7|LRP1_MOUSE	447	VNRFJSTEYQVVTR	5,J(Deamidated[J])	Yes	6	7	0	0	0	0	0	7	6	3	0	9	11	14	5	6	1	0	75
sp|Q68FD9|K1549_MOUSE	1215	ATVAAGNSVVQVVJVSR	14,J(Deamidated[J])	Yes	7	4	6	0	0	0	0	5	0	10	0	8	8	13	7	6	0	0	74
sp|P48453|PP2BB_MOUSE	521	DAVQQDGFNSLNTAHTTENHGTGJHSAQ	24,J(Deamidated[J])	Yes	10	5	0	3	0	0	0	0	0	1	6	7	23	12	7	0	0	0	74
sp|Q9D387|LAMP5_MOUSE	127	ESHJTSKGPEATWNLNK	4,J(Deamidated[J])	Yes	6	5	1	0	0	0	0	11	1	0	11	2	20	6	4	3	2	2	74
sp|Q6PHS9|CA2D2_MOUSE	229	GSTVILNELJWTEALENVFIENR	10,J(Deamidated[J])	Yes	9	7	0	0	0	0	0	6	0	0	3	26	10	4	0	5	4	0	74
sp|Q9QUR8|SEM7A_MOUSE	154	KPSCWNLVJDSVVMSLGEMK	4,C(Carbamidomethyl[C]);9,J(Deamidated[J])	Yes	11	14	12	0	0	0	0	3	3	1	3	1	24	2	0	0	0	0	74
sp|P09055|ITB1_MOUSE	212	LRNPCTSEQJCTSPFSYK	5,C(Carbamidomethyl[C]);10,J(Deamidated[J]);11,C(Carbamidomethyl[C])	Yes	6	6	6	7	0	0	0	10	4	0	4	0	9	6	15	0	1	0	74
sp|Q8VEB4|PAG15_MOUSE	289	VFVYTPTTJYTLR	9,J(Deamidated[J])	Yes	5	5	3	0	0	0	0	6	3	6	4	9	15	4	5	5	3	1	74
sp|P54763|EPHB2_MOUSE	273	AGFEAVEJGTVCR	8,J(Deamidated[J]);12,C(Carbamidomethyl[C])	Yes	5	9	5	0	0	0	0	8	4	5	5	2	14	3	2	7	4	0	73
sp|P55012|S12A2_MOUSE	546;555	DATGNVJDTITTELTJCTSAACK	7,J(Deamidated[J]);16,J(Deamidated[J]);17,C(Carbamidomethyl[C]);22,C(Carbamidomethyl[C])	Yes	6	4	0	0	0	0	0	4	11	1	0	2	15	11	0	1	12	6	73
sp|Q8BGN3|ENPP6_MOUSE	118	DSLMPLWWJGSEPLWITLMK	4,M(Oxidation[M]);9,J(Deamidated[J]);19,M(Oxidation[M])	Yes	29	9	22	0	0	0	0	0	0	0	2	0	3	0	2	6	0	0	73
sp|P35436|NMDE1_MOUSE/sp|Q01097|NMDE2_MOUSE/sp|Q01098|NMDE3_MOUSE	687/688/685	FGTVPJGSTER	6,J(Deamidated[J])	No	5	3	4	0	0	0	0	6	4	16	5	8	12	4	5	0	0	1	73
sp|Q810U4|NRCAM_MOUSE	217	FJHTQTIQQK	2,J(Deamidated[J])	Yes	3	3	4	0	0	0	0	12	19	2	5	11	5	4	1	3	0	1	73
sp|Q61704|ITIH3_MOUSE	580	GDEKEJITAEALDLSLK	6,J(Deamidated[J])	Yes	5	3	0	4	0	0	0	10	2	0	2	9	19	12	0	4	3	0	73
sp|P14094|AT1B1_MOUSE	193	JESLETYPLMMK	1,J(Deamidated[J])	Yes	1	5	0	2	0	0	0	30	1	6	1	7	7	4	0	0	0	9	73
sp|B1AS29|GRIK3_MOUSE/sp|P39087|GRIK2_MOUSE	752/751	NCJLTQIGGLIDSK	2,C(Carbamidomethyl[C]);3,J(Deamidated[J])	No	3	6	3	0	0	0	0	8	10	3	6	3	16	5	5	1	2	2	73
sp|Q810U4|NRCAM_MOUSE	1013	NLJFSTR	3,J(Deamidated[J])	Yes	3	3	3	0	0	0	0	12	8	9	6	2	19	4	4	0	0	0	73
sp|Q9DB72|BTBDH_MOUSE	61	QGJASDVILR	3,J(Deamidated[J])	Yes	3	0	3	0	0	0	0	7	6	14	7	4	13	5	5	0	0	6	73
sp|Q61625|GRID2_MOUSE	716	SJGSENNVLESQAGIQK	2,J(Deamidated[J])	Yes	3	7	0	0	0	0	0	4	6	12	1	4	21	10	0	0	0	5	73
sp|Q8K4Z0|LGI2_MOUSE	276	SYDJITGQSIVGCK	4,J(Deamidated[J]);13,C(Carbamidomethyl[C])	Yes	4	3	4	0	0	0	0	6	7	3	6	7	17	4	5	0	2	5	73
sp|P20352|TF_MOUSE	57	TILEWQPKPTJYTYTVQISDR	11,J(Deamidated[J])	Yes	8	9	0	0	0	0	0	7	2	0	5	5	22	13	0	0	2	0	73
sp|P97772|GRM1_MOUSE	397	KVCTGJESLEENYVQDSK	3,C(Carbamidomethyl[C]);6,J(Deamidated[J])	Yes	6	3	0	1	0	0	0	4	9	0	6	3	20	7	0	1	7	5	72
sp|Q3UUQ7|PGAP1_MOUSE	558	LHVAQPEJDSHVALLK	8,J(Deamidated[J])	Yes	8	6	7	7	0	0	0	4	4	0	1	8	8	3	9	7	0	0	72
sp|Q9WTS6|TEN3_MOUSE	1656	LTJVTFPTGVVTNLHGDMDK	3,J(Deamidated[J]);18,M(Oxidation[M])	Yes	7	7	12	0	0	0	0	5	4	0	4	5	10	8	9	1	0	0	72
sp|P35438|NMDZ1_MOUSE	771	QJVSLSILK	2,J(Deamidated[J])	Yes	3	3	3	3	0	0	0	4	6	10	4	2	15	6	8	5	0	0	72
sp|Q9R1Q9|VAS1_MOUSE	255	QLLQTQVASPAIHPPVSYJDTAPR	19,J(Deamidated[J])	Yes	9	6	7	0	0	0	0	3	3	2	0	7	13	7	10	5	0	0	72
sp|P02468|LAMC1_MOUSE	1203	TAJETSAEAYNLLLR	3,J(Deamidated[J])	Yes	3	3	0	0	0	0	0	2	2	14	2	12	24	9	0	0	1	0	72
sp|Q6PHS9|CA2D2_MOUSE	205	VJYSYTAVQIPTDIYK	2,J(Deamidated[J])	Yes	2	5	5	3	0	0	0	8	3	1	5	3	21	1	4	6	0	5	72
sp|P63056|NOE3_MOUSE	95	VQJMSQSIEVLNLR	3,J(Deamidated[J])	Yes	6	6	0	0	0	0	0	5	5	3	4	4	25	8	6	0	0	0	72
sp|Q61616|DRD1_MOUSE	4	APJTSTMDETGLPVER	3,J(Deamidated[J]);7,M(Oxidation[M])	Yes	3	4	6	0	0	0	0	3	10	6	0	4	16	8	7	0	2	2	71
sp|A2A699|F1712_MOUSE	66	ASVDVFGJR	8,J(Deamidated[J])	Yes	6	3	3	0	0	0	0	8	4	8	6	2	17	7	7	0	0	0	71
sp|P43006|EAA2_MOUSE	215	AVISMLJETMNEAPEETKIVIK	5,M(Oxidation[M]);7,J(Deamidated[J]);10,M(Oxidation[M])	Yes	4	4	0	3	0	0	0	9	0	35	2	1	6	3	0	4	0	0	71
sp|O08532|CA2D1_MOUSE	324	DAVNJITAK	5,J(Deamidated[J])	Yes	3	4	3	3	0	0	0	7	13	9	2	4	11	4	3	0	0	5	71
sp|P06909|CFAH_MOUSE	1061	DJSCVDPPHVPJATIVTR	4,C(Carbamidomethyl[C]);12,J(Deamidated[J])	Yes	2	6	6	0	0	0	0	7	4	1	8	5	18	3	2	7	2	0	71
sp|Q80Z24|NEGR1_MOUSE	149	GTJVTLTCLATGKPEPVISWR	3,J(Deamidated[J]);8,C(Carbamidomethyl[C])	Yes	0	0	17	0	0	0	0	0	0	0	0	0	0	0	54	0	0	0	71
sp|Q61503|5NTD_MOUSE	335	IKLDJYSTQELGR	5,J(Deamidated[J])	Yes	6	6	0	0	0	0	0	7	4	5	8	7	14	8	0	6	0	0	71
sp|Q9D8B7|JAM3_MOUSE	104	IWJVTR	3,J(Deamidated[J])	Yes	1	3	3	0	0	0	0	6	6	11	6	2	20	6	5	0	2	0	71
sp|Q9JKR6|HYOU1_MOUSE	869	JATLAEQAK	1,J(Deamidated[J])	Yes	4	5	3	3	0	0	0	14	12	2	4	0	11	7	3	0	0	3	71
sp|Q8BYI9|TENR_MOUSE	869;874	JITISJVTK	1,J(Deamidated[J]);6,J(Deamidated[J])	Yes	7	8	5	6	0	0	0	7	5	4	7	1	1	18	0	0	0	2	71
sp|Q8BLQ9|CADM2_MOUSE	287;291	LNILFLJKTDJGTYR	7,J(Deamidated[J]);11,J(Deamidated[J])	Yes	0	0	0	0	0	0	0	0	0	0	0	0	0	0	71	0	0	0	71
sp|B2RXS4|PLXB2_MOUSE	735	LSHDGJETLPLHLYVK	6,J(Deamidated[J])	Yes	6	7	5	6	0	0	0	6	2	1	0	2	18	9	8	1	0	0	71
sp|Q9CQ88|TSN31_MOUSE	109;117	NTQADVIJASWSVLSJSTR	8,J(Deamidated[J]);16,J(Deamidated[J])	Yes	12	8	1	0	0	0	0	0	6	1	0	3	28	0	9	1	2	0	71
sp|Q9ES89|EXTL2_MOUSE	75	SALDSFTLIMQTYJR	14,J(Deamidated[J])	Yes	13	12	13	0	0	0	0	3	0	0	1	4	21	4	0	0	0	0	71
sp|Q69Z26|CNTN4_MOUSE	191	SDVGJYTCVVTNTVTNHK	5,J(Deamidated[J]);8,C(Carbamidomethyl[C])	Yes	6	6	7	7	0	0	0	3	4	2	5	2	13	7	9	0	0	0	71
sp|P21995|EMB_MOUSE	70	SJVSVEENVILEKPSHVELK	2,J(Deamidated[J])	Yes	12	9	0	5	0	0	0	5	2	0	3	8	17	10	0	0	0	0	71
sp|O35114|SCRB2_MOUSE	412	TMVFPVMYLJESVLIDK	10,J(Deamidated[J])	Yes	12	11	0	0	0	0	0	7	0	0	0	13	17	11	0	0	0	0	71
sp|Q9EQG7|ENPP5_MOUSE	329	VQPIVAVADEGWYILQJK	17,J(Deamidated[J])	Yes	8	9	0	0	0	0	0	8	0	0	2	6	27	7	0	1	3	0	71
sp|Q6PIC6|AT1A3_MOUSE	674	DFTSEQIDEILQJHTEIVFAR	13,J(Deamidated[J])	Yes	3	0	0	0	0	0	0	8	0	0	5	3	39	12	0	0	0	0	70
sp|O54990|PROM1_MOUSE	415	DMSQSIPIEDMLLQVSHYLJNSNR	2,M(Oxidation[M]);11,M(Oxidation[M]);20,J(Deamidated[J])	Yes	14	7	16	0	0	0	0	4	0	0	3	9	8	3	5	1	0	0	70
sp|Q9WTS5|TEN2_MOUSE	915	DSTHIIPGDNPFJSSLVSLIR	13,J(Deamidated[J])	Yes	11	6	9	0	0	0	0	3	0	3	6	3	20	0	2	6	1	0	70
sp|Q9JKF6|PVRL1_MOUSE	139	ESQLJLTVMAKPTNWIEGTR	5,J(Deamidated[J]);9,M(Oxidation[M])	Yes	5	6	2	0	0	0	0	7	3	1	6	7	6	8	16	3	0	0	70
sp|P40237|CD82_MOUSE	197	GFCEADJSTVSENNPEDWPVNTEGCMEK	3,C(Carbamidomethyl[C]);7,J(Deamidated[J]);25,C(Carbamidomethyl[C]);26,M(Oxidation[M])	Yes	12	7	0	5	0	0	0	5	2	0	4	2	18	6	0	0	6	3	70
sp|Q9JI59|JAM2_MOUSE	187	GGTHJJSSYTMNTK	6,J(Deamidated[J])	Yes	7	6	5	6	0	0	0	10	12	0	0	0	7	11	5	0	0	1	70
sp|Q9CPW5|SSRB_MOUSE	88	IAPASJVSHTVVLRPLK	6,J(Deamidated[J])	Yes	10	9	8	0	0	0	0	17	6	0	0	2	2	5	5	6	0	0	70
sp|P97370|AT1B3_MOUSE	197	IIDLIPDGYPQISCLPKEEJATIATYPEFGVLDLK	14,C(Carbamidomethyl[C]);20,J(Deamidated[J])	Yes	5	7	0	0	0	0	0	5	1	0	7	2	20	9	0	8	6	0	70
sp|Q8K4Z0|LGI2_MOUSE	67	IVPGDISSLSLVJGTFLEIK	13,J(Deamidated[J])	Yes	15	16	0	0	0	0	0	1	0	0	2	11	19	0	0	6	0	0	70
sp|Q64514|TPP2_MOUSE	161	KQEEFDIANJGSSQANK	10,J(Deamidated[J])	Yes	0	0	0	0	0	0	0	0	0	0	2	4	41	23	0	0	0	0	70
sp|Q91ZX7|LRP1_MOUSE	4076	LJGTDPIVAADSK	2,J(Deamidated[J])	Yes	4	3	3	0	0	0	0	3	3	12	4	4	16	9	6	0	0	3	70
sp|P14152|MDHC_MOUSE	186	NVIIWGJHSSTQYPDVNHAK	7,J(Deamidated[J])	Yes	0	0	0	0	0	0	0	0	0	0	0	5	28	23	14	0	0	0	70
sp|Q91ZX7|LRP1_MOUSE	4365	QTGDVTCJCTDGR	7,C(Carbamidomethyl[C]);8,J(Deamidated[J]);9,C(Carbamidomethyl[C])	Yes	7	7	4	0	0	0	0	9	4	3	4	2	15	5	4	0	0	6	70
sp|Q61735|CD47_MOUSE	109	RDAMVGJYTCEVTELSR	7,J(Deamidated[J]);10,C(Carbamidomethyl[C])	Yes	0	15	0	0	0	0	0	0	2	0	0	0	6	47	0	0	0	0	70
sp|Q9Z1M0|P2RX7_MOUSE	187	SAEJFTVLIK	4,J(Deamidated[J])	Yes	3	3	3	0	0	0	0	6	5	4	4	8	17	7	10	0	0	0	70
sp|O89017|LGMN_MOUSE	265;274	SHTJTSHVMQYGJK	4,J(Deamidated[J]);13,J(Deamidated[J])	Yes	5	7	3	6	0	0	0	15	13	0	1	2	9	5	2	0	0	2	70
sp|Q99P47|CNTP4_MOUSE	708	TJETQTYWGGSLPVHQK	2,J(Deamidated[J])	Yes	6	6	7	0	0	0	0	8	5	1	2	7	13	9	6	0	0	0	70
sp|P02468|LAMC1_MOUSE	1105	VJSSLHSQISR	2,J(Deamidated[J])	Yes	5	5	4	0	0	0	0	13	8	1	2	16	9	3	4	0	0	0	70
sp|O35114|SCRB2_MOUSE	122	JQSVGDPNVDLIR	1,J(Deamidated[J])	Yes	3	3	3	0	0	0	0	8	7	10	6	4	9	7	3	2	2	2	69
sp|Q91ZX7|LRP1_MOUSE	1826	JSTTLVMHMK	1,J(Deamidated[J])	Yes	16	15	7	0	0	0	0	3	8	1	0	6	4	5	4	0	0	0	69
sp|Q99JP7|GGT7_MOUSE	198	RJESHLIDFR	2,J(Deamidated[J])	Yes	6	6	0	0	0	0	0	6	6	0	2	7	19	13	0	4	0	0	69
sp|Q9D1T0|LIGO1_MOUSE	536	TFAFISNQPGEGEAJSTR	15,J(Deamidated[J])	Yes	3	3	4	0	0	0	0	6	2	1	0	3	19	17	5	0	2	4	69
sp|O54991|CNTP1_MOUSE	598	YSGJYTIDPDGSGPLKPFVVYCDIR	4,J(Deamidated[J]);22,C(Carbamidomethyl[C])	Yes	7	7	6	0	0	0	0	8	0	0	3	2	22	1	3	8	2	0	69
sp|Q8BJD1|ITIH5_MOUSE	231	AEGDVGPPPSTLINQJETFAK	16,J(Deamidated[J])	Yes	4	4	0	4	0	0	0	0	0	6	3	8	17	11	5	6	0	0	68
sp|Q69Z26|CNTN4_MOUSE	893	AYNSAGTGPSSATVJVTTR	15,J(Deamidated[J])	Yes	5	3	3	0	0	0	0	6	3	6	0	2	15	9	8	6	2	0	68
sp|Q810U4|NRCAM_MOUSE	796	DGDDEWTSVVVAJVSK	13,J(Deamidated[J])	Yes	11	11	4	9	0	0	0	1	3	4	0	13	2	10	0	0	0	0	68
sp|Q9QY81|PO210_MOUSE	1135	GLMVGJGSVLGVVQAVDAETGK	3,M(Oxidation[M]);6,J(Deamidated[J])	Yes	6	8	6	0	0	0	0	5	2	1	4	4	24	2	2	4	0	0	68
sp|Q61330|CNTN2_MOUSE	463	GTEILGJSTR	7,J(Deamidated[J])	Yes	4	4	3	0	0	0	0	7	5	10	4	3	14	8	6	0	0	0	68
sp|P20917|MAG_MOUSE	450;454	JVTVJETER	1,J(Deamidated[J]);5,J(Deamidated[J])	Yes	7	3	2	0	0	0	0	18	2	4	2	2	12	4	0	0	0	12	68
sp|Q91ZX7|LRP1_MOUSE	4076	LJGTDPIVAADSKR	2,J(Deamidated[J])	Yes	6	0	6	0	0	0	0	6	7	4	6	3	11	7	11	1	0	0	68
sp|P11627|L1CAM_MOUSE	587	LVIQSLDYSDQGJYSCVASTELDEVESR	13,J(Deamidated[J]);16,C(Carbamidomethyl[C])	Yes	9	7	0	0	0	0	0	2	4	0	2	10	22	6	0	4	2	0	68
sp|P35436|NMDE1_MOUSE	75	NLWGPEQATGLPLDVNVVALLMJR	22,M(Oxidation[M]);23,J(Deamidated[J])	Yes	14	14	14	0	0	0	0	5	0	0	3	5	7	1	3	2	0	0	68
sp|Q9CPW0|CNTP2_MOUSE	1117	NMANGQPHSVJITR	11,J(Deamidated[J])	Yes	11	9	10	0	0	0	0	13	2	1	0	4	5	9	4	0	0	0	68
sp|Q60625|ICAM5_MOUSE	762	PGGJFTLTCR	4,J(Deamidated[J]);9,C(Carbamidomethyl[C])	Yes	6	6	1	0	0	0	0	9	3	3	6	2	23	2	0	5	2	0	68
sp|Q61207|SAP_MOUSE	214	TJSSFIQGFVDHVK	2,J(Deamidated[J])	Yes	6	6	8	6	0	0	0	4	3	1	6	0	22	4	2	0	0	0	68
sp|Q6P1D5|SE6L1_MOUSE	454	TJTSALLYDSLR	2,J(Deamidated[J])	Yes	1	0	3	0	0	0	0	6	3	11	4	4	16	9	9	0	2	0	68
sp|Q8BFR4|GNS_MOUSE	271	TPMTJSSIR	3,M(Oxidation[M]);5,J(Deamidated[J])	Yes	6	6	6	0	0	0	0	2	9	6	8	2	12	5	6	0	0	0	68
sp|Q9R0L9|MUC24_MOUSE	98;103	TYCANEPLSJCSQVJR	3,C(Carbamidomethyl[C]);10,J(Deamidated[J]);11,C(Carbamidomethyl[C]);15,J(Deamidated[J])	Yes	5	5	3	0	0	0	0	5	4	1	6	2	19	5	5	0	3	5	68
sp|Q91ZX7|LRP1_MOUSE	2473	VDIPQQPMGIIAVAJDTJSCELSPCR	15,J(Deamidated[J]);20,C(Carbamidomethyl[C]);25,C(Carbamidomethyl[C])	Yes	14	8	0	0	0	0	0	8	6	0	3	0	29	0	0	0	0	0	68
sp|Q9CPW0|CNTP2_MOUSE	436	VGVHIJNTQTK	6,J(Deamidated[J])	Yes	3	1	2	3	0	0	0	20	7	2	2	6	5	5	6	6	0	0	68
sp|Q9WU60|ATRN_MOUSE	1197	DLDMFIJASK	7,J(Deamidated[J])	Yes	4	3	5	0	0	0	0	3	5	3	6	12	16	5	5	0	0	0	67
sp|Q61490|CD166_MOUSE	95	DRLSLSEJYTLSIANAK	8,J(Deamidated[J])	Yes	0	6	0	19	0	0	0	0	0	2	0	0	0	40	0	0	0	0	67
sp|Q62351|TFR1_MOUSE	730	JITAFJETLFR	6,J(Deamidated[J])	Yes	6	9	0	0	0	0	0	12	7	6	9	2	11	5	0	0	0	0	67
sp|P68372|TBB4B_MOUSE/sp|P99024|TBB5_MOUSE/sp|Q7TMM9|TBB2A_MOUSE/sp|Q922F4|TBB6_MOUSE/sp|Q9CWF2|TBB2B_MOUSE/sp|Q9D6F9|TBB4A_MOUSE/sp|Q9ERD7|TBB3_MOUSE	337/337/337/337/337/337/337	JSSYFVEWIPNNVK	1,J(Deamidated[J])	No	3	1	1	0	0	0	0	2	0	0	8	7	29	7	2	0	3	4	67
sp|Q8K1S4|UNC5A_MOUSE	218	LADTAJYTCVAK	6,J(Deamidated[J]);9,C(Carbamidomethyl[C])	Yes	3	3	3	0	0	0	0	7	2	4	4	7	10	6	5	5	3	5	67
sp|Q80YX1|TENA_MOUSE	1018	LJYSLPTGQSMEVQLPK	2,J(Deamidated[J]);11,M(Oxidation[M])	Yes	5	5	4	0	0	0	0	5	3	8	1	4	22	2	1	7	0	0	67
sp|Q3URE9|LIGO2_MOUSE	327	VLJVSQNLLETLEENVFSSPR	3,J(Deamidated[J])	Yes	7	7	0	0	0	0	0	6	1	0	5	10	14	8	1	6	2	0	67
sp|Q3TWN3|CNNM2_MOUSE	112	VYGQNINJETWSR	8,J(Deamidated[J])	Yes	4	3	3	0	0	0	0	6	4	6	6	6	13	4	6	6	0	0	67
sp|O54991|CNTP1_MOUSE	1148	YQLGTSPYVYQLTTRPVTDGQPHSVJITR	26,J(Deamidated[J])	Yes	1	3	2	0	0	0	0	10	1	1	0	6	8	12	11	7	4	1	67
sp|Q61543|GSLG1_MOUSE	673	DIVGJLTELESEDIQIEALLMR	5,J(Deamidated[J]);21,M(Oxidation[M])	Yes	11	15	0	0	0	0	0	2	2	0	4	19	7	0	0	5	0	1	66
sp|O35409|FOLH1_MOUSE	78	FLYJFTR	4,J(Deamidated[J])	Yes	5	3	3	0	0	0	0	3	5	4	4	6	16	5	5	5	2	0	66
sp|O08532|CA2D1_MOUSE	348	GFSFAFEQLLNYJVSR	13,J(Deamidated[J])	Yes	26	30	0	0	0	0	0	3	0	0	0	0	6	0	0	1	0	0	66
sp|Q9QZF2|GPC1_MOUSE	79	ICPQGYTCCTSEMEENLAJHSR	2,C(Carbamidomethyl[C]);8,C(Carbamidomethyl[C]);9,C(Carbamidomethyl[C]);13,M(Oxidation[M]);19,J(Deamidated[J])	Yes	8	5	2	0	0	0	0	5	5	0	8	1	10	8	4	6	4	0	66
sp|Q91ZX7|LRP1_MOUSE	730	IETILLJGTDR	7,J(Deamidated[J])	Yes	3	3	3	0	0	0	0	5	2	4	6	9	19	4	3	0	2	3	66
sp|P11627|L1CAM_MOUSE	432	ILTKDJQTYMAVEGSTAYLLCK	6,J(Deamidated[J]);10,M(Oxidation[M]);21,C(Carbamidomethyl[C])	Yes	13	3	0	0	0	0	0	4	2	1	5	6	17	0	0	3	12	0	66
sp|Q8VHL0|UT1_MOUSE	206	LFTPVSSVPJITWSELSALELLK	10,J(Deamidated[J])	Yes	7	6	0	7	0	0	0	11	0	0	1	6	8	7	7	6	0	0	66
sp|O88307|SORL_MOUSE	871	LTIVJSSVLDRPR	5,J(Deamidated[J])	Yes	6	6	8	0	0	0	0	2	5	3	0	2	11	9	8	6	0	0	66
sp|P12023|A4_MOUSE	542	MJQSLSLLYNVPAVAEEIQDEVDELLQK	1,M(Oxidation[M]);2,J(Deamidated[J])	Yes	1	5	0	0	0	0	0	17	0	0	5	13	9	7	0	7	0	2	66
sp|Q9CPW0|CNTP2_MOUSE	289	SIJLTLDR	3,J(Deamidated[J])	Yes	3	3	3	0	0	0	0	7	3	2	7	8	15	9	6	0	0	0	66
sp|Q8BG39|SV2B_MOUSE	441	VFFGEHVHGATIJFTME	13,J(Deamidated[J])	Yes	0	0	35	0	0	0	0	0	0	0	0	0	0	0	31	0	0	0	66
sp|Q8CIW6|S26A6_MOUSE	174	AFVQGLJATADDAR	7,J(Deamidated[J])	Yes	5	4	5	0	0	0	0	8	3	7	4	4	8	5	4	3	1	4	65
sp|Q9Z218|DPP6_MOUSE	505	CEGPGVPTVTVHJTTDKR	1,C(Carbamidomethyl[C]);13,J(Deamidated[J])	Yes	10	0	8	0	0	0	0	8	7	1	0	12	7	0	4	8	0	0	65
sp|P0C192|LRC4B_MOUSE	335	ETVPSJTTCCAR	6,J(Deamidated[J]);9,C(Carbamidomethyl[C]);10,C(Carbamidomethyl[C])	Yes	3	4	3	0	0	0	0	10	6	1	7	4	12	5	3	0	2	5	65
sp|O08532|CA2D1_MOUSE	675	EYCNDLKPSDJNTEFLLNFNEFIDR	3,C(Carbamidomethyl[C]);11,J(Deamidated[J])	Yes	9	9	0	0	0	0	0	8	1	0	1	5	25	2	0	3	2	0	65
sp|O89001|CBPD_MOUSE	521	FANEYPJITR	7,J(Deamidated[J])	Yes	3	3	6	0	0	0	0	4	3	9	6	8	9	5	5	3	1	0	65
sp|P39087|GRIK2_MOUSE	412	IGTWDPSSGLJMTESQK	11,J(Deamidated[J]);12,M(Oxidation[M])	Yes	1	0	6	3	0	0	0	6	2	7	5	3	17	7	2	6	0	0	65
sp|Q68EF4|GRM4_MOUSE	98	INNDPDLLPJITLGAR	10,J(Deamidated[J])	Yes	3	4	5	0	0	0	0	6	1	2	4	2	24	1	9	4	0	0	65
sp|P12960|CNTN1_MOUSE	338	IYVQAFPEWVEHIJDTEVDIGSDLYWPCIATGKPIPTIR	14,J(Deamidated[J]);28,C(Carbamidomethyl[C])	Yes	22	17	0	0	0	0	0	2	0	0	5	10	8	0	0	1	0	0	65
sp|O35375|NRP2_MOUSE	152;157	JFTSPJGTIESPGFPEK	1,J(Deamidated[J]);6,J(Deamidated[J])	Yes	1	3	0	2	0	0	0	1	1	0	0	1	2	54	0	0	0	0	65
sp|P17047|LAMP2_MOUSE	322	JLSFWDAPLGSSYMCNK	1,J(Deamidated[J]);15,C(Carbamidomethyl[C])	Yes	6	9	10	8	0	0	0	5	0	2	8	1	12	4	0	0	0	0	65
sp|F7BWT7|TSN15_MOUSE	189	JTTDVVNTMCGYK	1,J(Deamidated[J]);9,M(Oxidation[M]);10,C(Carbamidomethyl[C])	Yes	3	5	3	0	0	0	0	4	6	2	6	5	8	8	5	3	4	3	65
sp|P97798|NEO1_MOUSE	221	LPSGTLVISJATEGDGGLYR	10,J(Deamidated[J])	Yes	2	0	0	0	0	0	0	0	1	0	0	2	22	15	16	3	2	2	65
sp|Q8VCC9|SPON1_MOUSE	214	LTFYGJWSEK	6,J(Deamidated[J])	Yes	3	3	3	0	0	0	0	3	2	6	5	2	20	5	10	3	0	0	65
sp|P35438|NMDZ1_MOUSE	368	LVQVGIYJGTHVIPNDRK	8,J(Deamidated[J])	Yes	5	10	7	6	0	0	0	5	1	0	0	4	3	11	4	8	1	0	65
sp|Q91X56|S1PR5_MOUSE	20	MEPGLLRPAPVSEVIVLHYJYTGK	0,M(Acetyl[ProteinN-term]);1,M(Oxidation[M]);20,J(Deamidated[J])	Yes	19	15	0	2	0	0	0	6	1	0	3	5	12	0	0	1	1	0	65
sp|P70232|NCHL1_MOUSE	1056	NWGDJDSIFQDVIETR	5,J(Deamidated[J])	Yes	3	3	5	0	0	0	0	8	4	1	7	12	11	2	2	2	2	3	65
sp|O35405|PLD3_MOUSE	385	SFLLSLAALHDJHTHSDIQVK	12,J(Deamidated[J])	Yes	22	15	10	0	0	0	0	1	0	1	0	6	5	2	3	0	0	0	65
sp|P97798|NEO1_MOUSE	501	TPASDPHGDJLTYSVFYTK	10,J(Deamidated[J])	Yes	6	2	8	0	0	0	0	0	3	5	5	8	13	8	5	0	2	0	65
sp|Q8C145|S39A6_MOUSE	68	YGEJDSLSVEGFRK	4,J(Deamidated[J])	Yes	4	5	0	0	0	0	0	3	0	5	5	2	13	17	5	4	2	0	65
sp|Q9D7N9|APMAP_MOUSE	159	AGPJGTLFVVDAYK	4,J(Deamidated[J])	Yes	3	5	3	0	0	0	0	9	3	9	6	2	7	1	6	8	2	0	64
sp|Q14BI2|GRM2_MOUSE	402	ALCPJTTR	3,C(Carbamidomethyl[C]);5,J(Deamidated[J])	Yes	3	3	3	0	0	0	0	14	5	9	4	1	12	3	2	0	0	5	64
sp|Q9WV18|GABR1_MOUSE	83	CLAJGSWTDMDTPSR	1,C(Carbamidomethyl[C]);4,J(Deamidated[J]);10,M(Oxidation[M])	Yes	5	5	6	0	0	0	0	2	3	0	5	9	17	4	4	4	0	0	64
sp|Q61730|IL1AP_MOUSE	107;111	DVLWFRPTLLJDTGJYTCMLR	11,J(Deamidated[J]);15,J(Deamidated[J]);18,C(Carbamidomethyl[C]);19,M(Oxidation[M])	Yes	11	10	16	0	0	0	0	5	0	0	4	4	9	0	2	1	2	0	64
sp|Q9WU60|ATRN_MOUSE	382	EWLPLJHSVNSVVVR	6,J(Deamidated[J])	Yes	9	7	7	0	0	0	0	5	2	4	0	1	13	8	6	2	0	0	64
sp|Q921T2|TOIP1_MOUSE	411	HLJSSLPRPQPAILLLTAAQDAAEVLK	3,J(Deamidated[J])	Yes	13	9	12	8	0	0	0	8	0	1	0	3	0	0	0	10	0	0	64
sp|Q9WU60|ATRN_MOUSE	415	IDSTGJVTNELR	6,J(Deamidated[J])	Yes	3	3	3	0	0	0	0	8	3	8	6	1	12	5	2	6	2	2	64
sp|Q99KW9|TIP_MOUSE	145;150	JMTILJR	1,J(Deamidated[J]);2,M(Oxidation[M]);6,J(Deamidated[J])	Yes	7	6	6	0	0	0	0	5	15	2	5	2	5	6	5	0	0	0	64
sp|P21956|MFGM_MOUSE	316	JNTIPDSQMSASSSYK	1,J(Deamidated[J]);9,M(Oxidation[M])	Yes	7	8	2	3	0	0	0	1	3	3	6	2	9	17	3	0	0	0	64
sp|Q6GQT9|NOMO1_MOUSE	361	LEJITTGTYTIHAQK	3,J(Deamidated[J])	Yes	6	2	2	0	0	0	0	6	2	0	4	8	13	14	0	5	2	0	64
sp|Q8BGA3|LRRT2_MOUSE	57	LLFYCDSQGFHSVPJATDK	5,C(Carbamidomethyl[C]);15,J(Deamidated[J])	Yes	9	5	9	6	0	0	0	1	1	0	2	6	24	1	0	0	0	0	64
sp|Q68FE2|ATG9A_MOUSE	99	MVJHSLHPTEPVK	3,J(Deamidated[J])	Yes	3	6	4	3	0	0	0	4	5	2	3	8	14	8	3	0	0	1	64
sp|P39087|GRIK2_MOUSE	73	TLLPJTTLTYDTQK	5,J(Deamidated[J])	Yes	4	3	3	0	0	0	0	5	5	8	3	2	9	8	10	0	0	4	64
sp|Q99K10|NLGN1_MOUSE	343	VGCJVSDTVELVECLQK	3,C(Carbamidomethyl[C]);4,J(Deamidated[J]);14,C(Carbamidomethyl[C])	Yes	11	7	0	4	0	0	0	4	2	0	6	6	20	0	0	1	3	0	64
sp|Q99JG2|ETBR2_MOUSE	105	VJLTGTPSQR	2,J(Deamidated[J])	Yes	3	3	3	0	0	0	0	10	6	2	5	9	10	4	4	0	0	5	64
sp|P14094|AT1B1_MOUSE	193	VLGFKPKPPKJESLE	11,J(Deamidated[J])	Yes	0	0	15	0	0	0	0	0	0	0	0	0	0	0	49	0	0	0	64
sp|Q9CQX5|CLDN1_MOUSE	72	YJGSLGLWR	2,J(Deamidated[J])	Yes	3	3	4	0	0	0	0	5	5	8	6	2	17	6	5	0	0	0	64
sp|P14094|AT1B1_MOUSE	266	YLQPLLAVQFTJLTVDTEIRVE	12,J(Deamidated[J])	Yes	0	0	24	0	0	0	0	0	0	0	0	0	0	0	40	0	0	0	64
sp|P39087|GRIK2_MOUSE/sp|Q60934|GRIK1_MOUSE	275/276	YSGVJMTGFR	5,J(Deamidated[J]);6,M(Oxidation[M])	No	4	6	6	0	0	0	0	6	7	4	5	8	9	6	3	0	0	0	64
sp|P41731|CD63_MOUSE	172	DRVPDSCCIJITVGCGNDFK	7,C(Carbamidomethyl[C]);8,C(Carbamidomethyl[C]);10,J(Deamidated[J]);15,C(Carbamidomethyl[C])	Yes	13	8	14	7	0	0	0	2	4	0	0	0	12	1	0	0	2	0	63
sp|P15208|INSR_MOUSE	242	ECLGJCSEPDDPTK	2,C(Carbamidomethyl[C]);5,J(Deamidated[J]);6,C(Carbamidomethyl[C])	Yes	6	6	6	3	0	0	0	4	3	0	2	4	21	6	1	0	0	1	63
sp|Q9ER58|TICN2_MOUSE	225	ENSKQJGSANSATNPAGLDK	6,J(Deamidated[J])	Yes	6	0	5	0	0	0	0	10	5	3	9	3	13	0	9	0	0	0	63
sp|Q8C8T7|ELFN1_MOUSE	85;90	FGJLTYLJLTK	3,J(Deamidated[J]);8,J(Deamidated[J])	Yes	3	3	4	0	0	0	0	4	6	4	7	2	13	2	4	6	2	3	63
sp|P11627|L1CAM_MOUSE	848	GYJVTYWWK	3,J(Deamidated[J])	Yes	3	3	3	3	0	0	0	9	3	9	6	2	10	1	3	6	2	0	63
sp|Q01097|NMDE2_MOUSE	444	IISEJKTDEEPGYIK	5,J(Deamidated[J])	Yes	6	6	0	0	0	0	0	7	7	4	5	4	14	8	0	2	0	0	63
sp|Q64735|CR1L_MOUSE	170	IJYTCNQGYR	2,J(Deamidated[J]);5,C(Carbamidomethyl[C])	Yes	5	3	3	0	0	0	0	10	5	2	4	1	12	7	5	2	2	2	63
sp|Q61646|HPT_MOUSE	148	NLFLJHSETASAK	5,J(Deamidated[J])	Yes	6	0	0	0	0	0	0	10	3	0	0	22	0	0	0	13	2	7	63
sp|Q91YL2|RN126_MOUSE	49	NTEJGSAPSTAPTDQNR	4,J(Deamidated[J])	Yes	0	0	0	0	0	0	0	0	0	0	0	5	37	12	9	0	0	0	63
sp|P97333|NRP1_MOUSE	150	RGPECSQJYTAPTGVIK	5,C(Carbamidomethyl[C]);8,J(Deamidated[J])	Yes	6	6	5	5	0	0	0	6	4	0	4	1	8	6	4	6	2	0	63
sp|Q62277|SYPH_MOUSE	59	RLSVECAJKTESAL	6,C(Carbamidomethyl[C]);8,J(Deamidated[J])	Yes	0	0	0	0	0	63	0	0	0	0	0	0	0	0	0	0	0	0	63
sp|Q9Z2W8|GRIA4_MOUSE	371	RVJYTMDVFELK	3,J(Deamidated[J]);6,M(Oxidation[M])	Yes	8	9	0	0	0	0	0	1	6	1	0	2	19	12	0	5	0	0	63
sp|Q8K448|ABCA5_MOUSE	190	TJVSVWSELESTK	2,J(Deamidated[J])	Yes	4	3	0	5	0	0	0	3	5	1	6	8	15	11	0	0	2	0	63
sp|O70362|PHLD_MOUSE	655	VJGTLTQVLLVGAPTHDDVSK	2,J(Deamidated[J])	Yes	6	7	6	0	0	0	0	1	3	1	0	8	9	8	10	3	1	0	63
sp|Q6P5F7|TTYH3_MOUSE	351	VQEVLJGTEVNLQHLTALVDCR	6,J(Deamidated[J]);21,C(Carbamidomethyl[C])	Yes	4	3	7	0	0	0	0	9	2	0	9	2	17	0	2	6	2	0	63
sp|Q9JIA1|LGI1_MOUSE	192	WLVEWLGHTJATVEDIYCEGPPEYK	10,J(Deamidated[J]);18,C(Carbamidomethyl[C])	Yes	27	12	0	2	0	0	0	1	0	0	4	3	8	0	0	0	6	0	63
sp|O35684|NEUS_MOUSE	157	WVEJYTNSLLK	4,J(Deamidated[J])	Yes	3	3	3	3	0	0	0	6	3	10	4	3	12	7	3	1	1	1	63
sp|P70206|PLXA1_MOUSE	1041	YJYTEDPTILR	2,J(Deamidated[J])	Yes	2	4	3	0	0	0	0	4	3	8	6	1	16	6	4	3	1	2	63
sp|Q9QYR6|MAP1A_MOUSE	1233	AEDJSCHLAPVSIPEPHTATVSPPTDEAAGEAGLTDESPAGNLPGSSFSHSALSGDR	4,J(Deamidated[J]);6,C(Carbamidomethyl[C])	Yes	21	10	0	0	0	0	0	1	0	0	0	0	24	6	0	0	0	0	62
sp|Q01339|APOH_MOUSE	162	DYRPSAGJNSLYQDTVVFK	8,J(Deamidated[J])	Yes	0	7	4	5	0	0	0	7	1	4	7	9	9	0	2	4	3	0	62
sp|Q91ZX7|LRP1_MOUSE	3840	FGTCSQLCJNTK	4,C(Carbamidomethyl[C]);8,C(Carbamidomethyl[C]);9,J(Deamidated[J])	Yes	4	3	3	0	0	0	0	9	6	2	4	1	15	4	4	5	2	0	62
sp|Q80Z10|ASTN2_MOUSE	783;796	FJDTLFGEMLHGYNJR	2,J(Deamidated[J]);15,J(Deamidated[J])	Yes	7	4	2	0	0	0	0	8	2	0	6	6	25	1	1	0	0	0	62
sp|P97797|SHPS1_MOUSE	168	GIPDQKVJFTCK	8,J(Deamidated[J]);11,C(Carbamidomethyl[C])	Yes	0	0	0	0	0	0	0	4	7	6	11	4	9	3	15	2	1	0	62
sp|Q60841|RELN_MOUSE	3016	HDYILLPEGALTJTTR	13,J(Deamidated[J])	Yes	7	7	0	0	0	0	0	6	2	3	4	2	21	10	0	0	0	0	62
sp|Q60675|LAMA2_MOUSE	2644	HMQJLTEEQPIEVK	2,M(Oxidation[M]);4,J(Deamidated[J])	Yes	8	8	5	0	0	0	0	2	2	0	2	2	16	9	8	0	0	0	62
sp|P63017|HSP7C_MOUSE	584	JQTAEKEEFEHQQK	1,J(Deamidated[J])	Yes	2	0	0	0	0	0	0	0	0	0	7	7	33	13	0	0	0	0	62
sp|P55144|TYRO3_MOUSE	283	NLAPATJYSLR	7,J(Deamidated[J])	Yes	3	2	3	0	0	0	0	9	5	7	0	4	6	5	4	8	2	4	62
sp|Q80TS3|LPHN3_MOUSE	885	QSEENFNPJCSFWSYSK	9,J(Deamidated[J]);10,C(Carbamidomethyl[C])	Yes	6	6	8	5	0	0	0	0	0	0	0	2	28	3	4	0	0	0	62
sp|Q9D8C2|TSN13_MOUSE	137	SYNPJDTCPASCAK	5,J(Deamidated[J]);8,C(Carbamidomethyl[C]);12,C(Carbamidomethyl[C])	Yes	3	4	3	0	0	0	0	5	10	4	4	2	9	7	5	0	1	5	62
sp|Q9R1V6|ADA22_MOUSE	632	TLJCSGAHVK	3,J(Deamidated[J]);4,C(Carbamidomethyl[C])	Yes	5	5	4	0	0	0	0	10	7	0	4	7	10	4	5	0	0	1	62
sp|P35438|NMDZ1_MOUSE	471	TMJFTYEVHLVADGK	3,J(Deamidated[J])	Yes	16	21	0	0	0	0	0	0	0	1	1	0	23	0	0	0	0	0	62
sp|Q9QY33|TSN3_MOUSE	127	TYJGTNSDAASR	3,J(Deamidated[J])	Yes	7	5	3	0	0	0	0	7	10	5	1	2	6	6	5	0	0	5	62
sp|P48168|GLRB_MOUSE	54	VPPJSTSNILNR	4,J(Deamidated[J])	Yes	8	7	5	0	0	0	0	1	2	3	1	12	6	10	6	1	0	0	62
sp|Q8C419|GP158_MOUSE	1097	AREEJGSQLYTTJMCAGQYEELPHK	5,J(Deamidated[J]);15,C(Carbamidomethyl[C])	Yes	0	0	0	0	0	0	0	0	0	0	1	0	31	29	0	0	0	0	61
sp|P43006|EAA2_MOUSE	215	AVISMLJETMNEAPEETKIVIKK	5,M(Oxidation[M]);7,J(Deamidated[J]);10,M(Oxidation[M])	Yes	2	0	0	0	0	0	0	8	0	40	0	0	7	1	0	3	0	0	61
sp|Q91ZX7|LRP1_MOUSE	2906	CJASSQFLCSSGR	1,C(Carbamidomethyl[C]);2,J(Deamidated[J]);9,C(Carbamidomethyl[C])	Yes	4	4	4	0	0	0	0	7	4	1	1	1	15	15	5	0	0	0	61
sp|P08113|ENPL_MOUSE	62	EEEAIQLDGLJASQIR	11,J(Deamidated[J])	Yes	8	5	0	0	0	0	0	5	0	5	5	11	17	4	0	0	1	0	61
sp|P07758|A1AT1_MOUSE/sp|P22599|A1AT2_MOUSE/sp|Q00896|A1AT3_MOUSE/sp|Q00897|A1AT4_MOUSE/sp|Q00898|A1AT5_MOUSE	64/64/64/64/64	ELVHQSJTSNIFFSPVSIATAFAMLSLGSK	7,J(Deamidated[J]);24,M(Oxidation[M])	No	12	22	5	0	0	0	0	9	0	0	0	0	4	1	3	5	0	0	61
sp|P11627|L1CAM_MOUSE	725	GEGJETNNMVITWK	4,J(Deamidated[J])	Yes	6	13	3	0	0	0	0	2	0	1	0	1	11	24	0	0	0	0	61
sp|Q8BYI9|TENR_MOUSE	869;874	HAVLMGLQPATEYIVNLVAVHGTVTSEPIVGSITTGIDPPKJITISJVTK	42,J(Deamidated[J]);47,J(Deamidated[J])	Yes	21	5	6	0	0	0	0	9	0	0	0	0	7	0	13	0	0	0	61
sp|Q810U3|NFASC_MOUSE	1047	HNFRPGTDFVVEYIDSJHTKK	17,J(Deamidated[J])	Yes	10	10	0	6	0	0	0	13	1	0	0	1	4	10	0	6	0	0	61
sp|Q9QYS2|GRM3_MOUSE	292	IAAASRVJASFTW	8,J(Deamidated[J])	Yes	0	0	0	0	0	61	0	0	0	0	0	0	0	0	0	0	0	0	61
sp|Q60668|HNRPD_MOUSE	81	IDASKNEEDEGHSJSSPR	14,J(Deamidated[J])	Yes	0	0	0	0	0	0	0	0	0	0	2	5	24	30	0	0	0	0	61
sp|O88531|PPT1_MOUSE	197	JYSIFLADINQER	1,J(Deamidated[J])	Yes	3	3	3	0	0	0	0	11	7	16	10	2	1	0	1	2	1	1	61
sp|Q3URE9|LIGO2_MOUSE	130	LVPLGVFTGLSJLTK	12,J(Deamidated[J])	Yes	3	3	3	3	0	0	0	7	0	3	3	3	19	7	3	4	0	0	61
sp|Q8BYI8|K1467_MOUSE	239	MLSAFJATSGK	6,J(Deamidated[J])	Yes	6	6	6	0	0	0	0	6	7	6	5	4	4	6	5	0	0	0	61
sp|P21661|NEC2_MOUSE	374	NPEAGVATTDLYGJCTLR	14,J(Deamidated[J]);15,C(Carbamidomethyl[C])	Yes	7	3	3	0	0	0	0	3	1	3	1	9	18	3	2	6	2	0	61
sp|O54991|CNTP1_MOUSE	1148	PVTDGQPHSVJITR	11,J(Deamidated[J])	Yes	5	3	6	0	0	0	0	6	1	2	3	12	16	1	4	2	0	0	61
sp|P21661|NEC2_MOUSE	374	RNPEAGVATTDLYGJCTLR	15,J(Deamidated[J]);16,C(Carbamidomethyl[C])	Yes	6	6	3	0	0	0	0	3	6	1	3	0	16	13	2	2	0	0	61
sp|P18572|BASI_MOUSE	306	SQLTISNLDVNVDPGTYVCJATNAQGTTR	19,C(Carbamidomethyl[C]);20,J(Deamidated[J])	Yes	7	5	4	0	0	0	0	6	2	0	4	3	19	8	1	0	0	2	61
sp|O35114|SCRB2_MOUSE	249	TSLDWWTTDTCNMIJGTDGDSFHPLISK	11,C(Carbamidomethyl[C]);15,J(Deamidated[J])	Yes	7	6	5	7	0	0	0	1	0	0	4	3	25	3	0	0	0	0	61
sp|P24638|PPAL_MOUSE	167	YEQLQJETR	6,J(Deamidated[J])	Yes	3	3	3	0	0	0	0	2	9	4	4	2	14	7	5	0	0	5	61
sp|Q8C145|S39A6_MOUSE	68	YGEJDSLSVEGFR	4,J(Deamidated[J])	Yes	4	3	3	0	0	0	0	5	3	14	5	2	6	3	3	5	2	3	61
sp|Q810U4|NRCAM_MOUSE	613	DDDGGTYTCTAJTTLDSASASAVLR	9,C(Carbamidomethyl[C]);12,J(Deamidated[J])	Yes	13	11	18	0	0	0	0	0	2	0	0	3	6	7	0	0	0	0	60
sp|P70232|NCHL1_MOUSE	562	DGEAFEMJGTEDGR	7,M(Oxidation[M]);8,J(Deamidated[J])	Yes	4	4	0	0	0	0	0	3	0	0	0	12	16	8	0	1	0	12	60
sp|O89001|CBPD_MOUSE	1067	DLDTDFTSJASQPETK	9,J(Deamidated[J])	Yes	5	4	3	2	0	0	0	7	6	5	2	4	15	5	0	0	1	1	60
sp|P17439|GLCM_MOUSE	289	DLGPALAJSSHDVK	8,J(Deamidated[J])	Yes	6	6	6	0	0	0	0	0	1	2	3	2	15	9	9	1	0	0	60
sp|Q68FM6|PPR29_MOUSE	80;85	FGJLTDLJLTK	3,J(Deamidated[J]);8,J(Deamidated[J])	Yes	3	3	3	0	0	0	0	7	9	1	6	2	11	6	2	0	2	5	60
sp|P60755|MDGA2_MOUSE	703	GELITYJLTELIKPEAYEVR	7,J(Deamidated[J])	Yes	9	6	0	0	0	0	0	2	0	0	7	9	19	0	0	8	0	0	60
sp|Q9EQC4|ELOV4_MOUSE	20	GLLDSEPGSVLNAMSTAFJDTVEFYR	19,J(Deamidated[J])	Yes	8	8	6	0	0	0	0	3	0	0	5	14	5	2	9	0	0	0	60
sp|Q6P5F6|S39AA_MOUSE	198;218	HVHJDSVAHSEHGEPGHSPSPETJKTQEQSEVK	4,J(Deamidated[J]);24,J(Deamidated[J])	Yes	8	3	0	0	0	0	0	13	11	0	0	5	6	1	0	13	0	0	60
sp|Q99J85|NPTXR_MOUSE	211	IEQELPARGJLSSAPAPAMPTALHSK	10,J(Deamidated[J]);19,M(Oxidation[M])	Yes	0	7	0	0	0	0	0	6	6	1	0	3	7	15	9	6	0	0	60
sp|Q60673|PTPRN_MOUSE	524	IRHNEQJLSLADVTQQAGLVK	7,J(Deamidated[J])	Yes	7	7	6	0	0	0	0	3	4	0	0	3	10	10	10	0	0	0	60
sp|Q99K10|NLGN1_MOUSE	109	JATQFAPVCPQNIIDGR	1,J(Deamidated[J]);9,C(Carbamidomethyl[C])	Yes	6	8	6	0	0	0	0	3	1	2	2	2	19	4	6	0	0	1	60
sp|P29533|VCAM1_MOUSE	225	JTTISVHPSTR	1,J(Deamidated[J])	Yes	6	4	3	0	0	0	0	16	5	7	6	2	4	1	4	0	0	2	60
sp|Q9WV18|GABR1_MOUSE	83	KCLAJGSWTDMDTPSR	2,C(Carbamidomethyl[C]);5,J(Deamidated[J]);11,M(Oxidation[M])	Yes	7	0	9	0	0	0	0	2	8	0	0	2	21	0	7	4	0	0	60
sp|P35438|NMDZ1_MOUSE	368	KLVQVGIYJGTHVIPNDR	9,J(Deamidated[J])	Yes	11	7	9	0	0	0	0	11	1	1	0	2	4	4	4	6	0	0	60
sp|P14094|AT1B1_MOUSE	266	LAVQFTJLTVDTEIRVECKAY	7,J(Deamidated[J]);18,C(Carbamidomethyl[C])	Yes	0	0	0	0	0	60	0	0	0	0	0	0	0	0	0	0	0	0	60
sp|P11276|FINC_MOUSE	1006	LDAPTNLQFVJETDR	11,J(Deamidated[J])	Yes	6	3	3	0	0	0	0	1	4	1	4	7	5	11	5	7	0	3	60
sp|Q6PE13|PRRT3_MOUSE	58	LRJESSWHSGDPQAR	3,J(Deamidated[J])	Yes	8	8	6	0	0	0	0	10	6	0	3	6	8	4	1	0	0	0	60
sp|Q9QZC2|PLXC1_MOUSE	896;901	QFJCSFEJITR	3,J(Deamidated[J]);4,C(Carbamidomethyl[C]);8,J(Deamidated[J])	Yes	7	7	0	0	0	0	0	5	4	0	6	6	14	4	7	0	0	0	60
sp|P14231|AT1B2_MOUSE	220	RDEDAENLGHFVMFPAJGSIDLMYFPYYGKK	13,M(Oxidation[M]);17,J(Deamidated[J]);23,M(Oxidation[M])	Yes	0	0	0	13	0	0	0	6	0	4	19	3	0	4	0	0	11	0	60
sp|Q8R366|IGSF8_MOUSE	48	VAGTAVSISCJVSDYEGPAQQDFEWFMYRPEAPATSLGIVSTK	10,C(Carbamidomethyl[C]);11,J(Deamidated[J]);27,M(Oxidation[M])	Yes	14	8	0	0	0	0	0	1	0	0	2	5	23	4	0	3	0	0	60
sp|O08532|CA2D1_MOUSE	324	VLKDAVNJITAK	8,J(Deamidated[J])	Yes	4	0	3	0	0	0	0	10	5	1	0	14	8	0	7	6	2	0	60
sp|O35409|FOLH1_MOUSE	338	VPYNVGPGFAGJFSTQK	12,J(Deamidated[J])	Yes	4	3	4	3	0	0	0	5	0	4	0	2	17	7	7	4	0	0	60
sp|O70174|ACHA4_MOUSE	109	WDPGDYEJVTSIR	8,J(Deamidated[J])	Yes	3	3	3	0	0	0	0	2	3	4	6	9	12	3	7	3	2	0	60
sp|Q80TR1|LPHN1_MOUSE	635	DMJATEQVHTATMLLDVLEEGAFLLADNVR	3,J(Deamidated[J])	Yes	8	6	0	0	0	0	0	4	0	0	1	36	4	0	0	0	0	0	59
sp|P41233|ABCA1_MOUSE	489	EAFJETNQAIQTISR	4,J(Deamidated[J])	Yes	6	3	5	0	0	0	0	2	6	8	2	5	8	5	7	0	2	0	59
sp|P54763|EPHB2_MOUSE	490	ELSEYJATAIK	6,J(Deamidated[J])	Yes	3	3	3	2	0	0	0	3	5	6	6	4	11	5	0	3	2	3	59
sp|B9EJA2|CTTB2_MOUSE	461	FQGNANDPDQNGJNTQSPPSR	13,J(Deamidated[J])	Yes	6	6	4	0	0	0	0	0	0	0	0	5	17	10	11	0	0	0	59
sp|P15209|NTRK2_MOUSE	121	HIJFTR	3,J(Deamidated[J])	Yes	3	3	4	0	0	0	0	7	4	0	4	5	16	5	8	0	0	0	59
sp|Q9WV18|GABR1_MOUSE	481	HPEETGGFQEAPLAYDAIWALALALJK	26,J(Deamidated[J])	Yes	8	0	7	0	0	0	0	2	0	0	5	21	5	0	6	5	0	0	59
sp|O08530|S1PR1_MOUSE	30	HYJYTGK	3,J(Deamidated[J])	Yes	5	5	3	0	0	0	0	10	12	7	2	0	6	4	5	0	0	0	59
sp|Q9EQG7|ENPP5_MOUSE	158	IHDSFPTYYLPYJESVSFEDR	13,J(Deamidated[J])	Yes	8	10	5	0	0	0	0	5	1	1	6	1	18	2	1	1	0	0	59
sp|Q6V4S5|SDK2_MOUSE	1106	IQTLQAPPDIAPAJVTLR	14,J(Deamidated[J])	Yes	3	3	5	0	0	0	0	1	1	6	0	1	21	14	4	0	0	0	59
sp|Q6PHS9|CA2D2_MOUSE	627	JYTWVPIR	1,J(Deamidated[J])	Yes	3	3	0	0	0	0	0	3	1	5	5	2	20	9	8	0	0	0	59
sp|Q6VNS1|NTRK3_MOUSE	163	LEQNFFJCSCDIR	7,J(Deamidated[J]);8,C(Carbamidomethyl[C]);10,C(Carbamidomethyl[C])	Yes	3	3	3	0	0	0	0	4	3	1	3	2	26	1	6	4	0	0	59
sp|Q91V14|S12A5_MOUSE	351;362	LLJATCDEYFTRNJVTEIQGIPGAASGLIK	3,J(Deamidated[J]);6,C(Carbamidomethyl[C]);14,J(Deamidated[J])	Yes	3	8	0	0	0	0	0	4	4	1	4	0	12	11	0	0	11	1	59
sp|Q8BXZ1|TMX3_MOUSE	261	LVAIAVIDEKJTSLEHTR	11,J(Deamidated[J])	Yes	10	1	6	0	0	0	0	3	2	0	1	6	6	0	13	9	2	0	59
sp|P09055|ITB1_MOUSE	212	NPCTSEQJCTSPFSYK	3,C(Carbamidomethyl[C]);8,J(Deamidated[J]);9,C(Carbamidomethyl[C])	Yes	5	5	4	0	0	0	0	4	4	4	6	2	15	1	4	3	1	1	59
sp|Q60625|ICAM5_MOUSE	582	NVAVTVEYGPSFEELGCPSJWTWVEGSGK	17,C(Carbamidomethyl[C]);20,J(Deamidated[J])	Yes	15	8	0	6	0	0	0	2	0	0	3	0	21	3	0	1	0	0	59
sp|B2RXS4|PLXB2_MOUSE	530	SCVAITDAFPQJMSR	2,C(Carbamidomethyl[C]);12,J(Deamidated[J])	Yes	5	4	6	0	0	0	0	1	8	8	6	3	12	0	5	0	1	0	59
sp|O54990|PROM1_MOUSE	291	SLQDAATQLNTJLSSVR	12,J(Deamidated[J])	Yes	5	3	5	0	0	0	0	1	1	10	1	2	14	7	10	0	0	0	59
sp|Q9D1T0|LIGO1_MOUSE	520;536	SYSPDWPHQPJKTFAFISNQPGEGEAJSTR	11,J(Deamidated[J]);27,J(Deamidated[J])	Yes	8	0	0	0	0	0	0	1	2	1	0	6	21	0	19	0	1	0	59
sp|Q61282|PGCA_MOUSE	667	TVYLYPJQTGLPDPLSK	7,J(Deamidated[J])	Yes	2	3	5	0	0	0	0	8	5	3	4	4	14	2	9	0	0	0	59
sp|Q64676|CGT_MOUSE	78	YPGIFJSTTSDAFLQSK	6,J(Deamidated[J])	Yes	3	3	3	0	0	0	0	1	3	2	0	2	22	4	10	6	0	0	59
sp|P55264|ADK_MOUSE	147	AADAHVDAHYYEQNEQPTGTCAACITGGJR	21,C(Carbamidomethyl[C]);24,C(Carbamidomethyl[C]);29,J(Deamidated[J])	Yes	3	1	2	0	0	0	0	0	0	0	0	0	13	33	6	0	0	0	58
sp|P21995|EMB_MOUSE	118	DDEPLETTGDFJTTK	12,J(Deamidated[J])	Yes	3	3	0	3	0	0	0	5	3	5	4	7	14	5	0	0	2	4	58
sp|Q6P1D5|SE6L1_MOUSE	558	DPYWJDTEPLCR	5,J(Deamidated[J]);11,C(Carbamidomethyl[C])	Yes	3	3	6	0	0	0	0	1	5	1	5	1	16	5	4	0	2	6	58
sp|Q922J6|TSN2_MOUSE	139	DRARGJGTLITFHSAFQCCGK	6,J(Deamidated[J]);18,C(Carbamidomethyl[C]);19,C(Carbamidomethyl[C])	Yes	0	0	0	58	0	0	0	0	0	0	0	0	0	0	0	0	0	0	58
sp|P97797|SHPS1_MOUSE	293;297;302	FYPEDLQLIWLENGJVSRJDTPKJLTK	15,J(Deamidated[J]);19,J(Deamidated[J]);24,J(Deamidated[J])	Yes	5	0	0	0	0	0	0	11	3	5	7	13	13	0	0	0	1	0	58
sp|Q91ZX7|LRP1_MOUSE	2128	GCKDJATDSVPLR	2,C(Carbamidomethyl[C]);5,J(Deamidated[J])	Yes	9	0	6	0	0	0	0	3	2	1	6	2	20	0	8	0	0	1	58
sp|Q9CQF9|PCYOX_MOUSE	353	GELJSTLFSSR	4,J(Deamidated[J])	Yes	3	3	4	0	0	0	0	6	2	1	2	8	17	5	7	0	0	0	58
sp|Q91ZX7|LRP1_MOUSE	730	IETILLJGTDRK	7,J(Deamidated[J])	Yes	6	6	0	0	0	0	0	3	0	2	5	9	15	8	1	3	0	0	58
sp|Q01097|NMDE2_MOUSE	444	IISEJKTDEEPGYIKK	5,J(Deamidated[J])	Yes	11	0	0	0	0	0	0	8	4	0	7	5	18	0	0	3	2	0	58
sp|P11438|LAMP1_MOUSE	70;78	JGSSCGKEJVSDPSLTITFGR	1,J(Deamidated[J]);5,C(Carbamidomethyl[C]);9,J(Deamidated[J])	Yes	9	6	8	0	0	0	0	3	7	0	9	6	10	0	0	0	0	0	58
sp|P14094|AT1B1_MOUSE	158	LDWLGJCSGLNDDSYGYRE	6,J(Deamidated[J]);7,C(Carbamidomethyl[C])	Yes	0	0	47	0	0	0	0	0	0	0	0	0	0	0	11	0	0	0	58
sp|Q80UG2|PLXA4_MOUSE	1179	LJYTVLVGEKPCTVTVSDVQLLCESPNLIGR	2,J(Deamidated[J]);12,C(Carbamidomethyl[C]);23,C(Carbamidomethyl[C])	Yes	8	6	10	0	0	0	0	5	0	0	6	0	18	0	5	0	0	0	58
sp|Q9CQF9|PCYOX_MOUSE	196	LLJQTLR	3,J(Deamidated[J])	Yes	3	3	3	0	0	0	0	6	5	6	6	4	12	4	4	0	2	0	58
sp|O08747|UNC5C_MOUSE/sp|Q8K1S3|UNC5B_MOUSE	236/222	LSDTAJYTCVAK	6,J(Deamidated[J]);9,C(Carbamidomethyl[C])	No	3	3	3	0	0	0	0	4	6	5	4	1	12	5	4	2	2	4	58
sp|P26049|GBRA3_MOUSE	176	LVDJGTLLYTMR	4,J(Deamidated[J]);11,M(Oxidation[M])	Yes	8	6	5	0	0	0	0	4	0	1	0	3	13	6	9	3	0	0	58
sp|P97797|SHPS1_MOUSE	312;320	NTDGTYJYTSLFLVJSSAHRE	7,J(Deamidated[J]);15,J(Deamidated[J])	Yes	0	0	19	0	0	0	0	0	0	0	0	0	0	0	39	0	0	0	58
sp|Q8BXN9|TM87A_MOUSE	157;160	QEAKEJATJVTFTGDK	6,J(Deamidated[J]);9,J(Deamidated[J])	Yes	5	6	0	6	0	0	0	3	1	1	0	2	12	8	9	0	0	5	58
sp|Q8BY89|CTL2_MOUSE	417	TCNPETFPLRJESLQCPTAR	2,C(Carbamidomethyl[C]);11,J(Deamidated[J]);16,C(Carbamidomethyl[C])	Yes	3	3	0	0	0	0	0	17	2	0	6	7	13	3	0	0	2	2	58
sp|Q62313|TGON1_MOUSE	110	TDAELJETARPLSPVNPK	6,J(Deamidated[J])	Yes	6	4	0	4	0	0	0	4	0	0	1	2	23	13	0	0	0	1	58
sp|P0C192|LRC4B_MOUSE	402	TGTSMTSVNWLTPJGTLMTHGSYR	14,J(Deamidated[J])	Yes	13	7	5	0	0	0	0	5	0	0	2	5	10	4	7	0	0	0	58
sp|Q9CPW0|CNTP2_MOUSE	630	VYCJMTEDK	3,C(Carbamidomethyl[C]);4,J(Deamidated[J]);5,M(Oxidation[M])	Yes	7	6	8	5	0	0	0	0	4	1	2	1	11	11	2	0	0	0	58
sp|Q62178|SEM4A_MOUSE	496	AJCSVYESCVDCVLAR	2,J(Deamidated[J]);3,C(Carbamidomethyl[C]);9,C(Carbamidomethyl[C]);12,C(Carbamidomethyl[C])	Yes	7	6	0	0	0	0	0	2	4	0	5	0	26	5	0	0	2	0	57
sp|Q60625|ICAM5_MOUSE	794	APPGALNLGLSSJJSTLSVAGAMGSHGGEYE	14,J(Deamidated[J])	Yes	0	0	14	0	0	0	0	0	0	0	0	0	0	0	43	0	0	0	57
sp|P50428|ARSA_MOUSE	157	FLGIPYSHDQGPCQJLTCFPPDIPCK	13,C(Carbamidomethyl[C]);15,J(Deamidated[J]);18,C(Carbamidomethyl[C]);25,C(Carbamidomethyl[C])	Yes	21	4	27	0	0	0	0	0	0	0	0	0	5	0	0	0	0	0	57
sp|Q91ZX7|LRP1_MOUSE	2128	RGCKDJATDSVPLR	3,C(Carbamidomethyl[C]);6,J(Deamidated[J])	Yes	9	4	9	0	0	0	0	5	5	0	5	0	12	0	8	0	0	0	57
sp|O88307|SORL_MOUSE	1164	SDEFJCSSGMCIR	5,J(Deamidated[J]);6,C(Carbamidomethyl[C]);10,M(Oxidation[M]);11,C(Carbamidomethyl[C])	Yes	3	7	7	0	0	0	0	1	6	2	3	2	16	4	2	0	4	0	57
sp|Q8CJH3|PLXB1_MOUSE	31	SPLPAAFTAJGTHLQHLAR	10,J(Deamidated[J])	Yes	9	9	10	0	0	0	0	3	2	0	0	5	8	4	7	0	0	0	57
sp|Q60738|ZNT1_MOUSE	294	SSVEIIJSTQAPMR	7,J(Deamidated[J])	Yes	1	0	0	0	0	0	0	9	8	7	4	4	9	5	3	0	2	5	57
sp|Q3UVX5|GRM5_MOUSE	381	TCJSSLTLR	2,C(Carbamidomethyl[C]);3,J(Deamidated[J])	Yes	6	4	3	0	0	0	0	8	3	3	6	4	14	4	2	0	0	0	57
sp|Q9Z2E9|BSCL2_MOUSE	88	TDCDSSTASLCSFPVAJVSLAK	3,C(Carbamidomethyl[C]);11,C(Carbamidomethyl[C]);17,J(Deamidated[J])	Yes	7	5	5	0	0	0	0	3	6	1	0	1	20	4	5	0	0	0	57
sp|Q924N4|S12A6_MOUSE	398	TKEVDJMTVPSK	6,J(Deamidated[J])	Yes	6	0	4	0	0	0	0	4	4	0	5	2	21	0	3	0	0	8	57
sp|P09242|PPBT_MOUSE	430	VVDGEREJVSMVDYAHNNYQAQSAVPLR	8,J(Deamidated[J]);11,M(Oxidation[M])	Yes	8	7	0	0	0	0	0	0	2	0	0	4	19	9	0	6	2	0	57
sp|Q810U3|NFASC_MOUSE	1026	WAJITWK	3,J(Deamidated[J])	Yes	3	3	3	1	0	0	0	5	3	2	5	2	13	3	6	6	2	0	57
sp|Q6PHU5|SORT_MOUSE	272	WGPNNIIFFTTHVJGSCK	14,J(Deamidated[J]);17,C(Carbamidomethyl[C])	Yes	11	8	14	6	0	0	0	4	0	1	0	0	10	0	3	0	0	0	57
sp|O35684|NEUS_MOUSE	321	DAJLTAMSDKK	3,J(Deamidated[J]);7,M(Oxidation[M])	Yes	4	5	2	3	0	0	0	5	10	2	2	0	12	8	3	0	0	0	56
sp|Q8VI51|SORC3_MOUSE	786	DCSLGQSYLJSTGYR	2,C(Carbamidomethyl[C]);10,J(Deamidated[J])	Yes	0	4	0	0	0	0	0	3	4	4	5	6	13	5	6	5	1	0	56
sp|O08553|DPYL2_MOUSE	356	DJFTLIPEGTJGTEER	11,J(Deamidated[J])	Yes	0	0	0	0	0	0	0	0	1	0	2	6	20	14	3	0	3	7	56
sp|Q60751|IGF1R_MOUSE	748	DVMQVAJTTMSSR	7,J(Deamidated[J])	Yes	4	3	3	0	0	0	0	4	3	4	5	8	12	5	4	0	1	0	56
sp|P35438|NMDZ1_MOUSE	300	EJITDPPR	2,J(Deamidated[J])	Yes	3	6	3	0	0	0	0	0	2	3	0	2	26	11	0	0	0	0	56
sp|Q61137|ASTN1_MOUSE	729;742	EVPMJQTLFGEMFFGYNJQSK	5,J(Deamidated[J]);18,J(Deamidated[J])	Yes	9	6	0	0	0	0	0	8	9	0	4	4	5	7	0	0	4	0	56
sp|O08532|CA2D1_MOUSE	675	EYCNDLKPSDJNTEFLLNFNEFIDRK	3,C(Carbamidomethyl[C]);11,J(Deamidated[J])	Yes	3	13	0	0	0	0	0	4	3	0	6	1	17	5	0	1	3	0	56
sp|Q8BYB9|PGLT1_MOUSE	373	FLSYJVTR	5,J(Deamidated[J])	Yes	3	3	3	0	0	0	0	1	4	7	5	0	10	5	7	6	2	0	56
sp|B0V2N1|PTPRS_MOUSE	250	FSILPMSHEIMPGGNVJITCVAVGSPMPYVK	17,J(Deamidated[J]);20,C(Carbamidomethyl[C])	Yes	12	17	0	0	0	0	0	3	0	0	1	1	19	3	0	0	0	0	56
sp|Q9QUN9|DKK3_MOUSE	204	GGJGTICDNQR	3,J(Deamidated[J]);7,C(Carbamidomethyl[C])	Yes	4	3	5	0	0	0	0	5	4	3	4	2	12	4	4	0	0	6	56
sp|Q9JIS5|SV2A_MOUSE	498	HVTFJFTLE	5,J(Deamidated[J])	Yes	0	0	8	0	18	0	0	0	0	0	0	0	0	0	30	0	0	0	56
sp|P70232|NCHL1_MOUSE	1027	ITEGVJVTQK	6,J(Deamidated[J])	Yes	4	3	0	3	0	0	0	8	4	2	5	3	10	9	1	0	0	4	56
sp|O35114|SCRB2_MOUSE	206;224	JGTNDGEYVFLTGEDNYLJFSK	1,J(Deamidated[J]);19,J(Deamidated[J])	Yes	3	5	3	0	0	0	0	4	8	0	5	24	1	0	1	0	2	0	56
sp|P57716|NICA_MOUSE	434	JISGVVLADHSGSFHNR	1,J(Deamidated[J])	Yes	6	13	6	0	0	0	0	9	2	0	0	5	2	4	7	0	2	0	56
sp|Q8VDN2|AT1A1_MOUSE	405	MTVAHMWFDNQIHEADTTEJQSGVSFDK	6,M(Oxidation[M]);20,J(Deamidated[J])	Yes	0	0	0	0	0	0	0	1	0	0	2	5	17	30	0	0	1	0	56
sp|P14094|AT1B1_MOUSE	193	PPKJESLETYPLMMK	4,J(Deamidated[J])	Yes	8	10	0	2	0	0	0	4	0	0	0	6	20	6	0	0	0	0	56
sp|P41731|CD63_MOUSE	130	SFQQQMQNYLKDJK	13,J(Deamidated[J])	Yes	9	0	6	0	0	0	0	4	8	0	0	5	15	0	9	0	0	0	56
sp|Q9CQX5|CLDN1_MOUSE	42	SPIQEJSSDSNK	6,J(Deamidated[J])	Yes	5	4	3	0	0	0	0	4	0	3	1	2	12	15	4	0	0	3	56
sp|P43406|ITAV_MOUSE	869	TPEKJDTAAAGQGER	5,J(Deamidated[J])	Yes	3	8	5	0	0	0	0	8	0	0	4	2	4	12	6	0	0	4	56
sp|Q64436|ATP4A_MOUSE/sp|Q6PIC6|AT1A3_MOUSE/sp|Q6PIE5|AT1A2_MOUSE/sp|Q8VDN2|AT1A1_MOUSE	224/205/213/215	VDJSSLTGESEPQTR	3,J(Deamidated[J])	No	0	0	0	0	0	0	0	0	0	1	0	1	21	23	8	0	1	1	56
sp|Q8R143|PTTG_MOUSE	42	VGCSEYTJR	3,C(Carbamidomethyl[C]);8,J(Deamidated[J])	Yes	3	3	3	0	0	0	0	8	6	2	6	2	12	5	4	0	0	2	56
sp|P56818|BACE1_MOUSE	153	WEGELGTDLVSIPHGPJVTVR	17,J(Deamidated[J])	Yes	4	5	9	0	0	0	0	6	1	0	2	0	21	3	5	0	0	0	56
sp|O54990|PROM1_MOUSE	273	DALQJMSSSLK	5,J(Deamidated[J])	Yes	4	4	3	3	0	0	0	4	3	7	3	8	9	3	4	0	0	0	55
sp|Q9WUU7|CATZ_MOUSE	186	ECHTIQJYTLWR	2,C(Carbamidomethyl[C]);7,J(Deamidated[J])	Yes	6	6	0	0	0	0	0	1	5	0	4	1	23	9	0	0	0	0	55
sp|Q61147|CERU_MOUSE	138	EYEGAVYPDJTTDFQR	10,J(Deamidated[J])	Yes	3	5	0	0	0	0	0	6	2	4	7	2	6	5	0	6	3	6	55
sp|P07759|SPA3K_MOUSE	105	FJLTETPEADIHQGFGNLLQSLSQPEDQDQINIGNAMFIEK	2,J(Deamidated[J]);37,M(Oxidation[M])	Yes	3	11	0	7	0	0	0	4	0	0	3	19	1	0	0	7	0	0	55
sp|Q8K448|ABCA5_MOUSE	86	FSLSNVILGYTPVTJITSSIMQR	15,J(Deamidated[J])	Yes	9	11	10	0	0	0	0	4	0	0	0	0	9	8	4	0	0	0	55
sp|P15209|NTRK2_MOUSE	325	GNPKPALQWFYNGAILJESK	17,J(Deamidated[J])	Yes	7	1	1	0	0	0	0	5	0	3	0	9	24	0	0	2	3	0	55
sp|Q68FD9|K1549_MOUSE	1113	GSQGFLJGSEVSDLLR	7,J(Deamidated[J])	Yes	3	3	3	0	0	0	0	9	3	4	6	1	13	0	1	6	1	2	55
sp|Q91ZX7|LRP1_MOUSE	3954	GVTHLJISGLK	6,J(Deamidated[J])	Yes	6	6	5	0	0	0	0	2	7	1	0	2	11	5	4	6	0	0	55
sp|Q3UNH4|GRIN1_MOUSE	55	HTSSSGAAEGASCSERPAGSLACPSPJCSPLPETPR	13,C(Carbamidomethyl[C]);23,C(Carbamidomethyl[C]);27,J(Deamidated[J]);28,C(Carbamidomethyl[C])	Yes	7	9	10	0	0	0	0	2	1	0	0	0	11	12	3	0	0	0	55
sp|Q9JMI0|ECEL1_MOUSE	656	LYDJFTVYNQR	4,J(Deamidated[J])	Yes	3	4	3	0	0	0	0	6	0	5	2	7	11	4	4	3	3	0	55
sp|P21995|EMB_MOUSE	62	SCJISVTEK	2,C(Carbamidomethyl[C]);3,J(Deamidated[J])	Yes	3	3	3	3	0	0	0	11	9	2	2	2	12	4	1	0	0	0	55
sp|Q9JKF6|PVRL1_MOUSE	332	SGQVEVJITEFPYTPTPEHGR	7,J(Deamidated[J])	Yes	3	4	0	0	0	0	0	6	1	3	6	5	19	8	0	0	0	0	55
sp|P41234|ABCA2_MOUSE	1549;1557	SPAJGSLGPMLJLSSGESR	4,J(Deamidated[J]);12,J(Deamidated[J])	Yes	4	3	2	0	0	0	0	4	2	4	4	4	12	7	9	0	0	0	55
sp|Q8BZ98|DYN3_MOUSE	642	SVGSJKTENDENGQAEJFSMDPQLER	17,J(Deamidated[J])	Yes	0	0	0	0	0	0	0	0	0	0	5	4	21	25	0	0	0	0	55
sp|B1AS29|GRIK3_MOUSE	76	TLLPJTTLTYDIQR	5,J(Deamidated[J])	Yes	3	3	3	0	0	0	0	5	1	2	6	3	15	5	6	0	1	2	55
sp|P63017|HSP7C_MOUSE	151	TVTNAVVTVPAYFJDSQR	14,J(Deamidated[J])	Yes	0	0	0	0	0	0	0	0	0	0	0	0	15	34	5	0	1	0	55
sp|B1AS29|GRIK3_MOUSE	415	VGVWSPADGLJITEVAK	11,J(Deamidated[J])	Yes	3	4	3	3	0	0	0	4	2	5	5	4	11	0	4	5	2	0	55
sp|Q8BYI8|K1467_MOUSE	256	VLWTLNPNHLSJGTLAAPVVVLPDLDEDGVR	12,J(Deamidated[J])	Yes	9	5	8	0	0	0	0	3	0	0	4	3	16	0	0	7	0	0	55
sp|P06802|ENPP1_MOUSE	323	VYJGSVPFEER	3,J(Deamidated[J])	Yes	0	0	3	0	0	0	0	5	4	3	4	9	9	7	5	4	2	0	55
sp|Q3V3R4|ITA1_MOUSE	531	VYVYAVJQTR	7,J(Deamidated[J])	Yes	4	3	3	0	0	0	0	3	2	5	0	7	12	7	4	5	0	0	55
sp|Q9JKZ2|SC5A3_MOUSE	232;237	YJLSNTJACMVHPK	2,J(Deamidated[J]);7,J(Deamidated[J]);9,C(Carbamidomethyl[C]);10,M(Oxidation[M])	Yes	15	8	0	3	0	0	0	2	6	0	0	0	10	5	2	1	1	2	55
sp|P43406|ITAV_MOUSE	835;851	YNJNTLLYILHYDIDGPMJCTADTEINPLR	3,J(Deamidated[J]);19,J(Deamidated[J]);20,C(Carbamidomethyl[C])	Yes	12	13	0	0	0	0	0	4	0	0	5	3	18	0	0	0	0	0	55
sp|P05555|ITAM_MOUSE	907	AIVASENJMSR	8,J(Deamidated[J]);9,M(Oxidation[M])	Yes	2	6	1	0	0	0	0	7	8	6	2	4	8	2	7	0	0	1	54
sp|P63154|CRNL1_MOUSE	114	ALDVDYRJITLWLK	8,J(Deamidated[J])	Yes	0	0	0	0	0	0	0	24	0	0	13	7	3	0	0	2	4	1	54
sp|B2RXS4|PLXB2_MOUSE	127	AMSJISVR	2,M(Oxidation[M]);4,J(Deamidated[J])	Yes	3	3	3	0	0	0	0	5	9	5	2	2	14	2	6	0	0	0	54
sp|Q3V3R4|ITA1_MOUSE	418	ANQIVIPHJTTFQTEPTK	9,J(Deamidated[J])	Yes	7	6	7	3	0	0	0	0	5	1	0	4	8	3	4	6	0	0	54
sp|Q07797|LG3BP_MOUSE	543	APIPTALDTJSSK	10,J(Deamidated[J])	Yes	6	6	7	1	0	0	0	3	2	3	4	5	11	3	2	0	0	1	54
sp|P09470|ACE_MOUSE	947	EADNFFTSLGLLPVPPEFWJK	20,J(Deamidated[J])	Yes	5	3	6	4	0	0	0	5	0	0	3	5	7	4	6	6	0	0	54
sp|Q9D387|LAMP5_MOUSE	102	GHCGHJESELEVFWVDHAYTLR	3,C(Carbamidomethyl[C]);6,J(Deamidated[J])	Yes	15	19	0	0	0	0	0	6	2	0	5	0	7	0	0	0	0	0	54
sp|Q9JKR6|HYOU1_MOUSE	922	JGTRAEPPLJASAGDQEEK	1,J(Deamidated[J])	Yes	0	0	0	15	0	0	0	0	0	0	0	0	0	39	0	0	0	0	54
sp|Q61001|LAMA5_MOUSE	926	LJVTSPDLFR	2,J(Deamidated[J])	Yes	3	3	3	0	0	0	0	4	7	7	6	0	8	7	5	0	1	0	54
sp|O70362|PHLD_MOUSE	496	LSSSPJVTISCK	6,J(Deamidated[J]);11,C(Carbamidomethyl[C])	Yes	3	4	0	0	0	0	0	6	4	0	6	6	12	2	4	5	2	0	54
sp|O35604|NPC1_MOUSE	961;968	LYJVTHQFCJASVMDPTCVR	3,J(Deamidated[J]);9,C(Carbamidomethyl[C]);10,J(Deamidated[J]);14,M(Oxidation[M]);18,C(Carbamidomethyl[C])	Yes	4	9	7	0	0	0	0	2	5	0	5	2	12	3	4	0	1	0	54
sp|P28653|PGS1_MOUSE	271	MIEJGSLSFLPTLR	1,M(Oxidation[M]);4,J(Deamidated[J])	Yes	3	3	3	0	0	0	0	7	6	8	5	0	12	2	0	4	1	0	54
sp|B2RXS4|PLXB2_MOUSE	1005	SIJVTGQGFSLIQK	3,J(Deamidated[J])	Yes	4	3	3	0	0	0	0	6	6	13	0	4	6	5	4	0	0	0	54
sp|P35762|CD81_MOUSE	155	TFHETLJCCGSNALTTLTTTILR	7,J(Deamidated[J]);8,C(Carbamidomethyl[C]);9,C(Carbamidomethyl[C])	Yes	17	13	4	0	0	0	0	4	0	0	1	0	14	0	1	0	0	0	54
sp|Q91ZV7|PLDX1_MOUSE	81	TQLSQDLGGGSLAIDTLPDJR	20,J(Deamidated[J])	Yes	6	3	3	0	0	0	0	3	3	1	8	6	12	4	5	0	0	0	54
sp|P59481|LMA2L_MOUSE	180	VFPYISAMVNJGSLSYDHER	8,M(Oxidation[M]);11,J(Deamidated[J])	Yes	6	9	4	0	0	0	0	1	0	2	0	9	9	3	10	1	0	0	54
sp|Q64444|CAH4_MOUSE	214	YJGSLTTPNCDETVIWTVYK	2,J(Deamidated[J]);10,C(Carbamidomethyl[C])	Yes	5	6	0	0	0	0	0	5	0	1	6	2	27	0	0	2	0	0	54
sp|Q0PMG2|MDGA1_MOUSE	235	AITFQLTJTTAPPALK	8,J(Deamidated[J])	Yes	4	4	3	3	0	0	0	1	2	3	0	3	15	6	9	0	0	0	53
sp|P12960|CNTN1_MOUSE	258	DIYTMMGQJVTLE	6,M(Oxidation[M]);9,J(Deamidated[J])	Yes	0	0	53	0	0	0	0	0	0	0	0	0	0	0	0	0	0	0	53
sp|P50429|ARSB_MOUSE	367	ELMHITDWLPTLVDLAGGSTJGTKPLDGFNMWK	21,J(Deamidated[J])	Yes	27	15	0	0	0	0	0	1	0	0	0	0	10	0	0	0	0	0	53
sp|P70408|CAD10_MOUSE	456	ELSQWHJLTVIAAEINNPK	7,J(Deamidated[J])	Yes	8	7	0	0	0	0	0	7	2	2	3	5	13	3	0	2	1	0	53
sp|P09470|ACE_MOUSE	116	ELYESIWQJFTDSK	9,J(Deamidated[J])	Yes	5	4	0	3	0	0	0	3	4	4	4	3	12	4	0	5	2	0	53
sp|P40237|CD82_MOUSE	127;131	EMGNTVMDIIRJYTAJATSSR	7,M(Oxidation[M]);12,J(Deamidated[J]);16,J(Deamidated[J])	Yes	0	1	0	0	0	0	0	5	10	1	3	4	8	5	8	0	8	0	53
sp|Q9R0A1|CLCN2_MOUSE	411	ETLVTLFDJR	9,J(Deamidated[J])	Yes	3	4	5	0	0	0	0	2	3	5	6	8	12	0	4	1	0	0	53
sp|Q9CQE7|ERGI3_MOUSE	266	HLSFGEDYPGIVNPLDHTJVTAPQASMMFQYFVK	19,J(Deamidated[J]);27,M(Oxidation[M]);28,M(Oxidation[M])	Yes	15	7	14	3	0	0	0	2	0	1	0	0	2	0	8	1	0	0	53
sp|Q8BJU2|TSN9_MOUSE	180	JSTTPLWR	1,J(Deamidated[J])	Yes	3	3	3	0	0	0	0	6	5	7	6	8	4	3	4	0	0	1	53
sp|P20060|HEXB_MOUSE	63	LLYISAEDFSIDHSPJSTAGPSCSLLQEAFR	16,J(Deamidated[J]);23,C(Carbamidomethyl[C])	Yes	6	6	6	0	0	0	0	4	0	0	8	4	18	0	0	0	1	0	53
sp|Q8BGT0|OSTM1_MOUSE	139	NIGJTSEGPR	4,J(Deamidated[J])	Yes	3	3	3	0	0	0	0	4	7	5	4	1	12	4	3	0	0	4	53
sp|Q8C145|S39A6_MOUSE	275	NTNDNIQECFJTTK	9,C(Carbamidomethyl[C]);11,J(Deamidated[J])	Yes	5	3	0	0	0	0	0	4	4	5	3	2	14	2	0	6	2	3	53
sp|Q61282|PGCA_MOUSE	126	SJDSGIYR	2,J(Deamidated[J])	Yes	3	3	0	0	0	0	0	5	4	3	0	2	13	16	4	0	0	0	53
sp|Q9DBH5|LMAN2_MOUSE	185	VFPYISVMVNJGSLSYDHSK	11,J(Deamidated[J])	Yes	15	12	12	0	0	0	0	1	0	1	0	3	6	0	3	0	0	0	53
sp|Q8CIP5|DISP2_MOUSE	420	VSDJYTSISGMDLGLKPR	4,J(Deamidated[J]);11,M(Oxidation[M])	Yes	4	4	5	0	0	0	0	0	0	0	4	4	12	10	8	2	0	0	53
sp|Q9EPR5|SORC2_MOUSE	830	AMYVJLTLTGEPIR	5,J(Deamidated[J])	Yes	13	8	18	0	0	0	0	1	0	4	0	0	7	0	1	0	0	0	52
sp|O08532|CA2D1_MOUSE	136	EDFASNEVVYYNAKDDLDPERJESEPGSQR	22,J(Deamidated[J])	Yes	3	3	0	0	0	0	0	2	0	1	0	6	12	13	0	6	6	0	52
sp|Q61490|CD166_MOUSE	265	EGDJITLQCLGNGNPPPEEFMFYLPGQPEGIR	4,J(Deamidated[J]);9,C(Carbamidomethyl[C])	Yes	11	7	0	0	0	0	0	8	0	0	1	5	15	5	0	0	0	0	52
sp|Q9JKR6|HYOU1_MOUSE	596	EJGTDAVQEEEESPAEGSK	2,J(Deamidated[J])	Yes	4	4	0	3	0	0	0	6	0	0	2	5	21	7	0	0	0	0	52
sp|Q64487|PTPRD_MOUSE	254	FSIPPTNHEIMPGGSVJITCVAVGSPMPYVK	11,M(Oxidation[M]);17,J(Deamidated[J]);20,C(Carbamidomethyl[C]);27,M(Oxidation[M])	Yes	17	18	0	0	0	0	0	2	0	0	1	2	10	1	0	1	0	0	52
sp|P15306|TRBM_MOUSE	113	GFQWVTGDJHTSYSR	9,J(Deamidated[J])	Yes	6	6	6	0	0	0	0	0	1	0	0	1	13	8	10	0	1	0	52
sp|P11438|LAMP1_MOUSE	97	GYLLTLJFTK	7,J(Deamidated[J])	Yes	3	6	2	0	0	0	0	7	0	7	4	0	12	0	4	5	2	0	52
sp|P97315|CSRP1_MOUSE	105	HEEAPGHRPTTNPJASK	14,J(Deamidated[J])	Yes	1	0	1	1	0	0	0	5	5	0	13	2	6	10	8	0	0	0	52
sp|Q80WM4|HPLN4_MOUSE	133	JVTLQDYGR	1,J(Deamidated[J])	Yes	3	4	3	0	0	0	0	8	4	1	6	2	8	5	6	0	0	2	52
sp|Q6NXK7|DPP10_MOUSE	258	LAFLMIJDSLVPNMIIPR	5,M(Oxidation[M]);7,J(Deamidated[J]);14,M(Oxidation[M])	Yes	9	5	10	0	0	0	0	2	0	1	0	0	9	1	9	6	0	0	52
sp|P11835|ITB2_MOUSE	51	LJFTGPGEPDSLR	2,J(Deamidated[J])	Yes	6	2	3	0	0	0	0	5	2	1	6	4	14	5	1	0	1	2	52
sp|Q8BGN8|SYNPR_MOUSE	33	LSVDCVJK	5,C(Carbamidomethyl[C]);7,J(Deamidated[J])	Yes	3	6	3	0	0	0	0	6	3	2	5	2	12	4	2	0	0	4	52
sp|Q9DBX3|SUSD2_MOUSE	491	MPJGTQAR	3,J(Deamidated[J])	Yes	5	3	3	0	0	0	0	7	8	3	4	0	11	4	4	0	0	0	52
sp|Q8VHH7|ADCY3_MOUSE	828	MQVLATPGLJGTDSR	1,M(Oxidation[M]);10,J(Deamidated[J])	Yes	3	1	4	0	0	0	0	8	10	1	4	2	5	1	1	4	2	6	52
sp|Q9ES07|S15A2_MOUSE	448	NNPLLVESISSFQJTTHYSK	14,J(Deamidated[J])	Yes	5	6	0	0	0	0	0	6	5	3	1	4	16	4	0	1	1	0	52
sp|B2RXS4|PLXB2_MOUSE	1103	TEAGVFEYVADPTFEJFTGGVK	16,J(Deamidated[J])	Yes	5	4	0	0	0	0	0	4	3	0	2	3	27	4	0	0	0	0	52
sp|Q64455|PTPRJ_MOUSE	267	TJSTQVSDVR	2,J(Deamidated[J])	Yes	3	4	5	0	0	0	0	4	9	2	2	1	12	3	7	0	0	0	52
sp|P17047|LAMP2_MOUSE	265	VPFIFNINPATTJFTGSCQPQSAQLR	13,J(Deamidated[J]);18,C(Carbamidomethyl[C])	Yes	7	10	3	0	0	0	0	4	0	0	1	3	17	3	0	4	0	0	52
sp|P55772|ENTP1_MOUSE	73	WPAEKEJDTGVVQQLEECQVK	7,J(Deamidated[J]);18,C(Carbamidomethyl[C])	Yes	7	5	0	0	0	0	0	4	1	0	5	0	27	2	0	0	1	0	52
sp|Q9D3X9|MFA3L_MOUSE	111	WQMLDGGLLJITK	3,M(Oxidation[M]);10,J(Deamidated[J])	Yes	5	3	3	3	0	0	0	4	0	6	4	3	13	0	3	5	0	0	52
sp|O89023|TPP1_MOUSE	209	YJLTAK	2,J(Deamidated[J])	Yes	3	3	4	0	0	0	0	6	8	4	6	2	16	0	0	0	0	0	52
sp|P05555|ITAM_MOUSE	941	YLJFTASEMTSK	3,J(Deamidated[J]);9,M(Oxidation[M])	Yes	5	5	0	0	0	0	0	5	6	9	4	1	10	6	0	0	1	0	52
sp|P11438|LAMP1_MOUSE	115	YSVQHMYFTYJLSDTEHFPNAISK	6,M(Oxidation[M]);11,J(Deamidated[J])	Yes	14	21	8	0	0	0	0	1	0	1	0	0	1	0	0	6	0	0	52
sp|O88307|SORL_MOUSE	1855	AIJQTAVECIWTGPK	3,J(Deamidated[J]);9,C(Carbamidomethyl[C])	Yes	3	4	5	3	0	0	0	0	2	4	2	0	16	6	5	1	0	0	51
sp|P57716|NICA_MOUSE	529	AJNSWFQSILK	2,J(Deamidated[J])	Yes	4	3	4	0	0	0	0	7	7	4	6	0	9	0	0	5	2	0	51
sp|Q9ET22|DPP2_MOUSE	325	ALAGLVYJSSGTEPCYDIYR	8,J(Deamidated[J]);15,C(Carbamidomethyl[C])	Yes	3	3	5	0	0	0	0	2	0	0	0	0	21	4	6	6	1	0	51
sp|Q922J6|TSN2_MOUSE	139	ARGJGTLITFHSAFQCCGK	4,J(Deamidated[J]);16,C(Carbamidomethyl[C]);17,C(Carbamidomethyl[C])	Yes	27	6	14	0	0	0	0	3	0	0	0	0	0	0	1	0	0	0	51
sp|Q91ZX7|LRP1_MOUSE	2128	DJATDSVPLR	2,J(Deamidated[J])	Yes	6	6	3	0	0	0	0	1	3	3	4	2	11	6	4	0	0	2	51
sp|Q3TEW6|MPZL1_MOUSE	50	EIFVVJGTQGK	6,J(Deamidated[J])	Yes	3	3	1	3	0	0	0	2	1	5	2	7	9	8	4	3	0	0	51
sp|P11438|LAMP1_MOUSE	78	EJVSDPSLTITFGR	2,J(Deamidated[J])	Yes	6	5	3	0	0	0	0	6	0	6	0	7	9	7	0	2	0	0	51
sp|Q9DBX3|SUSD2_MOUSE	700	FCILDVMSTGSSSVGJATR	2,C(Carbamidomethyl[C]);16,J(Deamidated[J])	Yes	10	7	6	0	0	0	0	0	0	0	5	0	23	0	0	0	0	0	51
sp|P97300|NPTN_MOUSE	295	FFITNKEJYTE	8,J(Deamidated[J])	Yes	0	0	15	0	0	0	0	0	0	0	0	0	0	0	36	0	0	0	51
sp|Q9Z2W8|GRIA4_MOUSE	258	FIHGGAJVTGFQLVDFNTPMVTK	7,J(Deamidated[J]);20,M(Oxidation[M])	Yes	7	11	18	0	0	0	0	2	0	1	0	4	0	3	2	3	0	0	51
sp|Q8R464|CADM4_MOUSE	262	GJESLPER	2,J(Deamidated[J])	Yes	4	3	3	0	0	0	0	7	0	4	4	4	11	3	2	0	0	6	51
sp|Q5DTL9|S4A10_MOUSE	457	IPAVPJGTAAHGEAEPHGGHSGPELQR	6,J(Deamidated[J])	Yes	0	0	0	0	0	0	0	2	0	0	1	12	7	17	12	0	0	0	51
sp|A6X935|ITIH4_MOUSE	577	ISASGAELEALEAQVLJLSLK	17,J(Deamidated[J])	Yes	6	6	0	0	0	0	0	7	1	0	2	17	1	0	0	10	1	0	51
sp|Q8BY89|CTL2_MOUSE	200	JITDLVEGAK	1,J(Deamidated[J])	Yes	3	6	4	3	0	0	0	7	2	0	6	5	4	7	4	0	0	0	51
sp|P70232|NCHL1_MOUSE	1027	KITEGVJVTQK	7,J(Deamidated[J])	Yes	4	0	0	0	0	0	0	9	5	4	6	2	18	0	1	1	0	1	51
sp|Q8BXN9|TM87A_MOUSE	127	LFQJCSELYK	4,J(Deamidated[J]);5,C(Carbamidomethyl[C])	Yes	4	3	3	0	0	0	0	2	5	4	4	6	14	3	3	0	0	0	51
sp|Q61543|GSLG1_MOUSE	161	LJLTTDPK	2,J(Deamidated[J])	Yes	3	4	3	3	0	0	0	3	4	4	4	3	13	1	4	0	0	2	51
sp|O55192|SC6A2_MOUSE	192	LLJASVLGDHTK	3,J(Deamidated[J])	Yes	8	1	4	4	0	0	0	1	7	3	0	3	7	6	5	0	2	0	51
sp|Q9QZF2|GPC1_MOUSE	116	LLJDSER	3,J(Deamidated[J])	Yes	3	3	4	0	0	0	0	4	8	7	5	7	7	3	0	0	0	0	51
sp|O35136|NCAM2_MOUSE	445	LLLPAKJTTHLK	7,J(Deamidated[J])	Yes	6	0	8	2	0	0	0	5	4	1	0	6	9	1	7	2	0	0	51
sp|P70206|PLXA1_MOUSE	75	LSGJLTLLR	4,J(Deamidated[J])	Yes	3	3	3	0	0	0	0	5	4	6	0	2	12	7	4	2	0	0	51
sp|Q3TWI9|CSCL2_MOUSE	15	MLPFLLATLGTAALJSSNPK	1,M(Oxidation[M]);15,J(Deamidated[J])	Yes	6	6	8	8	0	0	0	3	0	0	1	0	11	7	0	1	0	0	51
sp|P16675|PPGB_MOUSE	140	MYVTJDTEVAENNYEALKDFFR	1,M(Oxidation[M]);5,J(Deamidated[J])	Yes	11	0	0	0	0	0	0	2	0	2	4	8	22	0	0	2	0	0	51
sp|P70207|PLXA2_MOUSE	327	PGEALAQAFJISSDEDVLFAIFSK	10,J(Deamidated[J])	Yes	8	7	6	2	0	0	0	0	0	0	0	26	0	0	2	0	0	0	51
sp|Q9JI18|LRP1B_MOUSE	3164	VGMDGTJQSVVIETK	3,M(Oxidation[M]);7,J(Deamidated[J])	Yes	2	2	0	0	0	0	0	3	3	9	5	3	9	8	0	7	0	0	51
sp|Q3UHK6|TEN4_MOUSE	2190	VGPYAJTTR	6,J(Deamidated[J])	Yes	4	3	4	0	0	0	0	8	6	6	4	1	5	4	6	0	0	0	51
sp|Q8BHJ6|SERC5_MOUSE	295	VLDEHGKJVTICAPDFGQDLHR	8,J(Deamidated[J]);12,C(Carbamidomethyl[C])	Yes	9	5	0	0	0	0	0	5	1	0	4	2	21	0	0	2	2	0	51
sp|Q9Z0L0|TPBG_MOUSE	281	VLHJSTLAEWHGLAHVK	4,J(Deamidated[J])	Yes	11	10	0	5	0	0	0	3	2	0	0	4	7	8	1	0	0	0	51
sp|Q3UHK1|MYCT_MOUSE	422;432	VTFRPTTPSDQJTTCTGYSYCJECMLDPDCGFCYK	12,J(Deamidated[J]);15,C(Carbamidomethyl[C]);21,C(Carbamidomethyl[C]);22,J(Deamidated[J]);24,C(Carbamidomethyl[C]);30,C(Carbamidomethyl[C]);33,C(Carbamidomethyl[C])	Yes	9	9	0	0	0	0	0	1	0	0	0	0	22	9	0	0	1	0	51
sp|Q91ZX7|LRP1_MOUSE	919;929	WLCDGDJDCGNSEDESJATCSAR	3,C(Carbamidomethyl[C]);7,J(Deamidated[J]);9,C(Carbamidomethyl[C]);17,J(Deamidated[J]);20,C(Carbamidomethyl[C])	Yes	11	9	0	0	0	0	0	3	0	0	0	0	17	11	0	0	0	0	51
sp|Q63912|OMGP_MOUSE	234	WSCDHKQJITYLLK	3,C(Carbamidomethyl[C]);8,J(Deamidated[J])	Yes	10	5	6	0	0	0	0	5	4	0	2	2	7	0	4	4	2	0	51
sp|P60882|MEGF8_MOUSE	1271	ALLTJVSSVALGSR	5,J(Deamidated[J])	Yes	3	5	3	0	0	0	0	3	2	6	0	2	12	5	7	2	0	0	50
sp|P97797|SHPS1_MOUSE	460	APEPNJHTEYASIETGK	6,J(Deamidated[J])	Yes	0	0	0	0	0	0	0	1	0	0	0	3	32	14	0	0	0	0	50
sp|Q9Z306|S22A4_MOUSE	57	CLVPDTVJLSSSWR	1,C(Carbamidomethyl[C]);8,J(Deamidated[J])	Yes	7	7	7	0	0	0	0	2	0	0	0	2	17	3	4	1	0	0	50
sp|Q91ZX7|LRP1_MOUSE	2621	DGSCIGJSSR	4,C(Carbamidomethyl[C]);7,J(Deamidated[J])	Yes	7	4	4	0	0	0	0	4	3	2	0	0	15	7	2	0	0	2	50
sp|P97952|SCN1B_MOUSE	110;114	DLQDLSIFITJVTYJHSGDYECHVYR	11,J(Deamidated[J]);15,J(Deamidated[J]);22,C(Carbamidomethyl[C])	Yes	12	8	0	0	0	0	0	6	2	0	0	1	7	0	0	7	7	0	50
sp|O09126|SEM4D_MOUSE	77	EAVFAVNALJISEK	10,J(Deamidated[J])	Yes	0	0	2	0	0	0	0	2	4	5	0	3	26	2	0	6	0	0	50
sp|Q8R4F1|NTNG2_MOUSE	310	EGSLQCECEHJTTGPDCGR	6,C(Carbamidomethyl[C]);8,C(Carbamidomethyl[C]);11,J(Deamidated[J]);17,C(Carbamidomethyl[C])	Yes	6	6	6	0	0	0	0	3	2	0	2	3	20	2	0	0	0	0	50
sp|Q9D8C2|TSN13_MOUSE	113	EQQGQLLEVGWJNTASAR	12,J(Deamidated[J])	Yes	5	2	0	0	0	0	0	0	2	4	2	11	22	1	0	0	1	0	50
sp|P70408|CAD10_MOUSE	438	IFNIHSGJGSLYTSKPLDR	8,J(Deamidated[J])	Yes	8	6	5	0	0	0	0	4	5	0	1	4	7	1	2	3	4	0	50
sp|P01872|IGHM_MOUSE	280	IMESHPJGTFSAK	7,J(Deamidated[J])	Yes	0	3	0	3	0	0	0	11	10	2	8	11	2	0	0	0	0	0	50
sp|Q8CAL5|GPC5_MOUSE	527	ITNWMPDSMJFSDVK	5,M(Oxidation[M]);9,M(Oxidation[M]);10,J(Deamidated[J])	Yes	1	1	5	3	0	0	0	4	5	2	7	6	11	0	1	0	4	0	50
sp|Q810U3|NFASC_MOUSE	752	ITWTPMJATSAFGPNLR	6,M(Oxidation[M]);7,J(Deamidated[J])	Yes	0	0	13	0	0	0	0	0	0	0	0	0	0	0	37	0	0	0	50
sp|P16858|G3P_MOUSE	147	IVSJASCTTNCLAPLAK	4,J(Deamidated[J]);7,C(Carbamidomethyl[C]);11,C(Carbamidomethyl[C])	Yes	0	0	0	0	0	0	0	1	0	0	0	0	18	16	5	0	8	2	50
sp|Q810U4|NRCAM_MOUSE	77	JGTHFDIDKDPLVTMK	1,J(Deamidated[J])	Yes	6	13	6	0	0	0	0	1	0	0	0	0	5	19	0	0	0	0	50
sp|Q9WV54|ASAH1_MOUSE	347	JLSFATIYDVLSTKPVLNK	1,J(Deamidated[J])	Yes	6	6	6	6	0	0	0	6	0	2	4	4	6	4	0	0	0	0	50
sp|Q9R1Q9|VAS1_MOUSE	164	LJASLPALLLIR	2,J(Deamidated[J])	Yes	3	3	3	0	0	0	0	5	0	3	4	3	17	4	0	3	2	0	50
sp|P63038|CH60_MOUSE	103	LVQDVAJNTNEEAGDGTTTATVLAR	7,J(Deamidated[J])	Yes	0	0	0	0	0	0	0	1	0	0	0	1	4	40	2	0	0	2	50
sp|Q61292|LAMB2_MOUSE	1349	RAJASTFAVPSPVSNSADTR	3,J(Deamidated[J])	Yes	6	3	3	0	0	0	0	5	1	0	0	8	8	8	8	0	0	0	50
sp|Q9WV18|GABR1_MOUSE	481	RHPEETGGFQEAPLAYDAIWALALALJK	27,J(Deamidated[J])	Yes	7	5	0	10	0	0	0	0	0	0	8	20	0	0	0	0	0	0	50
sp|P02468|LAMC1_MOUSE	1393	RIPAIJR	6,J(Deamidated[J])	Yes	9	6	7	0	0	0	0	3	1	1	0	2	7	8	6	0	0	0	50
sp|P31650|S6A11_MOUSE	193	SHVSLQJATSPVMEFW	7,J(Deamidated[J])	Yes	0	0	0	0	0	50	0	0	0	0	0	0	0	0	0	0	0	0	50
sp|Q8BTJ4|ENPP4_MOUSE	262	SJYSVIDLTPVAAILPK	2,J(Deamidated[J])	Yes	8	7	7	0	0	0	0	3	0	0	1	3	21	0	0	0	0	0	50
sp|O54991|CNTP1_MOUSE	764	TDKGLLTFVDHLPVTQVVVGDTJR	23,J(Deamidated[J])	Yes	3	0	0	0	0	0	0	3	0	5	7	0	11	0	21	0	0	0	50
sp|P09470|ACE_MOUSE	719	TFDVSNFQJSSIK	9,J(Deamidated[J])	Yes	3	4	4	3	0	0	0	1	1	3	3	10	14	4	0	0	0	0	50
sp|Q61809|LRRN1_MOUSE	517	VJGTLLDGAQVLK	2,J(Deamidated[J])	Yes	3	3	3	3	0	0	0	5	1	3	5	2	13	4	5	0	0	0	50
sp|Q61646|HPT_MOUSE	182	VVLHPJHSVVDIGLIK	6,J(Deamidated[J])	Yes	5	1	3	0	0	0	0	5	1	0	0	15	10	1	3	6	0	0	50
sp|O35409|FOLH1_MOUSE	615	YADTIYJISMK	7,J(Deamidated[J]);10,M(Oxidation[M])	Yes	1	0	0	3	0	0	0	3	2	6	6	6	11	1	6	3	2	0	50
sp|O08842|GFRA2_MOUSE	52	ANELCAAESJCSSR	5,C(Carbamidomethyl[C]);10,J(Deamidated[J]);11,C(Carbamidomethyl[C])	Yes	3	3	0	0	0	0	0	8	10	1	4	3	7	4	0	0	0	6	49
sp|Q9EPR4|S23A2_MOUSE	196	CJTTEITVAJGTAELLEHIWHPR	1,C(Carbamidomethyl[C]);10,J(Deamidated[J])	Yes	7	4	0	0	0	0	0	4	0	0	5	2	21	1	0	5	0	0	49
sp|P56695|WFS1_MOUSE	748	CLYGEAYPSCSSGJTSTAEEELCR	1,C(Carbamidomethyl[C]);10,C(Carbamidomethyl[C]);14,J(Deamidated[J]);23,C(Carbamidomethyl[C])	Yes	14	10	0	0	0	0	0	0	2	0	0	2	13	8	0	0	0	0	49
sp|Q9ES07|S15A2_MOUSE	528	DMJISLDANAPLSVGK	2,M(Oxidation[M]);3,J(Deamidated[J])	Yes	7	4	4	1	0	0	0	7	1	0	1	2	14	4	3	0	1	0	49
sp|Q60590|A1AG1_MOUSE	94	ESQTIGDQCVYJSTHLGFQR	9,C(Carbamidomethyl[C]);12,J(Deamidated[J])	Yes	3	5	3	0	0	0	0	7	4	1	4	7	0	0	0	7	5	3	49
sp|Q91ZX7|LRP1_MOUSE	4126	FGHSPLIJLTGGLSHASDVVLYHQHK	8,J(Deamidated[J])	Yes	11	10	12	15	0	0	0	0	0	0	0	0	0	0	0	1	0	0	49
sp|Q07797|LG3BP_MOUSE	398	GLJLTEDTYKPR	3,J(Deamidated[J])	Yes	3	6	3	0	0	0	0	2	5	0	2	0	10	9	8	1	0	0	49
sp|Q9JL56|GDE1_MOUSE	168	HJLTIFFDVK	2,J(Deamidated[J])	Yes	10	10	13	0	0	0	0	2	0	5	0	1	5	3	0	0	0	0	49
sp|P97326|CADH6_MOUSE	399	IJTTIGSVAAQDPDAAR	2,J(Deamidated[J])	Yes	1	3	3	0	0	0	0	2	3	4	1	7	16	1	2	6	0	0	49
sp|P54823|DDX6_MOUSE	53	JTSTINJGTPQQAQSMAATIKPGDDWKK	7,J(Deamidated[J])	Yes	2	0	0	0	0	0	0	0	0	0	1	8	21	5	12	0	0	0	49
sp|Q9R1V7|ADA23_MOUSE	544;545	KCSLSNGAHCSDGPCCJJTSCLFQSR	2,C(Carbamidomethyl[C]);10,C(Carbamidomethyl[C]);15,C(Carbamidomethyl[C]);16,C(Carbamidomethyl[C]);17,J(Deamidated[J]);18,J(Deamidated[J]);21,C(Carbamidomethyl[C])	Yes	11	5	6	0	0	0	0	0	7	0	0	0	7	3	4	0	6	0	49
sp|P35438|NMDZ1_MOUSE	440	KVICTGPJDTSPGSPR	4,C(Carbamidomethyl[C]);8,J(Deamidated[J])	Yes	3	6	3	0	0	0	0	8	8	0	6	0	2	9	4	0	0	0	49
sp|O89001|CBPD_MOUSE	171	LLJTTDVYLLPSLNPDGFER	3,J(Deamidated[J])	Yes	6	5	5	0	0	0	0	6	0	0	0	3	15	0	3	6	0	0	49
sp|Q8VEK3|HNRPU_MOUSE	56	LQAALDNEAGGRPAMEPGJGSLDLGGDAAGR	19,J(Deamidated[J])	Yes	0	0	0	0	0	0	0	0	0	0	0	3	25	21	0	0	0	0	49
sp|O35566|CD151_MOUSE	159	LQQEFHCCGSJNSQDWQDSEWIR	7,C(Carbamidomethyl[C]);8,C(Carbamidomethyl[C]);11,J(Deamidated[J])	Yes	7	4	0	0	0	0	0	2	1	0	5	0	20	10	0	0	0	0	49
sp|P06909|CFAH_MOUSE	773	LTEFTHJSTMDYK	7,J(Deamidated[J]);10,M(Oxidation[M])	Yes	3	3	3	3	0	0	0	5	3	3	5	7	6	1	1	4	2	0	49
sp|P50608|FMOD_MOUSE	166	LYLDHNJLTR	7,J(Deamidated[J])	Yes	6	6	3	0	0	0	0	2	1	2	4	7	13	0	5	0	0	0	49
sp|P47746|CNR1_MOUSE	78;84	MTAGDNSPLVPAGDTTJITEFYJK	1,M(Oxidation[M]);17,J(Deamidated[J]);23,J(Deamidated[J])	Yes	7	2	0	3	0	0	0	5	4	0	4	10	5	0	1	0	5	3	49
sp|O55026|ENTP2_MOUSE	378	QLEDATETTCJQTWAELQAR	10,C(Carbamidomethyl[C]);11,J(Deamidated[J])	Yes	5	4	0	0	0	0	0	2	3	4	5	2	10	11	0	3	0	0	49
sp|Q80ZF8|BAI3_MOUSE	540	RTPAGDLAFJQCPLJATGTTSR	12,C(Carbamidomethyl[C]);15,J(Deamidated[J])	Yes	5	7	6	0	0	0	0	0	5	0	0	0	8	11	7	0	0	0	49
sp|P50429|ARSB_MOUSE	292	SHGLWJNTVFIFSTDNGGQTR	6,J(Deamidated[J])	Yes	6	11	14	0	0	0	0	3	0	2	0	0	10	1	2	0	0	0	49
sp|Q99JP7|GGT7_MOUSE	523	TAJHSAPSLENSVQPGK	3,J(Deamidated[J])	Yes	6	6	0	0	0	0	0	10	3	2	4	6	6	0	0	0	0	6	49
sp|P14231|AT1B2_MOUSE	96	TENLDVIVJISDTE	9,J(Deamidated[J])	Yes	0	0	47	0	0	0	0	0	0	0	0	0	0	0	2	0	0	0	49
sp|O35114|SCRB2_MOUSE	412	TMVFPVMYLJESVLIDKETANQLK	2,M(Oxidation[M]);10,J(Deamidated[J])	Yes	18	1	0	0	0	0	0	5	2	0	3	5	10	0	0	0	5	0	49
sp|Q9WV18|GABR1_MOUSE	408	TYDPSIJCTVEEMTEAVEGHITTEIVMLNPANTR	7,J(Deamidated[J]);8,C(Carbamidomethyl[C])	Yes	12	11	0	0	0	0	0	2	0	0	4	1	14	5	0	0	0	0	49
sp|Q8VCM8|NCLN_MOUSE	428	VIYJLTEK	4,J(Deamidated[J])	Yes	3	3	0	0	0	0	0	4	2	5	2	7	11	4	5	1	2	0	49
sp|P11627|L1CAM_MOUSE	202	VSMGQNGDLYFANVLTSDJHSDYICNAHFPGTR	3,M(Oxidation[M]);19,J(Deamidated[J]);25,C(Carbamidomethyl[C])	Yes	11	9	11	0	0	0	0	0	0	0	0	0	7	2	9	0	0	0	49
sp|Q9DAU1|CNPY3_MOUSE	153	VVMDIPYELWJETSAEVADLK	3,M(Oxidation[M]);11,J(Deamidated[J])	Yes	12	10	0	3	0	0	0	3	0	0	1	3	9	1	0	7	0	0	49
sp|Q9Z0M5|LICH_MOUSE	159	YDLPASINYILJK	12,J(Deamidated[J])	Yes	4	3	4	0	0	0	0	4	0	4	5	4	19	0	2	0	0	0	49
sp|Q8R4F1|NTNG2_MOUSE	122;128	YPSPLEAJITLSWJK	8,J(Deamidated[J]);14,J(Deamidated[J])	Yes	7	6	4	0	0	0	0	2	0	0	0	2	21	5	2	0	0	0	49
sp|P58158|B3GA3_MOUSE	300	AAJCTQVLVWHTR	3,J(Deamidated[J]);4,C(Carbamidomethyl[C])	Yes	3	4	6	0	0	0	0	0	6	0	3	0	14	5	6	0	1	0	48
sp|Q5RKR3|ISLR2_MOUSE	365	AHNELGTJSTSLR	8,J(Deamidated[J])	Yes	6	8	0	0	0	0	0	3	5	1	3	2	11	9	0	0	0	0	48
sp|Q07797|LG3BP_MOUSE	69	ALGYEJATQALGR	6,J(Deamidated[J])	Yes	3	3	3	0	0	0	0	4	3	4	0	5	8	4	5	6	0	0	48
sp|Q3UHH2|S22AN_MOUSE	189	GNJDSNCDCHAWDYGIR	3,J(Deamidated[J]);7,C(Carbamidomethyl[C]);9,C(Carbamidomethyl[C])	Yes	7	7	6	0	0	0	0	2	3	0	1	0	11	9	2	0	0	0	48
sp|Q8BFR4|GNS_MOUSE	354	GPGIKPJQTSK	7,J(Deamidated[J])	Yes	7	4	5	0	0	0	0	4	3	0	4	0	10	6	5	0	0	0	48
sp|Q5SZV5|K0319_MOUSE	742	HVLILPJNSITLDGSR	7,J(Deamidated[J])	Yes	5	6	5	0	0	0	0	0	2	1	0	0	10	12	7	0	0	0	48
sp|Q9QY81|PO210_MOUSE	405	IEAVLPAEFFEVLSSSQJGSYHHIR	18,J(Deamidated[J])	Yes	13	9	0	0	0	0	0	8	0	3	0	4	7	2	0	1	1	0	48
sp|Q6PD26|PIGS_MOUSE	370	IYJASELPVR	3,J(Deamidated[J])	Yes	3	3	3	0	0	0	0	3	1	6	5	5	9	5	1	4	0	0	48
sp|Q9Z0L0|TPBG_MOUSE	262	JLTHLESLHLEDNALK	1,J(Deamidated[J])	Yes	5	6	0	0	0	0	0	2	2	1	2	4	12	14	0	0	0	0	48
sp|Q9CPW0|CNTP2_MOUSE	546	KPGSFAJVTIDMCAIIDR	7,J(Deamidated[J]);13,C(Carbamidomethyl[C])	Yes	25	17	4	0	0	0	0	0	0	0	0	0	2	0	0	0	0	0	48
sp|Q8BXA0|LRFN5_MOUSE	382	LPHLLJSTNHIHEPDPGSSDISTSTK	6,J(Deamidated[J])	Yes	10	8	6	2	0	0	0	2	0	0	0	4	5	5	3	3	0	0	48
sp|P11881|ITPR1_MOUSE	2475	LPJETAVPETGESLANDFLYSDVCR	3,J(Deamidated[J]);24,C(Carbamidomethyl[C])	Yes	10	6	0	0	0	0	0	5	1	0	0	9	16	1	0	0	0	0	48
sp|Q8BGN8|SYNPR_MOUSE	33;38	LSVDCVJKTESJLSIDIAFAYPFR	5,C(Carbamidomethyl[C]);7,J(Deamidated[J]);12,J(Deamidated[J])	Yes	11	0	0	0	0	0	0	0	0	0	0	0	27	0	10	0	0	0	48
sp|P31809|CEAM1_MOUSE	375	MTLSQJNSILR	6,J(Deamidated[J])	Yes	6	6	1	0	0	0	0	6	5	5	1	9	3	2	1	0	2	1	48
sp|P15920|VPP2_MOUSE	505	MVLWJDSTIR	1,M(Oxidation[M]);5,J(Deamidated[J])	Yes	3	3	4	0	0	0	0	2	2	3	3	0	15	6	3	4	0	0	48
sp|P23819|GRIA2_MOUSE	370	RIJYTINIME	3,J(Deamidated[J])	Yes	0	0	13	0	0	0	0	0	0	0	0	0	0	0	35	0	0	0	48
sp|Q9CZN4|SHSA9_MOUSE	45	SGHGQLAQLGGVLLLTGGJR	19,J(Deamidated[J])	Yes	9	6	13	0	0	0	0	4	0	0	4	7	4	0	1	0	0	0	48
sp|P97449|AMPN_MOUSE	573	SJVTRPSEFNYIWIAPIPFLK	2,J(Deamidated[J])	Yes	5	6	5	9	0	0	0	3	0	2	2	0	8	4	4	0	0	0	48
sp|Q9JMB8|CNTN6_MOUSE	931	TMEJESEVLGYK	4,J(Deamidated[J])	Yes	5	3	0	2	0	0	0	2	6	4	5	2	13	4	0	0	2	0	48
sp|Q8BWP8|B4GA1_MOUSE	204	VAQPGINYALGTJTSYPNNLLR	13,J(Deamidated[J])	Yes	6	5	1	0	0	0	0	2	1	3	0	3	16	4	7	0	0	0	48
sp|P19137|LAMA1_MOUSE	1686	VATLJQTAR	5,J(Deamidated[J])	Yes	3	4	3	0	0	0	0	4	3	4	5	4	8	5	5	0	0	0	48
sp|P27773|PDIA3_MOUSE	90	VDCTANTJTCNK	3,C(Carbamidomethyl[C]);8,J(Deamidated[J]);10,C(Carbamidomethyl[C])	Yes	2	4	2	2	0	0	0	3	6	0	2	0	15	2	10	0	0	0	48
sp|Q07409|CNTN3_MOUSE	193	VEPSDVGJYTCVVTSTVTNTR	8,J(Deamidated[J]);11,C(Carbamidomethyl[C])	Yes	10	6	3	0	0	0	0	1	0	1	0	1	16	4	6	0	0	0	48
sp|Q05909|PTPRG_MOUSE	113	VGDEYQELQLDGFDJESSJK	19,J(Deamidated[J])	Yes	4	5	0	0	0	0	0	0	1	1	4	3	20	9	0	0	0	1	48
sp|Q8R180|ERO1A_MOUSE	276	WGHJVTEFQQR	4,J(Deamidated[J])	Yes	5	0	0	0	0	0	0	5	7	0	5	6	17	0	0	3	0	0	48
sp|Q07409|CNTN3_MOUSE	931	AMEJESEVTGYK	4,J(Deamidated[J])	Yes	3	5	3	0	0	0	0	5	7	3	4	0	11	6	0	0	0	0	47
sp|Q6X893|CTL1_MOUSE	179	CAPVJISCYAK	1,C(Carbamidomethyl[C]);5,J(Deamidated[J]);8,C(Carbamidomethyl[C])	Yes	3	3	3	0	0	0	0	3	0	1	1	7	16	1	6	3	0	0	47
sp|P16406|AMPE_MOUSE	754	EALGJASQLFDSWLK	5,J(Deamidated[J])	Yes	3	3	4	0	0	0	0	5	0	3	2	0	17	1	3	6	0	0	47
sp|Q8C129|LCAP_MOUSE	447	EETLLYDJATSSVADRK	8,J(Deamidated[J])	Yes	10	4	0	0	0	0	0	1	5	0	4	2	10	11	0	0	0	0	47
sp|Q80YX1|TENA_MOUSE	38	ESGLJMTLPEENQPVVFNHIYNIK	5,J(Deamidated[J]);6,M(Oxidation[M])	Yes	4	7	4	0	0	0	0	1	1	2	1	2	15	1	3	6	0	0	47
sp|P59823|IRPL1_MOUSE	213	EVKEDDIGJYTCELK	9,J(Deamidated[J]);12,C(Carbamidomethyl[C])	Yes	4	7	0	3	0	0	0	4	4	0	3	2	13	3	0	4	0	0	47
sp|P55288|CAD11_MOUSE	540	FIFSLPPEIMHNPJFTVR	10,M(Oxidation[M]);14,J(Deamidated[J])	Yes	10	11	8	0	0	0	0	3	0	0	1	2	6	1	3	2	0	0	47
sp|Q04519|ASM_MOUSE	333	GJQSSQWLYEAMAK	2,J(Deamidated[J])	Yes	5	4	0	3	0	0	0	3	6	10	6	2	6	2	0	0	0	0	47
sp|Q63912|OMGP_MOUSE	389	GMPNJFSEMPR	5,J(Deamidated[J])	Yes	8	4	2	0	0	0	0	2	4	7	3	0	11	6	0	0	0	0	47
sp|Q5DU41|LRC8B_MOUSE	78	GSEJASSNSGLLLPLPLR	4,J(Deamidated[J])	Yes	3	4	3	0	0	0	0	4	6	2	6	0	9	1	1	4	3	1	47
sp|Q9JI18|LRP1B_MOUSE	3034	ISTDGSJYTLLK	7,J(Deamidated[J])	Yes	4	4	3	3	0	0	0	0	3	2	0	8	11	3	4	0	2	0	47
sp|Q63912|OMGP_MOUSE	45;61	JLTTLPPGLQENIIHLJLSYNHFTDLHNQLTPYTNLR	1,J(Deamidated[J]);17,J(Deamidated[J])	Yes	15	16	0	0	0	0	0	13	0	2	0	0	0	0	0	1	0	0	47
sp|Q61644|PACN1_MOUSE	327	KAEGATLSJATGAVESTSQAGDRGSVSSYDR	9,J(Deamidated[J])	Yes	0	0	0	0	0	0	0	0	0	0	0	1	4	42	0	0	0	0	47
sp|Q9JIM1|S29A1_MOUSE	48	LDVSQJVSSDTDQSCESTK	6,J(Deamidated[J]);15,C(Carbamidomethyl[C])	Yes	3	3	3	0	0	0	0	1	7	1	1	2	9	4	4	1	3	5	47
sp|P02468|LAMC1_MOUSE	648	LLNJLTSIK	4,J(Deamidated[J])	Yes	3	3	6	3	0	0	0	3	3	5	3	4	4	4	3	1	2	0	47
sp|O88829|SIAT9_MOUSE	235	LNSAPVEGYSEHVGJK	15,J(Deamidated[J])	Yes	6	6	6	0	0	0	0	3	4	1	2	2	8	4	5	0	0	0	47
sp|Q924Z4|CERS2_MOUSE	19	LWLPVJLTWADLEDKDGR	6,J(Deamidated[J])	Yes	7	6	0	0	0	0	0	4	0	0	4	4	16	1	0	5	0	0	47
sp|Q61527|ERBB4_MOUSE	576	MEDGLLTCHGPGPDJCTK	8,C(Carbamidomethyl[C]);15,J(Deamidated[J]);16,C(Carbamidomethyl[C])	Yes	5	6	7	4	0	0	0	0	5	0	4	2	12	2	0	0	0	0	47
sp|Q07113|MPRI_MOUSE	430	MSVINFECJK	8,C(Carbamidomethyl[C]);9,J(Deamidated[J])	Yes	5	3	3	0	0	0	0	1	1	0	1	5	15	7	6	0	0	0	47
sp|P16675|PPGB_MOUSE	140	MYVTJDTEVAENNYEALK	1,M(Oxidation[M]);5,J(Deamidated[J])	Yes	4	9	0	0	0	0	0	1	0	0	3	4	6	15	0	5	0	0	47
sp|Q810U3|NFASC_MOUSE	1047	PGTDFVVEYIDSJHTK	13,J(Deamidated[J])	Yes	6	5	0	0	0	0	0	3	1	0	1	8	23	0	0	0	0	0	47
sp|P19137|LAMA1_MOUSE	1999	QAJDSLAMLR	3,J(Deamidated[J])	Yes	6	6	6	0	0	0	0	1	6	1	2	6	3	3	7	0	0	0	47
sp|B2RXS4|PLXB2_MOUSE	919	QGPQAGGTTLTIJGTHLDTGSK	13,J(Deamidated[J])	Yes	0	3	5	0	0	0	0	7	2	0	1	8	8	5	2	6	0	0	47
sp|Q9ER58|TICN2_MOUSE	225	QJGSANSATNPAGLDK	2,J(Deamidated[J])	Yes	3	5	0	3	0	0	0	4	4	2	1	2	10	7	3	0	0	3	47
sp|Q80ZD8|AMGO1_MOUSE	72	QQLPNVPQSLPSYTALLDLSHNJLSR	23,J(Deamidated[J])	Yes	9	5	9	0	0	0	0	4	0	1	1	1	5	2	4	6	0	0	47
sp|Q8VBZ3|CLPT1_MOUSE	241	RAEDYGPVEVISHWHPJITINIVDDHTPWVK	17,J(Deamidated[J])	Yes	12	19	0	16	0	0	0	0	0	0	0	0	0	0	0	0	0	0	47
sp|P29699|FETUA_MOUSE	99	RPFGVVYEMEVDTLETTCHALDPTPLAJCSVR	18,C(Carbamidomethyl[C]);28,J(Deamidated[J]);29,C(Carbamidomethyl[C])	Yes	12	17	0	0	0	0	0	5	0	0	3	1	9	0	0	0	0	0	47
sp|P16305|GBRA6_MOUSE/sp|Q8BHJ7|GBRA5_MOUSE	128/145	SIAHJMTTPNK	5,J(Deamidated[J])	No	8	7	5	2	0	0	0	1	6	0	0	3	6	4	5	0	0	0	47
sp|Q61207|SAP_MOUSE	214	TJSSFIQGFVDHVKEDCDR	2,J(Deamidated[J]);17,C(Carbamidomethyl[C])	Yes	9	6	0	0	0	0	0	5	3	1	10	2	11	0	0	0	0	0	47
sp|P20060|HEXB_MOUSE	306	TQVFGPVDPTVJTTYAFFNTFFK	12,J(Deamidated[J])	Yes	3	5	3	7	0	0	0	5	0	0	0	2	8	8	6	0	0	0	47
sp|O54991|CNTP1_MOUSE	519	VDGQLVJLTLVEFRK	7,J(Deamidated[J])	Yes	0	5	0	13	0	0	0	3	1	0	0	1	4	12	8	0	0	0	47
sp|Q80ZD8|AMGO1_MOUSE	315	VWVSPSNEQVLSQGSJGSVSVR	16,J(Deamidated[J])	Yes	3	3	0	0	0	0	0	4	3	1	3	2	9	13	3	0	3	0	47
sp|Q07409|CNTN3_MOUSE	65	WQLJGSDIDTSLDHR	4,J(Deamidated[J])	Yes	5	3	6	0	0	0	0	0	0	3	4	0	8	12	6	0	0	0	47
sp|Q9JI18|LRP1B_MOUSE	4204	YMMJGTCHDDSLLDDSCK	4,J(Deamidated[J]);7,C(Carbamidomethyl[C]);17,C(Carbamidomethyl[C])	Yes	6	8	9	2	0	0	0	0	2	0	6	0	9	5	0	0	0	0	47
sp|Q69ZU6|THS7A_MOUSE	957	YNAQPVGJWSDCILPEGK	8,J(Deamidated[J]);12,C(Carbamidomethyl[C])	Yes	4	4	4	3	0	0	0	0	0	0	4	1	25	1	0	1	0	0	47
sp|Q9JI18|LRP1B_MOUSE	1636	AFIJGTGLETVISR	4,J(Deamidated[J])	Yes	3	3	3	0	0	0	0	6	2	1	5	3	11	3	4	2	0	0	46
sp|Q61292|LAMB2_MOUSE	1349	AJASTFAVPSPVSNSADTR	2,J(Deamidated[J])	Yes	4	4	3	0	0	0	0	5	0	6	3	7	5	5	4	0	0	0	46
sp|P32211|ACM4_MOUSE	8;13	AJFTPVJGSSAJQSVR	7,J(Deamidated[J]);12,J(Deamidated[J])	Yes	4	0	0	0	0	0	0	1	13	0	0	5	6	8	4	0	3	2	46
sp|Q61292|LAMB2_MOUSE	1500	AQAALDKAJASR	9,J(Deamidated[J])	Yes	6	0	6	0	0	0	0	8	4	0	6	4	6	0	6	0	0	0	46
sp|P40237|CD82_MOUSE	157	CCGWVSHYJWTENEELMGFTK	1,C(Carbamidomethyl[C]);2,C(Carbamidomethyl[C]);9,J(Deamidated[J])	Yes	14	5	0	2	0	0	0	7	0	0	2	2	12	2	0	0	0	0	46
sp|Q0V8T9|CTP5A_MOUSE	768	DHLPVTQIIIMDTJR	14,J(Deamidated[J])	Yes	7	7	7	0	0	0	0	1	0	0	0	4	18	1	1	0	0	0	46
sp|P09055|ITB1_MOUSE	669	DTCAQECSHFJLTK	3,C(Carbamidomethyl[C]);7,C(Carbamidomethyl[C]);11,J(Deamidated[J])	Yes	7	8	0	4	0	0	0	3	3	0	4	1	9	7	0	0	0	0	46
sp|P97798|NEO1_MOUSE	520	ERVEJTSQPGEMQVTIQNLMPATVYIFK	5,J(Deamidated[J])	Yes	6	4	7	0	0	0	0	1	0	0	2	6	12	2	6	0	0	0	46
sp|P15208|INSR_MOUSE	910	GLSPGJYSVR	6,J(Deamidated[J])	Yes	3	3	2	0	0	0	0	2	3	3	3	8	7	4	7	1	0	0	46
sp|Q80YX1|TENA_MOUSE	184	GPJCSEPDCPGNCNLR	3,J(Deamidated[J]);4,C(Carbamidomethyl[C]);9,C(Carbamidomethyl[C]);13,C(Carbamidomethyl[C])	Yes	3	3	3	0	0	0	0	0	0	0	0	0	22	5	3	0	0	7	46
sp|Q80WG5|LRC8A_MOUSE	83	GWAASSPEPTYPJSTVLPTPDTGPTGIK	13,J(Deamidated[J])	Yes	8	5	7	0	0	0	0	1	1	0	3	1	10	4	6	0	0	0	46
sp|Q60751|IGF1R_MOUSE	914	IQATSLSGJGSWTDPVFFYVPAK	9,J(Deamidated[J])	Yes	4	4	5	0	0	0	0	4	0	3	0	9	12	2	2	1	0	0	46
sp|O35607|BMPR2_MOUSE	55	ISHEJGTILCSK	5,J(Deamidated[J]);10,C(Carbamidomethyl[C])	Yes	4	6	3	0	0	0	0	3	5	0	1	3	10	3	2	0	0	6	46
sp|Q64455|PTPRJ_MOUSE	398;403	JASTGJQSYMVEDLKPGTSYHFEIIPR	1,J(Deamidated[J]);6,J(Deamidated[J])	Yes	19	3	0	0	0	0	0	6	0	1	1	6	10	0	0	0	0	0	46
sp|Q920P3|BRNP1_MOUSE	630	JETGQGPVDLSDPSKR	1,J(Deamidated[J])	Yes	7	6	6	0	0	0	0	5	2	3	2	4	6	3	2	0	0	0	46
sp|Q99P47|CNTP4_MOUSE	1025	JSSFHAASFHGDMK	1,J(Deamidated[J])	Yes	4	7	6	5	0	0	0	3	0	0	0	2	7	6	6	0	0	0	46
sp|Q7TN73|CASD1_MOUSE	187	MJITSIAPLLEK	1,M(Oxidation[M]);2,J(Deamidated[J])	Yes	3	3	3	3	0	0	0	3	0	4	7	0	12	0	4	4	0	0	46
sp|Q9WTS5|TEN2_MOUSE	1983	NIYNPPESJASVIFDYSDDGR	9,J(Deamidated[J])	Yes	6	4	4	0	0	0	0	0	0	3	0	8	18	0	3	0	0	0	46
sp|P26049|GBRA3_MOUSE	163	SVAHJMTTPNK	5,J(Deamidated[J])	Yes	5	5	2	2	0	0	0	8	11	0	2	1	4	3	3	0	0	0	46
sp|Q9QWR8|NAGAB_MOUSE	201	VJYTEVSR	2,J(Deamidated[J])	Yes	3	2	2	0	0	0	0	4	0	4	4	2	14	4	4	0	0	3	46
sp|Q9Z2W8|GRIA4_MOUSE	371	VJYTMDVFELK	2,J(Deamidated[J]);5,M(Oxidation[M])	Yes	6	5	0	0	0	0	0	3	4	5	5	2	11	0	0	5	0	0	46
sp|Q8BHA1|LRC24_MOUSE	371	VPFHLLVJASR	8,J(Deamidated[J])	Yes	5	8	8	0	0	0	0	0	0	0	0	1	14	4	6	0	0	0	46
sp|P35436|NMDE1_MOUSE	380	WEJQTLSLR	3,J(Deamidated[J])	Yes	2	1	3	0	0	0	0	6	2	7	0	3	11	5	4	1	0	1	46
sp|Q14BI2|GRM2_MOUSE	232	ARJICVATSEK	3,J(Deamidated[J]);5,C(Carbamidomethyl[C])	Yes	6	6	7	0	0	0	0	4	5	0	1	2	4	4	6	0	0	0	45
sp|Q8R2Y2|MUC18_MOUSE	58	ASGJFSQVDWFLIHK	4,J(Deamidated[J])	Yes	4	3	3	0	0	0	0	4	2	9	1	0	10	2	5	2	0	0	45
sp|P12023|A4_MOUSE	571	EQJYSDDVLANMISEPR	3,J(Deamidated[J])	Yes	0	0	3	0	0	0	0	5	3	0	7	5	13	0	6	0	1	2	45
sp|Q5RKR3|ISLR2_MOUSE	52	EVPEGLPAJVTTLSLSANK	9,J(Deamidated[J])	Yes	4	3	0	0	0	0	0	1	4	4	3	0	17	6	0	3	0	0	45
sp|P60755|MDGA2_MOUSE	92	FQDSSVFJETLR	8,J(Deamidated[J])	Yes	3	3	3	0	0	0	0	4	0	1	0	6	15	3	2	5	0	0	45
sp|P97449|AMPN_MOUSE	114	FTCJQTTDVIIIHSK	3,C(Carbamidomethyl[C]);4,J(Deamidated[J])	Yes	5	6	6	0	0	0	0	3	4	2	2	2	10	0	0	4	1	0	45
sp|Q9R1V7|ADA23_MOUSE	72	GAAAPSAPHWJETAEK	11,J(Deamidated[J])	Yes	3	3	2	0	0	0	0	4	3	1	2	1	10	8	6	1	1	0	45
sp|Q9WU60|ATRN_MOUSE	299	GICJASDTR	3,C(Carbamidomethyl[C]);4,J(Deamidated[J])	Yes	3	5	3	0	0	0	0	4	9	0	4	2	11	2	2	0	0	0	45
sp|Q7TQA1|IGSF1_MOUSE	1204	GIGJYSCSYR	4,J(Deamidated[J]);7,C(Carbamidomethyl[C])	Yes	3	3	3	0	0	0	0	6	6	3	5	2	6	5	1	0	2	0	45
sp|Q9ER65|CSTN2_MOUSE	100	IHGQELPFEAVVLJK	14,J(Deamidated[J])	Yes	5	3	6	0	0	0	0	1	2	0	0	0	12	8	8	0	0	0	45
sp|P18581|CTR2_MOUSE	227	ISEEFLKJISASAR	8,J(Deamidated[J])	Yes	4	0	3	0	0	0	0	0	4	3	1	3	13	0	8	3	3	0	45
sp|Q99PH1|LRRC4_MOUSE	409	ISVLNDGTLJFSR	10,J(Deamidated[J])	Yes	3	3	3	0	0	0	0	1	0	9	0	3	10	2	4	7	0	0	45
sp|P82349|SGCB_MOUSE	213	ITSJATSDLNIK	4,J(Deamidated[J])	Yes	3	4	5	0	0	0	0	3	0	2	0	6	9	4	3	6	0	0	45
sp|Q8VI51|SORC3_MOUSE	797	IVSJJCTDGLR	5,J(Deamidated[J]);6,C(Carbamidomethyl[C])	Yes	4	2	4	0	0	0	0	3	4	1	8	3	10	1	5	0	0	0	45
sp|P97927|LAMA4_MOUSE	780	JLTEVVPQLLDQLR	1,J(Deamidated[J])	Yes	9	6	4	0	0	0	0	4	0	0	4	4	13	1	0	0	0	0	45
sp|P24638|PPAL_MOUSE	267	JLTLMATTSQFPK	1,J(Deamidated[J])	Yes	7	5	9	3	0	0	0	0	3	8	0	2	4	4	0	0	0	0	45
sp|Q8BM72|HSP13_MOUSE	184	JSTIQAANLAGLK	1,J(Deamidated[J])	Yes	4	3	4	0	0	0	0	6	2	9	0	4	5	0	2	5	1	0	45
sp|Q60625|ICAM5_MOUSE	397	KJQSSELR	2,J(Deamidated[J])	Yes	14	8	4	0	0	0	0	0	2	1	0	0	11	2	3	0	0	0	45
sp|Q68ED2|GRM7_MOUSE	98	LEAMLYALDQINSDPNLLPJVTLGAR	20,J(Deamidated[J])	Yes	10	7	0	0	0	0	0	4	0	0	2	11	6	5	0	0	0	0	45
sp|P05555|ITAM_MOUSE	734	LJYTLVGEPLR	2,J(Deamidated[J])	Yes	5	2	4	0	0	0	0	5	3	6	5	2	4	1	1	7	0	0	45
sp|P97927|LAMA4_MOUSE	571	LSJLSJLSHDLVQEATDHAYNLQQEADELSR	3,J(Deamidated[J])	Yes	9	8	0	0	0	0	0	2	0	0	7	0	15	4	0	0	0	0	45
sp|P20352|TF_MOUSE	57	PTJYTYTVQISDR	3,J(Deamidated[J])	Yes	6	8	4	0	0	0	0	4	4	1	0	7	7	0	0	2	2	0	45
sp|P14231|AT1B2_MOUSE	153	RACQFJR	3,C(Carbamidomethyl[C]);6,J(Deamidated[J])	Yes	4	7	6	0	0	0	0	6	9	0	0	0	5	5	3	0	0	0	45
sp|Q3UHH2|S22AN_MOUSE	173	SJSSDTPPLPSPPGK	2,J(Deamidated[J])	Yes	3	3	5	0	0	0	0	2	2	0	3	0	18	6	2	0	0	1	45
sp|P10852|4F2_MOUSE	399	SSIFHIPRPVSLJMTVK	13,J(Deamidated[J])	Yes	0	0	15	0	0	0	0	0	0	0	0	0	0	0	30	0	0	0	45
sp|Q9JJV5|CCG3_MOUSE	48	STSDJETSR	5,J(Deamidated[J])	Yes	11	6	2	0	0	0	0	0	1	0	0	0	13	8	4	0	0	0	45
sp|Q80V42|CBPM_MOUSE	38	SVAQJYSSITHLHSIGK	5,J(Deamidated[J])	Yes	7	6	8	6	0	0	0	4	2	0	0	1	3	3	5	0	0	0	45
sp|Q6PIC6|AT1A3_MOUSE/sp|Q6PIE5|AT1A2_MOUSE/sp|Q9WV27|AT1A4_MOUSE/sp|Q9Z1W8|AT12A_MOUSE	473/481/494/494	VAEIPFJSTNK	7,J(Deamidated[J])	No	0	0	0	0	0	0	0	0	0	0	6	6	8	10	10	0	4	1	45
sp|P35436|NMDE1_MOUSE	380	VGKWEJQTLSLR	6,J(Deamidated[J])	Yes	3	3	3	0	0	0	0	2	5	1	5	3	5	5	7	1	2	0	45
sp|Q9D1T0|LIGO1_MOUSE	486;499	YAQVQDJGTYLCIAANAGGJDSMPAHLHVR	7,J(Deamidated[J]);12,C(Carbamidomethyl[C]);20,J(Deamidated[J]);23,M(Oxidation[M])	Yes	14	10	7	0	0	0	0	6	0	0	0	0	2	2	1	3	0	0	45
sp|O08543|EFNA5_MOUSE	37	YAVYWJSSNPR	6,J(Deamidated[J])	Yes	3	0	2	0	0	0	0	4	2	5	5	2	7	3	6	5	1	0	45
sp|Q9QYS2|GRM3_MOUSE	209	YFJWTYVSTVASEGDYGETGIEAFEQEAR	3,J(Deamidated[J])	Yes	8	6	0	0	0	0	0	2	0	0	0	17	3	0	0	0	9	0	45
sp|Q01097|NMDE2_MOUSE	341	YLIJVTFEGR	4,J(Deamidated[J])	Yes	6	6	1	0	0	0	0	2	0	9	0	0	15	0	0	6	0	0	45
sp|B1AS29|GRIK3_MOUSE	278	YSGVJLTGFR	5,J(Deamidated[J])	Yes	4	3	3	0	0	0	0	3	5	5	4	0	6	4	7	1	0	0	45
sp|Q9JMB8|CNTN6_MOUSE	895	AYNTAGTGPSSLPVJVTTK	15,J(Deamidated[J])	Yes	4	3	3	0	0	0	0	3	1	0	1	8	11	4	5	1	0	0	44
sp|Q9CY50|SSRA_MOUSE	191	DLNGNVFQDAVFJQTVTVIER	13,J(Deamidated[J])	Yes	0	0	7	0	0	0	0	0	0	0	0	27	10	0	0	0	0	0	44
sp|Q924N4|S12A6_MOUSE	398	EVDJMTVPSK	4,J(Deamidated[J])	Yes	4	4	2	4	0	0	0	2	7	1	0	2	5	5	3	0	2	3	44
sp|Q8CBX0|CSC1_MOUSE	14	FHJMTVJECFQSR	3,J(Deamidated[J]);4,M(Oxidation[M]);9,C(Carbamidomethyl[C])	Yes	4	5	0	0	0	0	0	4	10	0	0	0	5	5	0	5	6	0	44
sp|P31809|CEAM1_MOUSE	89	FVPNSNMJFTGQAYSGR	8,J(Deamidated[J])	Yes	3	3	3	0	0	0	0	1	0	1	0	4	6	8	15	0	0	0	44
sp|Q9Z1M0|P2RX7_MOUSE	74	GIAEVTEJVTEGGVTK	8,J(Deamidated[J])	Yes	1	2	0	0	0	0	0	2	3	7	0	2	11	8	0	6	2	0	44
sp|Q6P5E4|UGGG1_MOUSE	269	GTEVJATVIGESDPIDEVQGFLFGK	5,J(Deamidated[J])	Yes	7	6	0	6	0	0	0	2	0	0	1	2	8	5	0	7	0	0	44
sp|P09470|ACE_MOUSE	323	GWJATHMFR	3,J(Deamidated[J])	Yes	6	8	6	0	0	0	0	0	3	2	2	2	7	4	4	0	0	0	44
sp|O89001|CBPD_MOUSE	975	HIWSLEISNKPJISEPEEPK	12,J(Deamidated[J])	Yes	9	8	0	0	0	0	0	4	0	0	5	2	9	7	0	0	0	0	44
sp|P56528|CD38_MOUSE	223	JSTFGSVEVFSLDPNK	1,J(Deamidated[J])	Yes	8	8	0	4	0	0	0	4	1	0	0	1	15	3	0	0	0	0	44
sp|Q9CS84|NRX1A_MOUSE	125	JTTLYIDR	1,J(Deamidated[J])	Yes	3	3	3	0	0	0	0	2	4	0	5	2	10	4	6	0	0	2	44
sp|Q8BY89|CTL2_MOUSE	417	KTCNPETFPLRJESLQCPTAR	3,C(Carbamidomethyl[C]);12,J(Deamidated[J]);17,C(Carbamidomethyl[C])	Yes	3	0	0	0	0	0	0	9	10	0	5	0	10	0	0	5	2	0	44
sp|Q9WTS5|TEN2_MOUSE	2187	LGPYAJTTK	6,J(Deamidated[J])	Yes	3	3	3	3	0	0	0	7	2	3	4	2	6	5	3	0	0	0	44
sp|Q99MB3|TM2D1_MOUSE	198	LSITJETFR	5,J(Deamidated[J])	Yes	6	2	1	0	0	0	0	4	5	6	1	6	8	4	1	0	0	0	44
sp|P50571|GBRB1_MOUSE	105	LSYSGIPLJLTLDNR	9,J(Deamidated[J])	Yes	0	0	2	0	0	0	0	5	3	8	0	2	4	0	13	6	1	0	44
sp|Q9QWR8|NAGAB_MOUSE	177	MAAALJATGR	6,J(Deamidated[J])	Yes	5	2	7	0	0	0	0	2	1	1	1	10	13	1	1	0	0	0	44
sp|Q64455|PTPRJ_MOUSE	78	MESJLTFPVK	4,J(Deamidated[J])	Yes	2	3	3	3	0	0	0	0	0	1	0	1	19	12	0	0	0	0	44
sp|Q9Z0Z4|HEPH_MOUSE	49;54	NVITJQTLNJDTVASSFLK	5,J(Deamidated[J]);10,J(Deamidated[J])	Yes	3	3	4	0	0	0	0	2	0	1	5	1	16	0	9	0	0	0	44
sp|Q61738|ITA7_MOUSE	86	PQSWLLVGAPQALALPGQQAJR	21,J(Deamidated[J])	Yes	7	5	6	0	0	0	0	1	0	0	0	4	17	0	4	0	0	0	44
sp|P97449|AMPN_MOUSE	734	QVTPLFFYFQJR	11,J(Deamidated[J])	Yes	4	4	4	0	0	0	0	2	0	0	0	4	18	0	2	6	0	0	44
sp|Q62442|VAMP1_MOUSE	27	SAPAQPPAEGTEGAAPGGGPPGPPPJMTSNRR	0,S(Acetyl[ProteinN-term]);26,J(Deamidated[J])	Yes	0	0	0	0	0	0	0	0	1	3	0	1	15	19	5	0	0	0	44
sp|Q9DBX3|SUSD2_MOUSE	159	SQLVJETHWQYYGTSDTR	5,J(Deamidated[J])	Yes	7	8	0	0	0	0	0	0	3	2	0	5	9	8	0	0	2	0	44
sp|Q32M26|CK087_MOUSE	26	TFASHJASGGSSAGLR	6,J(Deamidated[J])	Yes	6	6	6	0	0	0	0	6	2	0	3	6	0	8	0	0	0	1	44
sp|Q3UHK6|TEN4_MOUSE	2648	TLENGVJVTVSQINTVLSGR	7,J(Deamidated[J])	Yes	9	4	0	0	0	0	0	6	0	1	0	3	16	1	4	0	0	0	44
sp|Q6P1D5|SE6L1_MOUSE	414	VLSPSFPGTAJGSQLCVWTIEAPEGQK	11,J(Deamidated[J]);16,C(Carbamidomethyl[C])	Yes	6	6	4	0	0	0	0	4	4	0	7	0	12	0	1	0	0	0	44
sp|Q9QZC2|PLXC1_MOUSE	717	VSHVLJDTHMK	6,J(Deamidated[J])	Yes	11	11	9	0	0	0	0	2	9	0	0	1	0	0	1	0	0	0	44
sp|O35657|NEUR1_MOUSE	346	WSFSJGTSWQK	5,J(Deamidated[J])	Yes	6	4	4	0	0	0	0	1	2	5	0	2	12	6	2	0	0	0	44
sp|P13595|NCAM1_MOUSE	316	AKPKITYVEJQTAMELEEQVTL	10,J(Deamidated[J])	Yes	0	0	0	0	0	43	0	0	0	0	0	0	0	0	0	0	0	0	43
sp|Q01279|EGFR_MOUSE	528	DCVSCQJVSR	2,C(Carbamidomethyl[C]);5,C(Carbamidomethyl[C]);7,J(Deamidated[J])	Yes	4	3	3	0	0	0	0	7	6	2	1	0	9	3	3	0	0	2	43
sp|Q8BXA0|LRFN5_MOUSE	73	DFAJMTSLVDLTLSR	4,J(Deamidated[J]);5,M(Oxidation[M])	Yes	3	4	7	0	0	0	0	4	2	0	1	8	6	7	0	1	0	0	43
sp|Q91ZX7|LRP1_MOUSE	1576	DJTTCYEFKK	2,J(Deamidated[J]);5,C(Carbamidomethyl[C])	Yes	8	6	0	6	0	0	0	2	3	1	3	2	6	6	0	0	0	0	43
sp|Q810C1|SLIK1_MOUSE	253	DLJETTEQDLCPLK	3,J(Deamidated[J]);11,C(Carbamidomethyl[C])	Yes	3	3	3	0	0	0	0	0	2	0	3	2	9	7	4	0	2	5	43
sp|P01863|GCAA_MOUSE/sp|P01864|GCAB_MOUSE/sp|P01865|GCAM_MOUSE	180/185/179	EDYJSTLR	4,J(Deamidated[J])	No	3	3	3	0	0	0	0	7	13	2	3	2	5	1	1	0	0	0	43
sp|P63056|NOE3_MOUSE	179	EEIRJLSSVLTGIQEEIGAYDYEELHQR	5,J(Deamidated[J])	Yes	8	8	0	0	0	0	0	4	0	0	4	2	9	3	0	5	0	0	43
sp|P97300|NPTN_MOUSE	283	ENGVFEEISJSSGRFFITNK	10,J(Deamidated[J])	Yes	0	0	0	43	0	0	0	0	0	0	0	0	0	0	0	0	0	0	43
sp|Q9WTU3|SCN8A_MOUSE	308	GFDWEEYINJK	10,J(Deamidated[J])	Yes	4	3	3	0	0	0	0	4	2	0	2	9	11	0	5	0	0	0	43
sp|Q62443|NPTX1_MOUSE	193	GGPKJDTEER	5,J(Deamidated[J])	Yes	1	2	4	0	0	0	0	0	0	0	0	0	20	10	6	0	0	0	43
sp|Q922P8|T132A_MOUSE	276	HJFTASLLTLR	2,J(Deamidated[J])	Yes	8	6	8	0	0	0	0	4	0	1	0	4	11	0	0	0	1	0	43
sp|Q01815|CAC1C_MOUSE	1388	IALJDTTEINR	4,J(Deamidated[J])	Yes	4	4	3	0	0	0	0	3	5	3	2	2	10	4	3	0	0	0	43
sp|Q6P9K9|NRX3A_MOUSE/sp|Q9CS84|NRX1A_MOUSE	757/797	INCJSSK	3,C(Carbamidomethyl[C]);4,J(Deamidated[J])	No	12	14	6	0	0	0	0	0	0	0	0	0	10	1	0	0	0	0	43
sp|P23953|EST1C_MOUSE	79	JATSYPPMCSQDAGWAK	1,J(Deamidated[J]);9,C(Carbamidomethyl[C])	Yes	5	6	6	2	0	0	0	1	10	5	6	0	1	0	0	0	1	0	43
sp|Q99PD7|NCKX3_MOUSE	85	JCTEPALHEFPR	1,J(Deamidated[J]);2,C(Carbamidomethyl[C])	Yes	6	6	5	0	0	0	0	3	3	0	3	0	5	8	2	0	0	2	43
sp|Q6VNS1|NTRK3_MOUSE	79	JITSIHIENWR	1,J(Deamidated[J])	Yes	3	4	3	0	0	0	0	6	0	0	6	2	8	9	1	1	0	0	43
sp|P11438|LAMP1_MOUSE	159	JVTVVLR	1,J(Deamidated[J])	Yes	6	6	2	0	0	0	0	4	5	0	0	7	7	0	0	6	0	0	43
sp|P20352|TF_MOUSE	169	KJGTFLTLR	2,J(Deamidated[J])	Yes	3	4	5	0	0	0	0	2	4	2	2	2	8	5	4	0	2	0	43
sp|P55144|TYRO3_MOUSE	53	LJCSVEGMEDPDIHWMK	2,J(Deamidated[J]);3,C(Carbamidomethyl[C])	Yes	7	7	4	6	0	0	0	2	0	0	2	0	12	3	0	0	0	0	43
sp|P97952|SCN1B_MOUSE	135	LLFFDNYEHJTSVVKK	10,J(Deamidated[J])	Yes	0	0	0	0	0	0	0	2	10	3	1	12	5	1	6	0	3	0	43
sp|Q920P3|BRNP1_MOUSE	599	LQNSQCYJWTLLLGNR	6,C(Carbamidomethyl[C]);8,J(Deamidated[J])	Yes	9	5	14	0	0	0	0	1	0	1	0	0	11	0	0	2	0	0	43
sp|Q9Z2A9|GGT5_MOUSE	347	LWDPSSHPGIQJISR	12,J(Deamidated[J])	Yes	6	8	7	0	0	0	0	2	1	0	0	2	10	2	5	0	0	0	43
sp|Q61739|ITA6_MOUSE	958	LWJSTFLEEYSK	3,J(Deamidated[J])	Yes	3	3	3	0	0	0	0	3	3	3	6	2	14	0	1	1	1	0	43
sp|Q9D6F9|TBB4A_MOUSE	370	MAATFIGJSTAIQELFK	1,M(Oxidation[M]);8,J(Deamidated[J])	Yes	4	1	0	3	0	0	0	3	0	3	1	0	18	2	0	0	1	7	43
sp|Q99MR3|S12A9_MOUSE	228	NIPLAPRPGTJASSVPHR	11,J(Deamidated[J])	Yes	7	4	4	0	0	0	0	1	2	0	1	6	7	5	5	1	0	0	43
sp|Q60625|ICAM5_MOUSE	762	PVVAELAASPPSVRPGGJFTLTCR	18,J(Deamidated[J]);23,C(Carbamidomethyl[C])	Yes	4	2	0	0	0	0	0	3	0	0	2	6	24	2	0	0	0	0	43
sp|P19137|LAMA1_MOUSE	562	QISIJNTAVMQR	5,J(Deamidated[J])	Yes	4	2	4	0	0	0	0	1	0	6	0	5	7	7	7	0	0	0	43
sp|Q01097|NMDE2_MOUSE	444	RIISEJKTDEEPGYIK	6,J(Deamidated[J])	Yes	3	9	0	6	0	0	0	0	1	0	0	0	10	13	0	1	0	0	43
sp|P60755|MDGA2_MOUSE	610	SLSNENYGVYJCSIINEAGAGR	11,J(Deamidated[J]);12,C(Carbamidomethyl[C])	Yes	7	3	0	0	0	0	0	1	1	3	2	3	15	8	0	0	0	0	43
sp|Q0V8T9|CTP5A_MOUSE	496	SYYFGGCPDJLTDSQCLNPIK	7,C(Carbamidomethyl[C]);10,J(Deamidated[J]);16,C(Carbamidomethyl[C])	Yes	3	2	6	4	0	0	0	3	2	0	4	0	14	2	3	0	0	0	43
sp|Q3UNH4|GRIN1_MOUSE	349	TDSTSSJSTGPSGR	7,J(Deamidated[J])	Yes	0	0	0	0	0	0	0	0	0	0	0	0	16	10	17	0	0	0	43
sp|Q9JIS8|S12A4_MOUSE	331	TVVVDJETVATR	6,J(Deamidated[J])	Yes	4	3	3	0	0	0	0	4	3	4	0	2	5	5	8	0	2	0	43
sp|Q8BXQ2|PIGT_MOUSE	331	TYAVYDLFDTAMIJNSR	14,J(Deamidated[J])	Yes	4	9	4	0	0	0	0	0	0	1	0	3	16	6	0	0	0	0	43
sp|P11438|LAMP1_MOUSE	159	VYMKJVTVVLR	3,M(Oxidation[M]);5,J(Deamidated[J])	Yes	7	0	6	0	0	0	0	0	5	1	0	1	4	0	9	6	4	0	43
sp|Q9Z247|FKBP9_MOUSE	286	YHYJGTLLDGTLFDSSYSR	4,J(Deamidated[J])	Yes	6	6	5	0	0	0	0	2	0	1	3	4	13	0	3	0	0	0	43
sp|Q61739|ITA6_MOUSE	927	YQTLJCSVNVR	5,J(Deamidated[J]);6,C(Carbamidomethyl[C])	Yes	6	3	3	0	0	0	0	4	2	1	1	3	12	2	2	4	0	0	43
sp|D3Z7P3|GLSK_MOUSE	663	YQVQYTPQGDSDDGKGJQTVHK	17,J(Deamidated[J])	Yes	0	0	3	0	0	0	0	0	0	0	0	0	0	0	40	0	0	0	43
sp|Q07409|CNTN3_MOUSE	489	AJGTTHLVVTEPTR	2,J(Deamidated[J])	Yes	6	6	0	0	0	0	0	2	2	2	0	2	3	7	10	2	0	0	42
sp|Q8BJS4|SUN2_MOUSE	650	ALSPJSTISSAPK	5,J(Deamidated[J])	Yes	3	3	3	3	0	0	0	5	3	1	4	6	5	1	5	0	0	0	42
sp|Q91ZX7|LRP1_MOUSE	1156	AWVCDGDSDCEDNSDEENCEALACRPPSHPCAJJTSVCLPPDK	4,C(Carbamidomethyl[C]);10,C(Carbamidomethyl[C]);19,C(Carbamidomethyl[C]);24,C(Carbamidomethyl[C]);31,C(Carbamidomethyl[C]);34,J(Deamidated[J]);38,C(Carbamidomethyl[C])	Yes	12	5	0	2	0	0	0	0	0	0	0	0	13	10	0	0	0	0	42
sp|Q9D1T0|LIGO1_MOUSE	196	CJLTSIPTEALSHLHGLIVLR	1,C(Carbamidomethyl[C]);2,J(Deamidated[J])	Yes	8	7	9	0	0	0	0	5	0	0	0	0	13	0	0	0	0	0	42
sp|Q64676|CGT_MOUSE	442	DQPGHPVJR	8,J(Deamidated[J])	Yes	4	21	2	0	0	0	0	1	1	0	0	0	9	2	2	0	0	0	42
sp|Q80WG5|LRC8A_MOUSE	66	DSCJDSFR	3,C(Carbamidomethyl[C]);4,J(Deamidated[J])	Yes	3	3	3	0	0	0	0	4	0	2	0	4	14	5	4	0	0	0	42
sp|Q9Z1L5|CA2D3_MOUSE	166	EFILAPNDHFNNLPVJISLSDVQVPTNMYNK	16,J(Deamidated[J])	Yes	8	9	7	5	0	0	0	4	0	0	0	0	7	2	0	0	0	0	42
sp|Q99P47|CNTP4_MOUSE	361	EHSPQIITMGJASFSCSQPQSMPLTFLSPR	11,J(Deamidated[J]);16,C(Carbamidomethyl[C])	Yes	12	11	9	0	0	0	0	0	0	1	0	1	6	2	0	0	0	0	42
sp|Q7M729|SCN4B_MOUSE	142	EKDLJNSATIFLQVVDKLEK	5,J(Deamidated[J])	Yes	9	0	0	0	0	0	0	4	1	1	7	5	11	0	0	4	0	0	42
sp|P43406|ITAV_MOUSE	941	ENQJHSYSLK	4,J(Deamidated[J])	Yes	3	4	3	3	0	0	0	6	5	1	5	0	5	4	3	0	0	0	42
sp|P23953|EST1C_MOUSE	377	FHSELJISESMIPAVIEQYLR	6,J(Deamidated[J]);11,M(Oxidation[M])	Yes	9	13	0	0	0	0	0	2	0	0	3	6	5	0	0	4	0	0	42
sp|Q9QYC0|ADDA_MOUSE	462	GDDASEEGQJGSSPK	10,J(Deamidated[J])	Yes	0	0	0	0	0	0	0	0	0	0	0	0	18	14	10	0	0	0	42
sp|P41233|ABCA1_MOUSE	1637	GENPSQYGITAFNHPLJLTK	17,J(Deamidated[J])	Yes	6	7	6	0	0	0	0	3	3	0	0	4	5	4	3	0	1	0	42
sp|Q8BG05|ROA3_MOUSE	335	GGNFGGGNYGGGGNYNDFGJYSGQQQSNYGPMK	20,J(Deamidated[J])	Yes	0	0	11	0	0	0	0	0	0	0	0	0	0	0	31	0	0	0	42
sp|B1AS29|GRIK3_MOUSE	426;433	GRGPJVTDSLTJR	5,J(Deamidated[J]);12,J(Deamidated[J])	Yes	4	5	0	0	0	0	0	2	5	1	1	0	8	8	7	0	0	1	42
sp|Q8BTJ4|ENPP4_MOUSE	279	IJVTEVYDK	2,J(Deamidated[J])	Yes	3	3	0	0	0	0	0	6	2	2	6	2	10	4	0	4	0	0	42
sp|O35887|CALU_MOUSE	131	JATYGYVLDDPDPDDGFNYK	1,J(Deamidated[J])	Yes	3	3	0	4	0	0	0	3	0	0	5	4	18	0	0	1	1	0	42
sp|P09470|ACE_MOUSE	514	JETHFDAGAK	1,J(Deamidated[J])	Yes	4	4	3	0	0	0	0	2	6	0	0	2	7	8	6	0	0	0	42
sp|Q9CYA0|CREL2_MOUSE	188	JETHSICSACDESCK	1,J(Deamidated[J]);7,C(Carbamidomethyl[C]);10,C(Carbamidomethyl[C]);14,C(Carbamidomethyl[C])	Yes	6	7	0	0	0	0	0	3	3	0	4	0	10	9	0	0	0	0	42
sp|Q8BM13|NOE2_MOUSE	149	JLSGNLAAIQEEMGAYGYEDLQQR	1,J(Deamidated[J])	Yes	15	7	0	0	0	0	0	5	0	0	3	1	8	3	0	0	0	0	42
sp|Q80Z38|SHAN2_MOUSE	1083	KJDTSQPPTLJSSQPAJSTDSK	17,J(Deamidated[J])	Yes	6	9	5	0	0	0	0	0	0	0	0	2	9	11	0	0	0	0	42
sp|Q9WTS5|TEN2_MOUSE	1702	LTJVTRPTGVVTSLHR	3,J(Deamidated[J])	Yes	6	9	8	0	0	0	0	9	3	0	0	0	0	0	0	7	0	0	42
sp|O88307|SORL_MOUSE	2093	MGHJYTFTVQAR	1,M(Oxidation[M]);4,J(Deamidated[J])	Yes	12	10	7	0	0	0	0	2	4	1	0	0	0	0	0	6	0	0	42
sp|Q9WTS5|TEN2_MOUSE	1763	NSYQLCNJGTLR	6,C(Carbamidomethyl[C]);8,J(Deamidated[J])	Yes	3	3	1	0	0	0	0	3	3	2	4	0	11	6	5	1	0	0	42
sp|Q69Z26|CNTN4_MOUSE	954	QSSTSVIETJK	10,J(Deamidated[J])	Yes	5	5	3	0	0	0	0	3	3	0	1	1	12	4	5	0	0	0	42
sp|Q91ZX7|LRP1_MOUSE	3090	RMHLJGSNVQVLHR	5,J(Deamidated[J])	Yes	9	10	9	0	0	0	0	1	10	0	0	0	0	2	1	0	0	0	42
sp|Q6P1D5|SE6L1_MOUSE	375;398	TLTCIJASKPHWSSQEPVCSAPCGGAVHJATIGR	4,C(Carbamidomethyl[C]);6,J(Deamidated[J]);19,C(Carbamidomethyl[C]);23,C(Carbamidomethyl[C]);29,J(Deamidated[J])	Yes	10	6	7	0	0	0	0	4	3	0	0	1	8	0	3	0	0	0	42
sp|Q9WTS4|TEN1_MOUSE	2151	VGVDAJITR	6,J(Deamidated[J])	Yes	3	3	3	0	0	0	0	4	2	4	6	1	11	0	4	0	0	1	42
sp|P02469|LAMB1_MOUSE	1336	VJASTTDPJSTVEQSALTR	2,J(Deamidated[J])	Yes	6	0	0	0	0	0	0	0	5	5	2	2	20	0	0	2	0	0	42
sp|B9EKR1|PRPTZ_MOUSE	232	YYIYJGSLTSPPCTDTVEWIVFK	5,J(Deamidated[J]);13,C(Carbamidomethyl[C])	Yes	10	11	6	7	0	0	0	0	0	0	0	4	4	0	0	0	0	0	42
sp|Q60928|GGT1_MOUSE	229	AFYJGSLTAQIVK	4,J(Deamidated[J])	Yes	3	3	3	3	0	0	0	3	2	7	0	6	7	1	0	3	0	0	41
sp|P01029|CO4B_MOUSE	1324	ALJVTLSSMGR	3,J(Deamidated[J]);9,M(Oxidation[M])	Yes	3	4	3	0	0	0	0	4	2	5	0	0	8	1	4	6	1	0	41
sp|Q9WTK3|GPAA1_MOUSE	203	AYHDIJVTGIQSSPLQGR	6,J(Deamidated[J])	Yes	0	0	7	0	0	0	0	0	0	0	0	0	0	0	34	0	0	0	41
sp|P29699|FETUA_MOUSE	156;176	CPLLTPFJDTNVVHTVNTALAAFNTQNJGTYFK	1,C(Carbamidomethyl[C]);8,J(Deamidated[J]);28,J(Deamidated[J])	Yes	9	13	1	0	0	0	0	6	0	0	0	2	0	0	0	10	0	0	41
sp|P16092|FGFR1_MOUSE	77	DGVQLVESJR	9,J(Deamidated[J])	Yes	3	2	6	0	0	0	0	4	3	2	0	2	10	6	2	0	0	1	41
sp|Q01279|EGFR_MOUSE	352	DTLSIJATNIK	6,J(Deamidated[J])	Yes	4	3	3	4	0	0	0	2	1	2	3	8	7	4	0	0	0	0	41
sp|Q9Z1X2|PTSS2_MOUSE	159	DYGGNCLIYDADJK	6,C(Carbamidomethyl[C]);13,J(Deamidated[J])	Yes	5	3	3	0	0	0	0	3	3	3	0	2	13	2	4	0	0	0	41
sp|Q9EQG7|ENPP5_MOUSE	292	EGKFDEVYDALAGAHPJLTVYK	17,J(Deamidated[J])	Yes	6	3	0	1	0	0	0	8	2	1	5	3	12	0	0	0	0	0	41
sp|Q5DTL9|S4A10_MOUSE	687;697	ESJLSASDIIWGJLTVSECR	3,J(Deamidated[J]);13,J(Deamidated[J]);19,C(Carbamidomethyl[C])	Yes	0	0	0	0	0	0	0	0	30	0	0	0	0	0	0	0	11	0	41
sp|Q9D8B7|JAM3_MOUSE	192	FQJSSFHVNSETGTLVFNAVHK	3,J(Deamidated[J])	Yes	14	13	0	0	0	0	0	2	0	0	0	1	2	1	0	8	0	0	41
sp|Q8JZZ7|LPHN2_MOUSE	8	GPDLSJCTSHWVNQLAQK	6,J(Deamidated[J]);7,C(Carbamidomethyl[C])	Yes	8	7	7	3	0	0	0	0	5	1	0	2	5	0	1	2	0	0	41
sp|Q810U3|NFASC_MOUSE	1015	IHETAPDEQSIWJVTVLPNSK	13,J(Deamidated[J])	Yes	3	4	3	2	0	0	0	0	1	1	0	2	10	11	4	0	0	0	41
sp|Q7TN73|CASD1_MOUSE	175	IHJGSEEALAQYK	3,J(Deamidated[J])	Yes	4	4	3	5	0	0	0	1	3	0	3	2	9	6	1	0	0	0	41
sp|Q9QZC2|PLXC1_MOUSE	149	JGTEVVSCHPQGSTAGVVYR	1,J(Deamidated[J]);8,C(Carbamidomethyl[C])	Yes	6	6	4	0	0	0	0	4	4	0	2	0	10	0	4	1	0	0	41
sp|P97379|G3BP2_MOUSE	37	JSSYVHGGVDASGKPQEAVYGQNDIHHK	1,J(Deamidated[J])	Yes	15	10	10	0	0	0	0	0	0	0	0	1	0	1	4	0	0	0	41
sp|Q8BFZ9|ERLN2_MOUSE/sp|Q91X78|ERLN1_MOUSE	106/106	JYTADYDK	1,J(Deamidated[J])	No	3	3	4	3	0	0	0	5	0	2	2	2	6	5	4	0	0	2	41
sp|P63158|HMGB1_MOUSE	134	KLGEMWJNTAADDKQPYEK	7,J(Deamidated[J])	Yes	0	0	0	0	0	0	0	0	0	1	0	0	17	23	0	0	0	0	41
sp|Q91VK4|ITM2C_MOUSE	171	LJTTIVLPPR	2,J(Deamidated[J])	Yes	0	0	23	0	0	0	0	0	0	0	0	0	0	0	18	0	0	0	41
sp|P97427|DPYL1_MOUSE	538	NLHQSJFSLSGAQIDDNNPR	6,J(Deamidated[J])	Yes	0	0	0	0	0	0	0	0	0	0	1	5	12	15	6	0	2	0	41
sp|P04925|PRIO_MOUSE	180	PVDQYSNQNNFVHDCVJITIK	15,C(Carbamidomethyl[C]);17,J(Deamidated[J])	Yes	10	9	12	0	0	0	0	0	0	0	0	1	9	0	0	0	0	0	41
sp|P10605|CATB_MOUSE	38	QJTTWQAGR	2,J(Deamidated[J])	Yes	4	3	4	0	0	0	0	1	3	2	2	2	9	7	4	0	0	0	41
sp|P09470|ACE_MOUSE	151	QQYNSLLSJMSR	9,J(Deamidated[J]);10,M(Oxidation[M])	Yes	0	0	5	0	0	0	0	3	2	4	2	4	7	7	4	3	0	0	41
sp|P51830|ADCY9_MOUSE	652	SEAGAEGGTVQJGCQDEPK	12,J(Deamidated[J]);14,C(Carbamidomethyl[C])	Yes	0	0	0	0	0	0	0	0	0	0	0	0	17	13	11	0	0	0	41
sp|Q9CQ88|TSN31_MOUSE	134	SFDCCGLFJLTTLR	4,C(Carbamidomethyl[C]);5,C(Carbamidomethyl[C]);9,J(Deamidated[J])	Yes	3	3	4	0	0	0	0	7	2	0	5	0	16	1	0	0	0	0	41
sp|P97792|CXAR_MOUSE	106	SGDASIJVTNLQLSDIGTYQCK	7,J(Deamidated[J]);21,C(Carbamidomethyl[C])	Yes	6	6	8	4	0	0	0	0	4	1	0	0	11	0	1	0	0	0	41
sp|Q9ERB5|SO1C1_MOUSE	536	SGJWSGMMGR	3,J(Deamidated[J])	Yes	6	6	3	0	0	0	0	0	6	3	1	4	6	2	4	0	0	0	41
sp|O89029|MATN4_MOUSE	71	SLDVGLJATR	7,J(Deamidated[J])	Yes	4	3	3	0	0	0	0	2	2	10	3	6	8	0	0	0	0	0	41
sp|Q2PFD7|PSD3_MOUSE	747	SPSEGTDEKAJGTHPK	11,J(Deamidated[J])	Yes	0	0	0	0	0	0	0	0	0	0	2	2	12	0	25	0	0	0	41
sp|P07309|TTHY_MOUSE	118	TLGISPFHEFADVVFTAJDSGHR	18,J(Deamidated[J])	Yes	3	7	0	0	0	0	0	6	0	0	12	3	3	0	0	0	7	0	41
sp|P19137|LAMA1_MOUSE	1812	VQEEQJVTSELIAK	6,J(Deamidated[J])	Yes	4	3	0	0	0	0	0	2	3	3	6	2	12	6	0	0	0	0	41
sp|P35969|VGFR1_MOUSE	165	VTSPJVTVTLK	5,J(Deamidated[J])	Yes	3	3	0	0	0	0	0	5	3	4	2	6	6	4	5	0	0	0	41
sp|Q923L3|CSMD1_MOUSE	2795	VVJCSDPGSVENAVR	3,J(Deamidated[J]);4,C(Carbamidomethyl[C])	Yes	3	4	0	0	0	0	0	0	5	2	5	1	11	3	2	3	2	0	41
sp|P28828|PTPRM_MOUSE	406	WEPFGYJVTR	7,J(Deamidated[J])	Yes	3	3	0	0	0	0	0	1	0	5	4	2	13	4	5	1	0	0	41
sp|O54991|CNTP1_MOUSE	500	WGCHSJQTAFHGCMELLK	3,C(Carbamidomethyl[C]);6,J(Deamidated[J]);13,C(Carbamidomethyl[C]);14,M(Oxidation[M])	Yes	18	13	0	0	0	0	0	2	0	0	1	0	1	0	0	5	1	0	41
sp|Q7TT15|GLTL3_MOUSE	461	YJNTIAYGELR	2,J(Deamidated[J])	Yes	3	3	3	0	0	0	0	4	2	4	1	4	11	1	5	0	0	0	41
sp|Q61290|CAC1E_MOUSE	255	ACFMJNSGILEGFDPPHPCGVQGCPAGYECK	2,C(Carbamidomethyl[C]);5,J(Deamidated[J]);19,C(Carbamidomethyl[C]);24,C(Carbamidomethyl[C]);30,C(Carbamidomethyl[C])	Yes	10	8	0	0	0	0	0	3	1	0	2	0	15	1	0	0	0	0	40
sp|O35604|NPC1_MOUSE	185	ACJATNWIEYMFNK	2,C(Carbamidomethyl[C]);3,J(Deamidated[J])	Yes	3	3	4	0	0	0	0	2	0	0	2	5	21	0	0	0	0	0	40
sp|Q3TYD4|ARSG_MOUSE	497	ALADVLQDIADDJSSR	13,J(Deamidated[J])	Yes	5	3	4	0	0	0	0	0	3	0	0	7	16	0	2	0	0	0	40
sp|Q60675|LAMA2_MOUSE	1696	AVQLJETLGNQDK	5,J(Deamidated[J])	Yes	3	3	3	0	0	0	0	2	3	0	6	3	10	4	2	0	1	0	40
sp|B2RXS4|PLXB2_MOUSE	798	CVYEALCSJVTSECPPPVITR	1,C(Carbamidomethyl[C]);7,C(Carbamidomethyl[C]);9,J(Deamidated[J]);14,C(Carbamidomethyl[C])	Yes	14	13	0	0	0	0	0	2	1	0	0	0	10	0	0	0	0	0	40
sp|B9EKR1|PRPTZ_MOUSE	324	EEIHEVVCSSEPENVQADPEJYTSLLVTWERPR	8,C(Carbamidomethyl[C]);21,J(Deamidated[J])	Yes	5	6	0	0	0	0	0	3	0	0	0	2	9	8	0	4	2	1	40
sp|Q8BXN9|TM87A_MOUSE	79	FDGEPCDQSLJITWFLK	6,C(Carbamidomethyl[C]);11,J(Deamidated[J])	Yes	2	5	3	3	0	0	0	1	1	0	2	3	14	2	1	3	0	0	40
sp|Q6V4S5|SDK2_MOUSE	1260	FWLVEGJSSR	7,J(Deamidated[J])	Yes	6	4	3	0	0	0	0	0	0	4	2	0	14	4	3	0	0	0	40
sp|O88307|SORL_MOUSE	1733	GIGJWSDSK	4,J(Deamidated[J])	Yes	2	3	3	0	0	0	0	0	2	3	3	2	13	3	6	0	0	0	40
sp|O35136|NCAM2_MOUSE	419	GNPIJISCDVTANPPASIHWR	5,J(Deamidated[J]);8,C(Carbamidomethyl[C])	Yes	0	0	18	0	0	0	0	0	0	0	0	0	0	0	22	0	0	0	40
sp|P16406|AMPE_MOUSE	669	IALJLTMYLK	4,J(Deamidated[J]);7,M(Oxidation[M])	Yes	6	6	9	3	0	0	0	0	0	2	0	0	12	0	1	1	0	0	40
sp|P57716|NICA_MOUSE	44	IYIPLJK	6,J(Deamidated[J])	Yes	3	3	3	3	0	0	0	6	5	0	0	2	5	5	4	0	1	0	40
sp|O89001|CBPD_MOUSE	625	JNSNNFDLNR	1,J(Deamidated[J])	Yes	3	3	3	0	0	0	0	1	5	4	6	2	4	4	5	0	0	0	40
sp|P09242|PPBT_MOUSE	230	JRTDVEYELDEK	1,J(Deamidated[J])	Yes	3	3	0	3	0	0	0	0	4	0	0	6	6	14	0	1	0	0	40
sp|Q3U284|TM231_MOUSE	221	JVTTVLSDPNPIWLVGR	1,J(Deamidated[J])	Yes	3	3	3	0	0	0	0	3	1	2	4	4	10	4	3	0	0	0	40
sp|P09055|ITB1_MOUSE	520	KEJSSEICSNNGECVCGQCVCR	3,J(Deamidated[J]);8,C(Carbamidomethyl[C]);14,C(Carbamidomethyl[C]);16,C(Carbamidomethyl[C]);19,C(Carbamidomethyl[C]);21,C(Carbamidomethyl[C])	Yes	9	5	0	0	0	0	0	3	1	0	0	0	12	6	0	0	4	0	40
sp|Q8BW41|PMGT2_MOUSE	276	LJVSHAGAPLGEEYILVFSR	2,J(Deamidated[J])	Yes	8	6	4	0	0	0	0	6	2	0	2	2	7	1	1	1	0	0	40
sp|Q62086|PON2_MOUSE	254	QPNMJLTQLK	5,J(Deamidated[J])	Yes	2	6	0	2	0	0	0	0	2	0	0	10	11	6	1	0	0	0	40
sp|O08532|CA2D1_MOUSE	781	RSLDNDNYVFTAPYFJK	16,J(Deamidated[J])	Yes	0	16	0	6	0	0	0	0	0	0	0	0	1	16	1	0	0	0	40
sp|Q920P3|BRNP1_MOUSE	156	SGJATQSVEALHQLASSYFVDR	3,J(Deamidated[J])	Yes	6	6	1	0	0	0	0	3	0	0	0	2	22	0	0	0	0	0	40
sp|Q8BYI8|K1467_MOUSE	374	SVJLSELIDVYSDGVELLQLVK	3,J(Deamidated[J])	Yes	6	7	0	0	0	0	0	4	0	0	3	14	6	0	0	0	0	0	40
sp|Q9WV54|ASAH1_MOUSE	258	SVLEJTTSYEEAKNTLTK	5,J(Deamidated[J])	Yes	0	0	0	0	0	0	0	3	5	10	4	5	1	0	12	0	0	0	40
sp|Q68EF4|GRM4_MOUSE	569	TCPYDMRPTEJR	2,C(Carbamidomethyl[C]);11,J(Deamidated[J])	Yes	5	5	4	0	0	0	0	0	2	0	2	2	7	8	5	0	0	0	40
sp|Q8BGN8|SYNPR_MOUSE	38	TESJLSIDIAFAYPFR	4,J(Deamidated[J])	Yes	16	8	16	0	0	0	0	0	0	0	0	0	0	0	0	0	0	0	40
sp|Q8BH27|MEGF9_MOUSE	303	TGCLPCQCNJR	3,C(Carbamidomethyl[C]);6,C(Carbamidomethyl[C]);8,C(Carbamidomethyl[C]);10,J(Deamidated[J])	Yes	4	3	4	0	0	0	0	6	2	0	6	2	7	1	5	0	0	0	40
sp|Q811D0|DLG1_MOUSE	421	VAKPTSMYINDGYAPPDITJSSSQSVDNHVSPSSCLGQTPTSPAR	20,J(Deamidated[J]);35,C(Carbamidomethyl[C])	Yes	11	5	5	0	0	0	0	0	0	0	0	0	8	6	5	0	0	0	40
sp|Q69ZQ1|K1161_MOUSE	239;249	VJDSVPFHLGWJSTER	2,J(Deamidated[J]);12,J(Deamidated[J])	Yes	3	3	1	0	0	0	0	0	3	1	0	2	20	4	3	0	0	0	40
sp|P01831|THY1_MOUSE	94	VLTLAJFTTKDEGDYFCE	6,J(Deamidated[J]);17,C(Carbamidomethyl[C])	Yes	0	0	22	0	0	0	0	0	0	0	0	0	0	0	18	0	0	0	40
sp|Q8C8T7|ELFN1_MOUSE	210	WLAAFTJATQTHDR	7,J(Deamidated[J])	Yes	5	5	8	0	0	0	0	2	2	1	1	3	9	1	2	1	0	0	40
sp|Q6NXK7|DPP10_MOUSE	343	WLNRPQJISILTLCESTTGACSR	7,J(Deamidated[J]);14,C(Carbamidomethyl[C]);21,C(Carbamidomethyl[C])	Yes	11	8	0	0	0	0	0	7	2	0	1	2	4	0	0	2	3	0	40
sp|Q80TL0|PPM1E_MOUSE	493	AVJVSEESEWTENSFQGGQEDGGDDKETHGECK	3,J(Deamidated[J]);32,C(Carbamidomethyl[C])	Yes	6	1	0	0	0	0	0	0	0	0	0	1	19	12	0	0	0	0	39
sp|Q07409|CNTN3_MOUSE	895	AYNSAGAGPFSATVJATTK	15,J(Deamidated[J])	Yes	5	7	4	0	0	0	0	0	0	13	0	0	2	7	0	1	0	0	39
sp|Q99MB3|TM2D1_MOUSE	97	DLSGJETHFTGSEVGFLKPISCR	5,J(Deamidated[J]);22,C(Carbamidomethyl[C])	Yes	11	7	0	0	0	0	0	0	0	1	3	4	10	2	0	0	1	0	39
sp|P19137|LAMA1_MOUSE	2027	ELAAAAJESAVK	7,J(Deamidated[J])	Yes	3	3	0	0	0	0	0	3	6	4	3	2	10	5	0	0	0	0	39
sp|Q00560|IL6RB_MOUSE	83	EQVTVIJR	7,J(Deamidated[J])	Yes	3	3	3	0	0	0	0	5	2	4	5	2	9	2	1	0	0	0	39
sp|Q6V4S5|SDK2_MOUSE	1209	ESVPSSGPTJVSALATTSSSMLVR	10,J(Deamidated[J])	Yes	7	6	5	0	0	0	0	0	2	1	0	0	14	0	4	0	0	0	39
sp|Q3V3R4|ITA1_MOUSE	1113	GELQSEJSSLTLSSSNR	7,J(Deamidated[J])	Yes	3	3	3	0	0	0	0	0	3	4	0	1	12	4	3	3	0	0	39
sp|Q810B8|SLIK4_MOUSE	423	GEVFHJLTNLR	6,J(Deamidated[J])	Yes	5	6	7	0	0	0	0	2	2	0	0	1	6	4	2	4	0	0	39
sp|P70211|DCC_MOUSE	60	GGNVLLJCSAESDR	7,J(Deamidated[J]);8,C(Carbamidomethyl[C])	Yes	3	3	3	0	0	0	0	3	4	2	0	1	12	3	5	0	0	0	39
sp|Q8BYI9|TENR_MOUSE	278	GQCAJGTCLCQEGYAGEDCSQRR	3,C(Carbamidomethyl[C]);5,J(Deamidated[J]);8,C(Carbamidomethyl[C]);10,C(Carbamidomethyl[C]);19,C(Carbamidomethyl[C])	Yes	0	1	0	0	0	0	0	4	0	2	0	0	5	12	0	1	14	0	39
sp|Q8BYU6|TOIP2_MOUSE	318	HLJASNPSEPATIIFTAAR	3,J(Deamidated[J])	Yes	5	6	5	0	0	0	0	0	1	1	0	3	3	7	4	4	0	0	39
sp|P97927|LAMA4_MOUSE	308	HVTDMJSTIHLLR	6,J(Deamidated[J])	Yes	5	4	4	0	0	0	0	1	2	0	4	2	8	5	4	0	0	0	39
sp|Q69Z26|CNTN4_MOUSE	65	IJGTDVDIGMDFR	2,J(Deamidated[J]);10,M(Oxidation[M])	Yes	5	3	7	0	0	0	0	0	0	2	0	6	9	4	2	1	0	0	39
sp|P35438|NMDZ1_MOUSE	276	JESAHISDAVGVVAQAVHELLEK	1,J(Deamidated[J])	Yes	6	6	0	7	0	0	0	10	0	0	3	6	1	0	0	0	0	0	39
sp|P35438|NMDZ1_MOUSE	276;300	JESAHISDAVGVVAQAVHELLEKEJITDPPR	1,J(Deamidated[J]);25,J(Deamidated[J])	Yes	11	7	0	0	0	0	0	9	0	0	6	5	1	0	0	0	0	0	39
sp|Q99KW9|TIP_MOUSE	351;369	JTSGSNQQAFLLENVPCNJASCEEVHR	1,J(Deamidated[J]);17,C(Carbamidomethyl[C]);19,J(Deamidated[J]);22,C(Carbamidomethyl[C])	Yes	3	4	0	0	0	0	0	3	2	0	3	0	12	11	0	0	1	0	39
sp|Q8BXJ9|TMM62_MOUSE	384	JYSJGTHTIEVFVQDSAGR	4,J(Deamidated[J])	Yes	8	6	0	0	0	0	0	1	2	1	0	2	11	8	0	0	0	0	39
sp|O09126|SEM4D_MOUSE	419	KDVJYTQIVVDR	4,J(Deamidated[J])	Yes	7	7	6	0	0	0	0	0	4	0	2	3	4	0	5	1	0	0	39
sp|Q8R0A6|VTM2A_MOUSE	175	KJASSVVPSSVHNSANQR	2,J(Deamidated[J])	Yes	6	5	7	0	0	0	0	6	3	0	0	10	2	0	0	0	0	0	39
sp|Q61001|LAMA5_MOUSE	2211	LJASIADLQSK	2,J(Deamidated[J])	Yes	4	3	3	0	0	0	0	3	6	4	6	6	2	1	1	0	0	0	39
sp|Q62443|NPTX1_MOUSE	154	LJSSSQTNSLKDLLQSK	2,J(Deamidated[J])	Yes	3	0	2	0	0	0	0	2	4	4	0	5	7	0	8	4	0	0	39
sp|Q923L3|CSMD1_MOUSE	2605	LLQCQAJGTWSTEEDRPR	4,C(Carbamidomethyl[C]);7,J(Deamidated[J])	Yes	5	0	6	0	0	0	0	0	3	0	5	6	3	3	3	4	1	0	39
sp|P16305|GBRA6_MOUSE	141	LMQJGTILYTMR	2,M(Oxidation[M]);4,J(Deamidated[J]);11,M(Oxidation[M])	Yes	4	0	8	0	0	0	0	2	0	1	0	7	4	5	4	4	0	0	39
sp|Q56A07|SCN2B_MOUSE	53	LPCTFJSCYTVNHK	3,C(Carbamidomethyl[C]);6,J(Deamidated[J]);8,C(Carbamidomethyl[C])	Yes	10	8	2	0	0	0	0	5	0	0	0	1	9	3	0	0	1	0	39
sp|Q8BFR4|GNS_MOUSE	379	MLVSNIDLGPTILDLAGYDLJK	21,J(Deamidated[J])	Yes	10	9	10	5	0	0	0	0	0	0	0	3	1	1	0	0	0	0	39
sp|Q6P9K9|NRX3A_MOUSE/sp|Q8C985|NRX3B_MOUSE	1189/182	NGGJATLQVDNWPVNEHYPTGNTDNER	4,J(Deamidated[J])	No	4	3	0	0	0	0	0	3	0	1	0	9	12	5	0	2	0	0	39
sp|P41233|ABCA1_MOUSE	478	NPEDVQSPJGSVYTWR	9,J(Deamidated[J])	Yes	3	3	3	0	0	0	0	1	2	0	0	5	13	5	4	0	0	0	39
sp|P97449|AMPN_MOUSE	784	NPNJNTIHPNLR	4,J(Deamidated[J])	Yes	3	4	2	0	0	0	0	4	4	0	4	2	7	6	3	0	0	0	39
sp|Q06890|CLUS_MOUSE	290	RJSTGCLK	2,J(Deamidated[J]);6,C(Carbamidomethyl[C])	Yes	10	5	1	0	0	0	0	4	3	1	0	0	10	3	2	0	0	0	39
sp|Q640M6|GDPD5_MOUSE	301	RPAAMLJWTVLQR	7,J(Deamidated[J])	Yes	0	4	0	0	0	0	0	2	3	1	0	5	14	6	4	0	0	0	39
sp|O35136|NCAM2_MOUSE	562	SHGVQTMVVLSSLEPJTTYE	16,J(Deamidated[J])	Yes	0	0	16	0	0	0	0	0	0	0	0	0	0	0	23	0	0	0	39
sp|Q62283|TSN7_MOUSE	188	TDCNPLDLHJLTVAATK	3,C(Carbamidomethyl[C]);10,J(Deamidated[J])	Yes	0	0	8	0	0	0	0	0	0	0	0	0	0	0	31	0	0	0	39
sp|Q9R1V7|ADA23_MOUSE	92	TLGVLADEDNTLQQJSSSR	15,J(Deamidated[J])	Yes	3	3	3	0	0	0	0	0	4	0	0	6	12	3	5	0	0	0	39
sp|P63005|LIS1_MOUSE	194	TMHGHDHJVSSVAIMPNGDHIVSASR	8,J(Deamidated[J])	Yes	14	17	4	0	0	0	0	1	0	0	0	1	0	2	0	0	0	0	39
sp|Q61627|GRID1_MOUSE	200	VDKJISHVFTSLFTTMK	4,J(Deamidated[J])	Yes	10	3	13	0	0	0	0	4	0	0	1	0	8	0	0	0	0	0	39
sp|Q63961|EGLN_MOUSE	135	VJITVLPSLTSR	2,J(Deamidated[J])	Yes	3	3	3	0	0	0	0	0	3	2	1	2	10	7	5	0	0	0	39
sp|Q9D1T0|LIGO1_MOUSE	335	VLJVSGNQLTTLEESAFHSVGNLETLILDSNPLACDCR	3,J(Deamidated[J]);35,C(Carbamidomethyl[C]);37,C(Carbamidomethyl[C])	Yes	7	7	0	0	0	0	0	4	0	0	3	3	9	1	0	5	0	0	39
sp|Q9Z247|FKBP9_MOUSE	174	YHYJGTFLDGTLFDSSHNR	4,J(Deamidated[J])	Yes	4	4	12	0	0	0	0	0	1	1	1	2	4	3	7	0	0	0	39
sp|P06797|CATL1_MOUSE	221	YRAEFAVAJDTGFVDIPQQEK	9,J(Deamidated[J])	Yes	0	5	0	5	0	0	0	0	1	3	4	5	0	16	0	0	0	0	39
sp|P28652|KCC2B_MOUSE	357	ADGVKPQTJSTK	9,J(Deamidated[J])	Yes	0	0	0	0	0	0	0	0	0	0	0	0	17	5	16	0	0	0	38
sp|P05555|ITAM_MOUSE	696	AFFDETKJNTR	8,J(Deamidated[J])	Yes	7	0	6	0	0	0	0	1	2	0	4	2	11	0	5	0	0	0	38
sp|Q8VCJ6|MRGRF_MOUSE	4	AGJCSWEAHSTNQNK	0,A(Acetyl[ProteinN-term]);3,J(Deamidated[J]);4,C(Carbamidomethyl[C])	Yes	3	3	0	4	0	0	0	0	2	6	0	2	12	4	0	0	0	2	38
sp|Q9R1E6|ENPP2_MOUSE	410	AIIAJLTCK	5,J(Deamidated[J]);8,C(Carbamidomethyl[C])	Yes	2	2	2	2	0	0	0	0	5	0	6	0	12	3	2	2	0	0	38
sp|O70354|CAH11_MOUSE	260	ALJITSLQMHSLR	3,J(Deamidated[J]);9,M(Oxidation[M])	Yes	7	5	6	0	0	0	0	0	2	0	0	1	3	5	5	4	0	0	38
sp|Q91XA2|GOLM1_MOUSE	109	AVLVNJITTGEK	6,J(Deamidated[J])	Yes	3	3	3	2	0	0	0	2	4	3	0	2	10	5	1	0	0	0	38
sp|Q9CZ52|ANTR1_MOUSE	182	DFJETQLAR	3,J(Deamidated[J])	Yes	3	4	1	0	0	0	0	1	4	0	5	2	13	3	2	0	0	0	38
sp|Q3V3R4|ITA1_MOUSE	882	DSCESNQJITCR	3,C(Carbamidomethyl[C]);8,J(Deamidated[J]);11,C(Carbamidomethyl[C])	Yes	5	2	4	0	0	0	0	2	2	0	0	2	10	5	6	0	0	0	38
sp|O35393|EFNB3_MOUSE	210	DTIPGDPSSJATSR	10,J(Deamidated[J])	Yes	3	4	2	0	0	0	0	4	4	0	5	4	7	0	0	0	1	4	38
sp|P19137|LAMA1_MOUSE	1763	EANSLLSJHSEK	8,J(Deamidated[J])	Yes	2	2	1	1	0	0	0	3	6	2	6	1	13	1	0	0	0	0	38
sp|Q8BGT0|OSTM1_MOUSE	234	EAYKJLSLLYSQMQK	5,J(Deamidated[J]);13,M(Oxidation[M])	Yes	6	0	7	0	0	0	0	3	2	1	2	2	6	0	5	4	0	0	38
sp|P01867|IGG2B_MOUSE	185	EDYJSTIR	4,J(Deamidated[J])	Yes	3	3	1	0	0	0	0	5	7	3	5	3	6	1	1	0	0	0	38
sp|P70207|PLXA2_MOUSE	163	EHYLSSVJK	8,J(Deamidated[J])	Yes	4	4	4	6	0	0	0	2	2	0	4	3	3	1	5	0	0	0	38
sp|O35604|NPC1_MOUSE	158	ELEYFVGQSFANAMYJACR	16,J(Deamidated[J]);18,C(Carbamidomethyl[C])	Yes	8	5	0	0	0	0	0	1	0	0	3	3	18	0	0	0	0	0	38
sp|Q9WVJ3|CBPQ_MOUSE	394	EVMNLLQPLJVTK	10,J(Deamidated[J])	Yes	5	3	0	3	0	0	0	2	1	7	4	4	7	2	0	0	0	0	38
sp|Q6X893|CTL1_MOUSE	134	FAEIJGSALCSYNIK	5,J(Deamidated[J]);10,C(Carbamidomethyl[C])	Yes	6	10	3	7	0	0	0	0	0	0	0	0	0	12	0	0	0	0	38
sp|Q9JMB8|CNTN6_MOUSE	765	FIYRJESIMPLSPFEVK	5,J(Deamidated[J]);9,M(Oxidation[M])	Yes	4	5	5	5	0	0	0	0	0	1	5	4	5	0	3	0	1	0	38
sp|Q8R373|CLMP_MOUSE	73	HVYNJLTEEQK	5,J(Deamidated[J])	Yes	3	3	3	0	0	0	0	5	6	2	3	1	5	3	4	0	0	0	38
sp|Q8HW98|IGLO5_MOUSE	288	HYGJYTCR	4,J(Deamidated[J]);7,C(Carbamidomethyl[C])	Yes	3	3	3	0	0	0	0	8	5	1	0	0	9	5	1	0	0	0	38
sp|Q5DTL9|S4A10_MOUSE	457	KIPAVPJGTAAHGEAEPHGGHSGPELQR	7,J(Deamidated[J])	Yes	14	5	6	0	0	0	0	5	0	0	0	3	0	0	5	0	0	0	38
sp|Q5DTL9|S4A10_MOUSE	677	LFELSETYPINMHNDLELLTQYSCNCMEPHSPSJDTLK	24,C(Carbamidomethyl[C]);26,C(Carbamidomethyl[C]);34,J(Deamidated[J])	Yes	6	12	0	7	0	0	0	1	0	0	0	0	9	3	0	0	0	0	38
sp|Q06890|CLUS_MOUSE	353;373	MLJTSSLLEQLNDQFNWVSQLAJLTQGEDK	1,M(Oxidation[M]);3,J(Deamidated[J]);23,J(Deamidated[J])	Yes	4	5	0	7	0	0	0	0	0	0	2	0	8	7	0	5	0	0	38
sp|Q8C8T7|ELFN1_MOUSE	349	MYTLEQYJNSK	1,M(Oxidation[M]);8,J(Deamidated[J])	Yes	3	3	0	0	0	0	0	5	0	7	1	4	6	7	0	2	0	0	38
sp|Q8R081|HNRPL_MOUSE	286	NDQDTWDYTNPJLSGQGDPGSNPNKR	12,J(Deamidated[J])	Yes	3	0	0	0	0	0	0	0	0	0	5	4	20	6	0	0	0	0	38
sp|Q8BYM5|NLGN3_MOUSE	522	PAWSDAAHGDEVPYVFGVPMVGPTDLFPCJFSK	29,C(Carbamidomethyl[C]);30,J(Deamidated[J])	Yes	4	4	6	5	0	0	0	1	0	0	0	4	6	8	0	0	0	0	38
sp|Q0V8T9|CTP5A_MOUSE	282	QAJFTVDMNTQHFR	3,J(Deamidated[J]);8,M(Oxidation[M])	Yes	3	7	7	0	0	0	0	0	1	0	0	0	5	7	3	5	0	0	38
sp|Q6PIC6|AT1A3_MOUSE/sp|Q6PIE5|AT1A2_MOUSE/sp|Q8VDN2|AT1A1_MOUSE	710/717/720	QGAIVAVTGDGVJDSPALK	13,J(Deamidated[J])	No	0	0	0	0	0	0	0	1	0	2	0	0	6	26	2	0	0	1	38
sp|P97449|AMPN_MOUSE	606	SGQEDHYWLDVEKJQSAK	14,J(Deamidated[J])	Yes	8	0	0	0	0	0	0	3	2	0	4	2	19	0	0	0	0	0	38
sp|O88668|CREG1_MOUSE	160	VJKTEEDYAR	2,J(Deamidated[J])	Yes	5	5	6	0	0	0	0	6	0	0	3	3	3	3	4	0	0	0	38
sp|P97797|SHPS1_MOUSE	92	VTJVSDATK	3,J(Deamidated[J])	Yes	0	0	0	0	0	0	0	2	0	36	0	0	0	0	0	0	0	0	38
sp|Q8K135|K319L_MOUSE	394	VTVDGQNAHGEGYVJVTVKPEPR	15,J(Deamidated[J])	Yes	7	8	3	0	0	0	0	0	1	0	0	6	0	5	0	8	0	0	38
sp|P51569|AGAL_MOUSE	192	YMALALJR	7,J(Deamidated[J])	Yes	5	5	3	0	0	0	0	0	5	2	0	2	11	2	3	0	0	0	38
sp|Q80TZ3|AUXI_MOUSE	778	ASPQPMGGGWQQPAGYNWQQTQSKPQSSMPHSSPQNRPNYJVSFSAMPAGQSER	41,J(Deamidated[J]);47,M(Oxidation[M])	Yes	13	10	14	0	0	0	0	0	0	0	0	0	0	0	0	0	0	0	37
sp|Q62318|TIF1B_MOUSE	151	ASSDSQDAJQCCTSCEDNAPATSYCVECSEPLCETCVEAHQR	9,J(Deamidated[J]);11,C(Carbamidomethyl[C]);12,C(Carbamidomethyl[C]);15,C(Carbamidomethyl[C]);25,C(Carbamidomethyl[C]);28,C(Carbamidomethyl[C]);33,C(Carbamidomethyl[C]);36,C(Carbamidomethyl[C])	Yes	12	2	0	0	0	0	0	0	0	0	0	0	8	15	0	0	0	0	37
sp|Q91ZX7|LRP1_MOUSE	358	CDMDGQJR	1,C(Carbamidomethyl[C]);7,J(Deamidated[J])	Yes	7	3	2	0	0	0	0	2	0	0	0	0	12	5	6	0	0	0	37
sp|P11627|L1CAM_MOUSE	432	DJQTYMAVEGSTAYLLCK	2,J(Deamidated[J]);17,C(Carbamidomethyl[C])	Yes	8	13	0	2	0	0	0	0	0	0	0	1	13	0	0	0	0	0	37
sp|Q62470|ITA3_MOUSE	86	DLAVGDDYTJR	10,J(Deamidated[J])	Yes	1	3	2	0	0	0	0	3	6	1	0	3	9	6	2	0	1	0	37
sp|P11627|L1CAM_MOUSE	489	DLQAJDTGR	5,J(Deamidated[J])	Yes	3	5	3	0	0	0	0	4	2	2	0	2	8	4	4	0	0	0	37
sp|Q8C129|LCAP_MOUSE	525	DSLJSSHPISSSVQSSEQIEEMFDSLSYFK	4,J(Deamidated[J])	Yes	3	8	0	3	0	0	0	1	0	0	3	8	7	4	0	0	0	0	37
sp|P19137|LAMA1_MOUSE	672	EIDRDQLMTVLAJVTHLLIR	13,J(Deamidated[J])	Yes	13	9	12	0	0	0	0	2	0	0	0	0	1	0	0	0	0	0	37
sp|Q3UZV7|K132L_MOUSE	681	EJQTLHYDFR	2,J(Deamidated[J])	Yes	6	7	8	0	0	0	0	1	0	0	0	2	5	8	0	0	0	0	37
sp|P10852|4F2_MOUSE	318	FLJATGSQWCSWSVSQAGLLADFIPDHLLR	3,J(Deamidated[J]);10,C(Carbamidomethyl[C])	Yes	13	14	7	0	0	0	0	0	0	0	0	0	1	0	0	2	0	0	37
sp|P15388|KCNC1_MOUSE	220	FNPIVJK	6,J(Deamidated[J])	Yes	3	3	1	0	0	0	0	3	4	1	0	4	12	1	1	0	0	4	37
sp|Q8C172|CERS6_MOUSE	18	FWLPHJVTWADLK	6,J(Deamidated[J])	Yes	8	6	6	0	0	0	0	2	0	2	0	0	10	0	0	3	0	0	37
sp|P70663|SPRL1_MOUSE	168	GKESQEQPVSDSHQQPJESSK	17,J(Deamidated[J])	Yes	2	0	0	0	0	0	0	4	5	1	1	2	18	0	0	0	0	4	37
sp|Q99PI8|RTN4R_MOUSE	372	GRVPPGDTPPGJGSGPR	12,J(Deamidated[J])	Yes	0	3	0	0	0	0	0	11	10	1	2	0	1	9	0	0	0	0	37
sp|Q03137|EPHA4_MOUSE	235	GSCVJNSEEKDVPK	3,C(Carbamidomethyl[C]);5,J(Deamidated[J])	Yes	1	0	0	0	0	0	0	4	2	4	2	5	11	0	6	0	0	2	37
sp|Q99MR3|S12A9_MOUSE	243	HGHFTGFJGSTLR	8,J(Deamidated[J])	Yes	5	4	5	0	0	0	0	1	4	0	0	0	5	6	5	2	0	0	37
sp|Q60675|LAMA2_MOUSE	85	ICNQJSSNPYQR	2,C(Carbamidomethyl[C]);5,J(Deamidated[J])	Yes	3	4	3	0	0	0	0	4	5	1	6	2	3	3	3	0	0	0	37
sp|B1AZA5|TM245_MOUSE	548	ILGDKVJNTAVIEK	7,J(Deamidated[J])	Yes	7	3	4	0	0	0	0	0	3	2	7	9	0	0	0	0	2	0	37
sp|Q9R1W5|CALRL_MOUSE	65	IMQDPIQQAEGLYCJR	2,M(Oxidation[M]);14,C(Carbamidomethyl[C]);15,J(Deamidated[J])	Yes	6	5	0	0	0	0	0	0	1	0	2	1	18	2	0	1	1	0	37
sp|Q99JP7|GGT7_MOUSE	586	JLSDSLAR	1,J(Deamidated[J])	Yes	3	6	3	0	0	0	0	2	6	1	5	2	6	1	2	0	0	0	37
sp|Q810C1|SLIK1_MOUSE	363	JVSSLADLKPK	1,J(Deamidated[J])	Yes	3	3	3	0	0	0	0	0	3	4	6	3	4	3	4	0	0	1	37
sp|Q6P6J9|TXD15_MOUSE	165;171	JVTGLEJFTLK	1,J(Deamidated[J]);7,J(Deamidated[J])	Yes	3	1	1	0	0	0	0	4	5	0	5	4	9	2	3	0	0	0	37
sp|Q3UHK6|TEN4_MOUSE	1801	JVTLPIDNGLNLVEWR	1,J(Deamidated[J])	Yes	3	2	3	0	0	0	0	8	0	2	1	2	9	1	6	0	0	0	37
sp|Q9D6F4|GBRA4_MOUSE	47	LCPEJFTR	2,C(Carbamidomethyl[C]);5,J(Deamidated[J])	Yes	0	0	0	0	0	0	0	2	4	2	3	2	11	7	6	0	0	0	37
sp|P32261|ANT3_MOUSE	129	LGACJDTLK	4,C(Carbamidomethyl[C]);5,J(Deamidated[J])	Yes	3	4	3	2	0	0	0	4	4	2	4	2	4	0	0	0	0	5	37
sp|O70258|SGCE_MOUSE	200	LNAIJITSALDR	5,J(Deamidated[J])	Yes	3	3	3	0	0	0	0	4	1	3	2	1	8	5	4	0	0	0	37
sp|Q920P3|BRNP1_MOUSE	630	LPTLRJETGQGPVDLSDPSKR	6,J(Deamidated[J])	Yes	7	6	0	0	0	0	0	0	3	1	0	8	8	1	0	3	0	0	37
sp|Q8BGT0|OSTM1_MOUSE	132	MDJISR	3,J(Deamidated[J])	Yes	4	4	3	0	0	0	0	2	9	2	0	0	12	1	0	0	0	0	37
sp|Q8BJ83|TM2D3_MOUSE	136	NFVIJMTCR	5,J(Deamidated[J]);8,C(Carbamidomethyl[C])	Yes	3	3	5	0	0	0	0	2	6	1	4	2	7	3	1	0	0	0	37
sp|Q9CZ16|T178A_MOUSE	158	NIPFJLTK	5,J(Deamidated[J])	Yes	6	4	3	0	0	0	0	0	5	7	6	2	2	0	2	0	0	0	37
sp|B2RXS4|PLXB2_MOUSE	451	QDLALSGJLSSLYAMTQDK	8,J(Deamidated[J])	Yes	4	3	3	3	0	0	0	2	0	1	0	4	14	3	0	0	0	0	37
sp|P23818|GRIA1_MOUSE	363	RTJYTLHVIEMK	3,J(Deamidated[J]);11,M(Oxidation[M])	Yes	10	0	0	0	0	0	0	3	11	0	0	0	5	0	0	8	0	0	37
sp|Q8C341|SUCO_MOUSE	529	SISEJATATTEPK	5,J(Deamidated[J])	Yes	3	2	2	4	0	0	0	5	2	2	1	2	5	5	4	0	0	0	37
sp|P62204|CALM_MOUSE	61	SLGQNPTEAELQDMINEVDADGJGTIDFPEFLTMMAR	14,M(Oxidation[M]);23,J(Deamidated[J])	Yes	0	0	0	0	0	0	0	2	0	0	3	5	10	16	0	0	0	1	37
sp|Q8BME9|CBLN4_MOUSE	85	STNHEPSEMSJK	9,M(Oxidation[M]);11,J(Deamidated[J])	Yes	8	3	5	0	0	0	0	4	0	0	4	0	10	0	3	0	0	0	37
sp|Q8BLQ9|CADM2_MOUSE/sp|Q8R5M8|CADM1_MOUSE	291/311	TDJGTYR	3,J(Deamidated[J])	No	5	8	6	0	0	0	0	0	2	0	0	0	9	4	3	0	0	0	37
sp|Q8CAL5|GPC5_MOUSE	237	TFLQALNLGIEVIJTTDHIHFSK	14,J(Deamidated[J])	Yes	10	8	8	0	0	0	0	3	0	0	0	0	4	0	4	0	0	0	37
sp|Q64689|SIA8C_MOUSE	206	TJLTTFNPSILEK	2,J(Deamidated[J])	Yes	6	5	3	3	0	0	0	1	0	4	3	2	3	5	2	0	0	0	37
sp|O88322|NID2_MOUSE	681	TNIEGQVPFIPAJFTAHITPYK	13,J(Deamidated[J])	Yes	9	6	2	6	0	0	0	1	0	0	3	4	5	1	0	0	0	0	37
sp|P19137|LAMA1_MOUSE	2046	VFJTSEDLSR	3,J(Deamidated[J])	Yes	3	3	3	0	0	0	0	6	4	0	5	2	6	1	4	0	0	0	37
sp|Q03157|APLP1_MOUSE	554	VJASAPR	2,J(Deamidated[J])	Yes	6	5	3	0	0	0	0	4	3	0	0	0	7	4	1	0	0	4	37
sp|Q8R3H7|HS2ST_MOUSE	108	YHVLHIJTTK	7,J(Deamidated[J])	Yes	8	7	8	0	0	0	0	2	2	0	0	2	5	0	3	0	0	0	37
sp|Q60675|LAMA2_MOUSE	299	ACPLDPATJK	2,C(Carbamidomethyl[C]);9,J(Deamidated[J])	Yes	4	3	3	0	0	0	0	2	5	3	4	1	9	0	2	0	0	0	36
sp|Q62351|TFR1_MOUSE	319	ADLALFGHAHLGTGDPYTPGFPSFJHTQFPPSQSSGLPNIPVQTISR	25,J(Deamidated[J])	Yes	0	0	36	0	0	0	0	0	0	0	0	0	0	0	0	0	0	0	36
sp|Q9JHE3|ASAH2_MOUSE	600	AIATDTVAJMSSGPEPPFFK	9,J(Deamidated[J]);10,M(Oxidation[M])	Yes	6	3	5	3	0	0	0	1	2	2	0	1	11	0	0	2	0	0	36
sp|Q8JZR6|S4A8_MOUSE	644	CVLPENPNJHTLQYWK	1,C(Carbamidomethyl[C]);9,J(Deamidated[J])	Yes	7	5	6	0	0	0	0	1	1	0	0	2	4	5	3	2	0	0	36
sp|Q91ZX7|LRP1_MOUSE	1576	DJTTCYEFK	2,J(Deamidated[J]);5,C(Carbamidomethyl[C])	Yes	3	3	0	3	0	0	0	2	5	3	4	2	9	2	0	0	0	0	36
sp|Q8C129|LCAP_MOUSE	447	EETLLYDJATSSVADR	8,J(Deamidated[J])	Yes	8	4	0	0	0	0	0	0	0	3	0	2	17	0	0	0	2	0	36
sp|Q61626|GRIK5_MOUSE	394	EIGVWYSJR	8,J(Deamidated[J])	Yes	3	3	2	0	0	0	0	0	2	2	2	5	12	5	0	0	0	0	36
sp|Q61001|LAMA5_MOUSE	2198	EQLQGIJASSAAWAR	7,J(Deamidated[J])	Yes	2	0	0	0	0	0	0	4	6	6	2	5	3	4	2	0	2	0	36
sp|P11798|KCC2A_MOUSE	335	ESSESTJTTIEDEDTK	7,J(Deamidated[J])	Yes	0	0	0	0	0	0	0	0	0	0	0	2	13	21	0	0	0	0	36
sp|Q8BY89|CTL2_MOUSE	187	GVLMVGJETTYEDGHGARK	7,J(Deamidated[J])	Yes	0	2	0	12	0	0	0	0	0	0	0	0	0	20	2	0	0	0	36
sp|P55066|NCAN_MOUSE	121	HRAJATLLLGPLR	4,J(Deamidated[J])	Yes	6	5	7	0	0	0	0	0	0	0	0	0	1	5	8	4	0	0	36
sp|P09055|ITB1_MOUSE	669	KDTCAQECSHFJLTK	4,C(Carbamidomethyl[C]);8,C(Carbamidomethyl[C]);12,J(Deamidated[J])	Yes	8	5	0	0	0	0	0	2	2	0	0	0	9	5	0	4	1	0	36
sp|Q62192|CD180_MOUSE	78	LIJLTFLDLTR	3,J(Deamidated[J])	Yes	3	3	3	0	0	0	0	2	0	0	4	0	16	0	2	1	2	0	36
sp|Q14CH0|F171B_MOUSE	214	LPDNHHISJVTGYLTVLHQFLK	9,J(Deamidated[J])	Yes	9	10	7	7	0	0	0	2	0	1	0	0	0	0	0	0	0	0	36
sp|O35927|CTND2_MOUSE	970	LPGGJNSJNSGSK	8,J(Deamidated[J])	Yes	0	0	0	0	0	0	0	0	0	0	0	0	13	9	14	0	0	0	36
sp|P97300|NPTN_MOUSE	316	LSIVNLQITEDPGEYECJATNSIGSASVSTVLR	17,C(Carbamidomethyl[C]);18,J(Deamidated[J])	Yes	0	0	11	0	0	0	0	0	0	0	0	0	0	0	25	0	0	0	36
sp|Q5SZV5|K0319_MOUSE	507	LSNLVPGJYTFR	8,J(Deamidated[J])	Yes	3	3	2	0	0	0	0	3	3	3	2	1	2	4	2	6	1	1	36
sp|P60755|MDGA2_MOUSE	213	NLRPQDYAJYSCIASVR	9,J(Deamidated[J]);12,C(Carbamidomethyl[C])	Yes	3	1	3	0	0	0	0	1	2	0	0	2	12	2	4	6	0	0	36
sp|O54990|PROM1_MOUSE	374	RGYTTIDEIPNTIQJQTVDVIK	15,J(Deamidated[J])	Yes	4	4	4	6	0	0	0	0	0	0	0	0	15	3	0	0	0	0	36
sp|Q69ZU6|THS7A_MOUSE	1488	SDGIJVTGGCLVVSQPDTDR	5,J(Deamidated[J]);10,C(Carbamidomethyl[C])	Yes	0	0	2	0	0	0	0	2	4	4	5	2	10	3	4	0	0	0	36
sp|Q8BGX3|LRTM2_MOUSE	117	SIFEDLVJLTELQLR	8,J(Deamidated[J])	Yes	7	6	0	0	0	0	0	8	0	0	3	4	8	0	0	0	0	0	36
sp|Q62178|SEM4A_MOUSE	120	SJETQCFNFIR	2,J(Deamidated[J]);6,C(Carbamidomethyl[C])	Yes	3	0	3	0	0	0	0	7	2	3	3	6	6	1	2	0	0	0	36
sp|Q9QUN9|DKK3_MOUSE	96	TSSEVNLASLPPNYHJETSTETR	16,J(Deamidated[J])	Yes	2	3	0	0	0	0	0	1	6	0	0	6	9	9	0	0	0	0	36
sp|Q9QYC0|ADDA_MOUSE	462	WLHSGRGDDASEEGQJGSSPK	16,J(Deamidated[J])	Yes	0	0	0	0	0	0	0	0	0	0	5	5	10	16	0	0	0	0	36
sp|P24638|PPAL_MOUSE	92	YHGFLJTSYHR	6,J(Deamidated[J])	Yes	8	9	7	0	0	0	0	2	0	0	0	0	3	0	2	5	0	0	36
sp|Q7TNS7|ASIC4_MOUSE	167	YPEPDMVDILJR	11,J(Deamidated[J])	Yes	3	3	3	0	0	0	0	0	1	2	0	9	9	2	4	0	0	0	36
sp|Q07113|MPRI_MOUSE	2129	AACAVRPQEVTMVJGTLTNPVTGK	3,C(Carbamidomethyl[C]);12,M(Oxidation[M]);14,J(Deamidated[J])	Yes	2	6	2	0	0	0	0	2	1	0	0	3	9	4	4	2	0	0	35
sp|Q8BFZ2|LPPR1_MOUSE	180	AHQQFINNGJICTGDLEVIEK	10,J(Deamidated[J]);12,C(Carbamidomethyl[C])	Yes	7	3	0	0	0	0	0	3	1	0	4	1	14	2	0	0	0	0	35
sp|Q7TPD3|ROBO2_MOUSE	430	AQLEVTDVLTDRPPPIILQGPIJQTLAVDGTALLK	23,J(Deamidated[J])	Yes	11	9	0	8	0	0	0	1	0	0	0	5	0	0	0	1	0	0	35
sp|P11835|ITB2_MOUSE	626	DJHTSCAECLK	2,J(Deamidated[J]);6,C(Carbamidomethyl[C]);9,C(Carbamidomethyl[C])	Yes	3	3	1	0	0	0	0	3	6	0	5	0	10	4	0	0	0	0	35
sp|Q9D5T0|ATAD1_MOUSE	316	EYVJSTSEESHDEDEIRPVQQQDLHR	4,J(Deamidated[J])	Yes	0	0	0	0	0	0	0	0	0	0	1	1	17	16	0	0	0	0	35
sp|Q9QYK4|H6ST3_MOUSE	379	FISPFTQFJITR	9,J(Deamidated[J])	Yes	2	3	3	0	0	0	0	0	0	2	4	4	12	0	1	2	2	0	35
sp|Q6DFY8|BRNP2_MOUSE	354	FLJSTAISQYWTMDSNLQHR	3,J(Deamidated[J])	Yes	8	7	13	0	0	0	0	1	0	0	0	1	3	2	0	0	0	0	35
sp|Q8BRU6|VMAT2_MOUSE	56	HEKJTTEIQTAR	4,J(Deamidated[J])	Yes	7	0	0	0	0	0	0	8	5	0	0	0	12	0	1	0	0	2	35
sp|Q9WTR5|CAD13_MOUSE	598	JLSVVILGASDK	1,J(Deamidated[J])	Yes	3	4	3	0	0	0	0	3	0	0	0	2	5	14	1	0	0	0	35
sp|Q9R1V7|ADA23_MOUSE	729	KCLQIQALJMSSCPLDSR	2,C(Carbamidomethyl[C]);9,J(Deamidated[J]);10,M(Oxidation[M]);13,C(Carbamidomethyl[C])	Yes	5	0	2	0	0	0	0	1	3	0	4	0	11	0	7	1	1	0	35
sp|Q07409|CNTN3_MOUSE	913	KTPPSQPPGNVVWJATDTK	14,J(Deamidated[J])	Yes	8	2	1	1	0	0	0	0	3	0	0	1	15	2	2	0	0	0	35
sp|Q8VI51|SORC3_MOUSE	1062	LFILPPKJLTER	8,J(Deamidated[J])	Yes	0	0	11	0	0	0	0	0	0	0	0	0	0	0	24	0	0	0	35
sp|Q61851|FGFR3_MOUSE	96	LQVLJASHEDAGVYSCQHR	5,J(Deamidated[J]);16,C(Carbamidomethyl[C])	Yes	6	6	6	0	0	0	0	0	3	0	0	0	8	2	0	0	4	0	35
sp|Q9CZ42|NNRD_MOUSE	236	LSQALGJITVVQK	7,J(Deamidated[J])	Yes	3	1	2	3	0	0	0	2	4	1	0	2	7	4	6	0	0	0	35
sp|P59823|IRPL1_MOUSE	264	LTVQETQLGGSAJLTCR	13,J(Deamidated[J]);16,C(Carbamidomethyl[C])	Yes	6	3	0	0	0	0	0	1	2	0	6	5	6	4	0	0	2	0	35
sp|Q7TQA1|IGSF1_MOUSE	728	MEDKDEGJYSCR	8,J(Deamidated[J]);11,C(Carbamidomethyl[C])	Yes	3	6	0	0	0	0	0	3	0	0	3	2	13	5	0	0	0	0	35
sp|P47867|SCG3_MOUSE	349	NKLEKJTTDSK	6,J(Deamidated[J])	Yes	0	0	3	0	0	0	0	4	3	0	0	0	12	0	10	0	0	3	35
sp|P56528|CD38_MOUSE	104	NPCJITR	3,C(Carbamidomethyl[C]);4,J(Deamidated[J])	Yes	3	3	4	0	0	0	0	6	4	1	3	0	7	1	3	0	0	0	35
sp|Q9JHE3|ASAH2_MOUSE	663	NSAEJQTHQTFLTVEK	5,J(Deamidated[J])	Yes	7	7	4	0	0	0	0	0	1	0	0	0	6	3	1	6	0	0	35
sp|Q62351|TFR1_MOUSE	725;730	QKJITAFJETLFR	3,J(Deamidated[J]);8,J(Deamidated[J])	Yes	9	0	0	0	0	0	0	3	10	1	0	0	12	0	0	0	0	0	35
sp|O89023|TPP1_MOUSE	209	QRYJLTAK	4,J(Deamidated[J])	Yes	4	4	3	0	0	0	0	6	4	0	0	0	5	5	4	0	0	0	35
sp|Q8VHI3|OFUT2_MOUSE	259	SQHLJSTDAADK	5,J(Deamidated[J])	Yes	1	3	1	0	0	0	0	2	2	0	3	0	12	4	5	0	0	2	35
sp|Q0GNC1|INF2_MOUSE	374	SVQTNSVQNQGSSSQJTTTPTTK	16,J(Deamidated[J])	Yes	6	8	9	2	0	0	0	0	0	0	1	0	4	1	4	0	0	0	35
sp|P01901|HA1B_MOUSE	107	TLLGYYJQSK	7,J(Deamidated[J])	Yes	1	0	1	0	0	0	0	0	3	0	4	6	9	6	4	0	1	0	35
sp|Q5FWH7|S39AC_MOUSE	33	TLTQJNSR	5,J(Deamidated[J])	Yes	2	5	2	0	0	0	0	0	8	4	0	0	5	5	4	0	0	0	35
sp|Q62470|ITA3_MOUSE	971	TSIPTINMEJK	10,J(Deamidated[J])	Yes	3	3	3	0	0	0	0	1	1	6	0	6	7	3	2	0	0	0	35
sp|Q9QUN9|DKK3_MOUSE	106	VGJNTVHVHQEVHK	3,J(Deamidated[J])	Yes	3	3	0	0	0	0	0	4	2	0	0	2	6	4	0	7	0	4	35
sp|P16406|AMPE_MOUSE	637	VNYEGGTWDWIAEALSSJHTR	18,J(Deamidated[J])	Yes	4	5	0	0	0	0	0	5	0	0	2	4	7	1	0	6	1	0	35
sp|P32261|ANT3_MOUSE	225	VTINNWVAJK	9,J(Deamidated[J])	Yes	4	3	3	0	0	0	0	2	5	2	6	2	7	1	0	0	0	0	35
sp|Q3UUQ7|PGAP1_MOUSE	363	WSYVAYJESDK	7,J(Deamidated[J])	Yes	3	3	0	0	0	0	0	2	0	2	0	7	12	5	0	1	0	0	35
sp|Q8R4I7|NETO1_MOUSE	153	YJFTPDPDFK	2,J(Deamidated[J])	Yes	5	3	3	0	0	0	0	1	0	2	4	5	5	5	2	0	0	0	35
sp|Q920V1|B3GL1_MOUSE	198	YLLNLJHSEK	6,J(Deamidated[J])	Yes	6	5	4	3	0	0	0	2	0	1	3	0	2	6	2	1	0	0	35
sp|Q8C3Q5|SHSA7_MOUSE	100	APPPAELCHGYYDVMGQYDATFJCSTGSYR	8,C(Carbamidomethyl[C]);23,J(Deamidated[J]);24,C(Carbamidomethyl[C])	Yes	5	6	6	0	0	0	0	0	0	0	0	0	11	0	2	0	4	0	34
sp|Q5F226|FAT2_MOUSE	2597	ASGYTVSIPSJVSR	11,J(Deamidated[J])	Yes	3	3	3	0	0	0	0	0	0	4	0	3	7	4	4	3	0	0	34
sp|P47743|GRM8_MOUSE	452	AVNFJGSAGTPVTFNENGDAPGR	5,J(Deamidated[J])	Yes	3	4	0	0	0	0	0	4	0	1	0	7	11	2	2	0	0	0	34
sp|Q64314|CD34_MOUSE	246	CLLMVLAJSTELPSK	1,C(Carbamidomethyl[C]);4,M(Oxidation[M]);8,J(Deamidated[J])	Yes	0	0	30	0	0	0	0	0	0	0	0	0	0	0	4	0	0	0	34
sp|P11276|FINC_MOUSE	528	DQCIVDDITYNVJDTFHK	3,C(Carbamidomethyl[C]);13,J(Deamidated[J])	Yes	3	7	2	0	0	0	0	2	3	0	6	5	4	0	0	0	2	0	34
sp|Q8R3L5|SO3A1_MOUSE	153	DVCATJGSSSDEGPDPDLICR	3,C(Carbamidomethyl[C]);6,J(Deamidated[J]);20,C(Carbamidomethyl[C])	Yes	3	4	0	0	0	0	0	0	4	0	0	0	8	6	0	0	3	6	34
sp|O70401|TSN6_MOUSE	134	EYJSTGDYR	3,J(Deamidated[J])	Yes	5	3	1	0	0	0	0	4	4	4	2	2	6	3	0	0	0	0	34
sp|Q9D1T0|LIGO1_MOUSE	287	FLJLSYNPIGTIEGSMLHELLR	3,J(Deamidated[J]);16,M(Oxidation[M])	Yes	8	6	0	0	0	0	0	6	0	2	0	0	7	0	0	5	0	0	34
sp|Q64018|GLRA1_MOUSE	396	GANNJJTTNPPPAPSK	5,J(Deamidated[J])	Yes	6	1	5	2	0	0	0	0	0	0	0	1	17	2	0	0	0	0	34
sp|Q80Z24|NEGR1_MOUSE	67	GAWLJR	5,J(Deamidated[J])	Yes	2	3	0	0	0	0	0	2	5	2	5	2	13	0	0	0	0	0	34
sp|P21661|NEC2_MOUSE	523	GDLNIJMTSPMGTK	6,J(Deamidated[J])	Yes	2	1	1	0	0	0	0	2	0	11	0	8	2	5	2	0	0	0	34
sp|P11627|L1CAM_MOUSE	1022;1030	GGTMALFGKPDFGJISATAGEJYSVVSWVPR	14,J(Deamidated[J]);22,J(Deamidated[J])	Yes	0	0	0	0	0	0	0	0	0	0	0	0	0	0	34	0	0	0	34
sp|Q61220|NELL2_MOUSE	228	GIMQDVHVLVMPQGFIAQCPDLJR	19,C(Carbamidomethyl[C]);23,J(Deamidated[J])	Yes	5	6	5	0	0	0	0	2	0	0	5	0	8	0	3	0	0	0	34
sp|Q9Z2G6|SE1L1_MOUSE	268	GQTGLGFLYASGLGVJSSQAK	16,J(Deamidated[J])	Yes	3	3	4	0	0	0	0	0	0	13	0	2	9	0	0	0	0	0	34
sp|G5E829|AT2B1_MOUSE/sp|Q9R0K7|AT2B2_MOUSE	468/447	HLDACETMGJATAICSDK	5,C(Carbamidomethyl[C]);8,M(Oxidation[M]);10,J(Deamidated[J]);15,C(Carbamidomethyl[C])	No	0	0	0	0	0	0	0	0	0	0	0	0	17	14	3	0	0	0	34
sp|P35822|PTPRK_MOUSE	415	IAVDWESLGYJITR	11,J(Deamidated[J])	Yes	5	5	0	0	0	0	0	4	1	1	4	2	12	0	0	0	0	0	34
sp|Q01097|NMDE2_MOUSE	491	IJGTWNGMIGEVVMK	2,J(Deamidated[J]);8,M(Oxidation[M]);14,M(Oxidation[M])	Yes	5	2	0	0	0	0	0	4	1	5	0	3	12	0	0	2	0	0	34
sp|B2RXS4|PLXB2_MOUSE	451	IKQDLALSGJLSSLYAMTQDK	10,J(Deamidated[J]);17,M(Oxidation[M])	Yes	4	2	3	0	0	0	0	4	0	2	6	2	3	2	5	1	0	0	34
sp|Q6P9K9|NRX3A_MOUSE	757	INCJSSKGPETLYAGQK	3,C(Carbamidomethyl[C]);4,J(Deamidated[J])	Yes	0	0	0	0	0	0	0	5	7	1	5	5	0	0	8	0	3	0	34
sp|P06909|CFAH_MOUSE	676	IQCVDGJWTTLPVCIEEER	3,C(Carbamidomethyl[C]);7,J(Deamidated[J]);14,C(Carbamidomethyl[C])	Yes	2	5	0	0	0	0	0	2	3	0	3	1	11	0	0	5	2	0	34
sp|Q9Z0M6|CD97_MOUSE	395	ISEJGSSVAGILSSPNMEK	4,J(Deamidated[J])	Yes	4	3	3	1	0	0	0	0	1	3	0	1	12	5	1	0	0	0	34
sp|Q8BGA3|LRRT2_MOUSE	243	ISJLTCGMDWTWSTLEK	3,J(Deamidated[J]);6,C(Carbamidomethyl[C])	Yes	3	3	6	3	0	0	0	0	1	0	1	2	15	0	0	0	0	0	34
sp|Q6V4S5|SDK2_MOUSE	940	ISWEEYJR	7,J(Deamidated[J])	Yes	4	3	3	0	0	0	0	0	2	2	0	2	10	5	3	0	0	0	34
sp|Q69ZU6|THS7A_MOUSE	1354	JISCVVSDGSAEDFSK	1,J(Deamidated[J]);4,C(Carbamidomethyl[C])	Yes	1	0	6	0	0	0	0	0	4	0	6	3	4	5	4	1	0	0	34
sp|P63056|NOE3_MOUSE	179	JLSSVLTGIQEEIGAYDYEELHQR	1,J(Deamidated[J])	Yes	10	5	0	0	0	0	0	5	0	0	4	5	5	0	0	0	0	0	34
sp|Q8BHJ6|SERC5_MOUSE	295	JVTICAPDFGQDLHR	1,J(Deamidated[J]);5,C(Carbamidomethyl[C])	Yes	7	6	9	0	0	0	0	0	2	0	2	0	5	3	0	0	0	0	34
sp|Q9R1Q9|VAS1_MOUSE	344;351	LEIHSJGSVAHFJVSQVTGPSIYSFHCE	6,J(Deamidated[J]);13,J(Deamidated[J]);27,C(Carbamidomethyl[C])	Yes	0	0	25	0	0	0	0	0	0	0	0	0	0	0	9	0	0	0	34
sp|Q61625|GRID2_MOUSE	426	LGCWNPVTGLJGSLTDK	3,C(Carbamidomethyl[C]);11,J(Deamidated[J])	Yes	3	3	4	3	0	0	0	2	1	2	0	2	9	2	3	0	0	0	34
sp|P22723|GBRG2_MOUSE	128	LKFJSTIK	4,J(Deamidated[J])	Yes	3	3	3	0	0	0	0	3	4	2	0	2	7	1	3	3	0	0	34
sp|P35438|NMDZ1_MOUSE	300	LLEKEJITDPPR	6,J(Deamidated[J])	Yes	0	0	9	0	0	0	0	0	0	0	0	0	0	0	25	0	0	0	34
sp|P14231|AT1B2_MOUSE	118	LNKFLEPYJDSIQAQK	9,J(Deamidated[J])	Yes	0	3	0	0	0	0	0	1	1	8	0	0	1	2	13	5	0	0	34
sp|Q64455|PTPRJ_MOUSE	145	LTWSNAJGTASYR	7,J(Deamidated[J])	Yes	3	3	3	0	0	0	0	3	0	3	0	5	3	7	3	1	0	0	34
sp|Q61207|SAP_MOUSE	459	LVLYLEHNLEKJSTKEEILAALEK	12,J(Deamidated[J])	Yes	10	0	0	0	0	0	0	6	0	2	7	6	1	0	0	2	0	0	34
sp|Q920Q6|MSI2H_MOUSE	4	MEAJGSPGTSGSAJDSQHDPGK	0,M(Acetyl[ProteinN-term]);4,J(Deamidated[J])	Yes	1	1	0	2	0	0	0	0	0	1	0	2	10	12	5	0	0	0	34
sp|Q63912|OMGP_MOUSE	61	NIIHLJLSYNHFTDLHNQLTPYTNLR	6,J(Deamidated[J])	Yes	0	0	34	0	0	0	0	0	0	0	0	0	0	0	0	0	0	0	34
sp|Q3UHK6|TEN4_MOUSE	1987	NIYQPPEGJASVIQDFTEDGHLLHTFYLGTGR	9,J(Deamidated[J])	Yes	6	6	5	0	0	0	0	3	0	0	0	2	3	1	6	2	0	0	34
sp|Q9Z218|DPP6_MOUSE	112	NVETJJSTVLIEGKK	5,J(Deamidated[J])	Yes	1	3	0	0	0	0	0	4	2	2	0	2	8	8	3	1	0	0	34
sp|Q71M36|CSPG5_MOUSE	355	PRPGDPGKDLASGEJGTECR	15,J(Deamidated[J]);19,C(Carbamidomethyl[C])	Yes	6	0	0	0	0	0	0	0	4	0	9	2	13	0	0	0	0	0	34
sp|Q9QY33|TSN3_MOUSE	152	QLHCCGIHJYSDWENTDWFK	4,C(Carbamidomethyl[C]);5,C(Carbamidomethyl[C]);9,J(Deamidated[J])	Yes	6	7	6	0	0	0	0	0	0	0	5	0	8	2	0	0	0	0	34
sp|P61315|G3ST3_MOUSE	177	RVPJASLETFLR	4,J(Deamidated[J])	Yes	10	10	0	0	0	0	0	0	1	1	0	0	11	1	0	0	0	0	34
sp|Q8JZZ7|LPHN2_MOUSE	206	SLGQFLSTEJATIK	10,J(Deamidated[J])	Yes	3	3	6	0	0	0	0	2	3	7	3	2	5	0	0	0	0	0	34
sp|O88307|SORL_MOUSE	1987	SRJSTVEYSLSK	3,J(Deamidated[J])	Yes	5	4	0	0	0	0	0	6	4	0	1	3	5	5	1	0	0	0	34
sp|Q9DBJ1|PGAM1_MOUSE	135	SYDVPPPPMEPDHPFYSJISK	9,M(Oxidation[M]);18,J(Deamidated[J])	Yes	0	0	0	0	0	0	0	0	0	0	0	0	15	14	5	0	0	0	34
sp|P09581|CSF1R_MOUSE	491	THNSVGJSSQYFR	7,J(Deamidated[J])	Yes	3	3	0	0	0	0	0	4	3	0	1	2	10	6	2	0	0	0	34
sp|Q9JI18|LRP1B_MOUSE	3310	THTCACPTNFYLAADJR	4,C(Carbamidomethyl[C]);6,C(Carbamidomethyl[C]);16,J(Deamidated[J])	Yes	7	6	7	0	0	0	0	0	1	0	0	0	7	4	2	0	0	0	34
sp|Q810B9|SLIK3_MOUSE	597	TPEJLTHR	4,J(Deamidated[J])	Yes	6	5	5	0	0	0	0	1	6	0	1	0	7	1	2	0	0	0	34
sp|P19137|LAMA1_MOUSE	79	VCDGJSTNPR	2,C(Carbamidomethyl[C]);5,J(Deamidated[J])	Yes	1	3	2	0	0	0	0	4	6	0	0	0	8	4	6	0	0	0	34
sp|O88998|NOE1_MOUSE	431	VHYAYQTJASTYE	8,J(Deamidated[J])	Yes	0	0	15	0	0	0	0	0	0	0	0	0	0	0	19	0	0	0	34
sp|P50608|FMOD_MOUSE	201	VPNNALEGLEJLTALYLHHNEIQEVGSSMR	11,J(Deamidated[J]);29,M(Oxidation[M])	Yes	10	10	0	0	0	0	0	1	0	0	0	5	5	0	0	3	0	0	34
sp|Q62470|ITA3_MOUSE	937	VWJSTFIEDYKDFDR	3,J(Deamidated[J])	Yes	5	0	0	0	0	0	0	2	2	1	6	2	16	0	0	0	0	0	34
sp|Q8K406|LGI3_MOUSE	189	WLVEWLAHTJTTVAPIYCASPPR	10,J(Deamidated[J]);18,C(Carbamidomethyl[C])	Yes	13	15	0	0	0	0	0	2	0	0	0	0	4	0	0	0	0	0	34
sp|Q9JI18|LRP1B_MOUSE	1502	WTGQJVSVIQK	5,J(Deamidated[J])	Yes	4	3	3	3	0	0	0	0	2	3	2	0	7	3	4	0	0	0	34
sp|P52795|EFNB1_MOUSE	139	YHDYYITSTSJGSLEGLENR	11,J(Deamidated[J])	Yes	6	8	1	0	0	0	0	1	0	1	0	4	10	2	1	0	0	0	34
sp|P41233|ABCA1_MOUSE	98	YPTPGEAPGVVGNFJK	15,J(Deamidated[J])	Yes	3	5	4	0	0	0	0	2	2	4	3	1	8	2	0	0	0	0	34
sp|P55144|TYRO3_MOUSE	370	AJLTDWDPQK	2,J(Deamidated[J])	Yes	2	0	0	0	0	0	0	3	4	0	2	2	14	5	1	0	0	0	33
sp|P55144|TYRO3_MOUSE	370	AJLTDWDPQKDLILR	2,J(Deamidated[J])	Yes	0	0	1	0	0	0	0	3	6	2	2	0	9	0	10	0	0	0	33
sp|P02468|LAMC1_MOUSE	1020	CDQCEENYFYJR	1,C(Carbamidomethyl[C]);4,C(Carbamidomethyl[C]);11,J(Deamidated[J])	Yes	9	3	0	0	0	0	0	1	0	1	0	3	14	2	0	0	0	0	33
sp|Q9Z0M6|CD97_MOUSE	299	DFNPATVJYTIQK	8,J(Deamidated[J])	Yes	3	3	4	0	0	0	0	2	2	6	1	3	7	0	0	2	0	0	33
sp|Q91ZW2|OFUT1_MOUSE	165	EGNPFGPFWDQFHVSFJK	17,J(Deamidated[J])	Yes	8	9	7	3	0	0	0	0	0	0	0	2	4	0	0	0	0	0	33
sp|Q08890|IDS_MOUSE	282	EREDVQALJISVPYGPIPEDFQR	9,J(Deamidated[J])	Yes	11	8	0	0	0	0	0	1	0	0	2	0	11	0	0	0	0	0	33
sp|Q9WTU3|SCN8A_MOUSE	1370	FEIDEVNJKTDCEK	8,J(Deamidated[J]);12,C(Carbamidomethyl[C])	Yes	5	5	0	0	0	0	0	5	5	0	2	1	5	0	0	0	5	0	33
sp|Q6PEM8|PCFT_MOUSE	58	FSTELGYJGTR	8,J(Deamidated[J])	Yes	3	3	0	0	0	0	0	4	2	3	3	6	2	0	0	2	2	3	33
sp|Q99JP7|GGT7_MOUSE	394	GHLVLSPPPPHTGPALISALNILEGFJLTSLVSR	27,J(Deamidated[J])	Yes	13	12	0	0	0	0	0	3	0	0	0	0	4	0	0	1	0	0	33
sp|Q6PGD0|ARAID_MOUSE	73	GTILGLDLQJCSLK	10,J(Deamidated[J]);11,C(Carbamidomethyl[C])	Yes	5	4	4	3	0	0	0	0	0	0	4	0	12	1	0	0	0	0	33
sp|Q80Z24|NEGR1_MOUSE	288	HFGJYTCVAANK	4,J(Deamidated[J]);7,C(Carbamidomethyl[C])	Yes	0	0	14	0	0	0	0	0	0	0	0	0	0	0	19	0	0	0	33
sp|P30275|KCRU_MOUSE	61	HJNCMASHLTPAVYAR	2,J(Deamidated[J]);4,C(Carbamidomethyl[C])	Yes	0	0	0	0	0	0	0	0	0	0	0	0	7	18	8	0	0	0	33
sp|O54990|PROM1_MOUSE	332	ICDSIRPSLSSLGSSLJSSQLPSVDR	2,C(Carbamidomethyl[C]);17,J(Deamidated[J])	Yes	4	4	3	0	0	0	0	1	0	0	0	4	15	2	0	0	0	0	33
sp|Q99MQ4|ASPN_MOUSE	275	ITDIEJGTFANIPR	6,J(Deamidated[J])	Yes	3	4	3	0	0	0	0	1	0	5	0	0	6	7	4	0	0	0	33
sp|P97449|AMPN_MOUSE	817	JATLVNEADKLR	1,J(Deamidated[J])	Yes	3	0	0	0	0	0	0	4	6	0	9	2	8	0	0	0	0	1	33
sp|Q8BGT0|OSTM1_MOUSE	234	JLSLLYSQMQK	1,J(Deamidated[J])	Yes	2	2	4	3	0	0	0	3	2	1	5	3	3	4	1	0	0	0	33
sp|Q9D2N4|DTNA_MOUSE	715	KPGYIHGGAASTTHGDMVPEDGDPYTQPEDGNYEJESVR	35,J(Deamidated[J])	Yes	1	1	0	0	0	0	0	0	0	0	0	0	10	21	0	0	0	0	33
sp|P20917|MAG_MOUSE	332	KPTVJGTVVAVEGETVSIL	5,J(Deamidated[J])	Yes	0	0	0	0	0	33	0	0	0	0	0	0	0	0	0	0	0	0	33
sp|P21661|NEC2_MOUSE	374	KRNPEAGVATTDLYGJCTLR	16,J(Deamidated[J]);17,C(Carbamidomethyl[C])	Yes	6	0	0	0	0	0	0	1	4	0	7	0	7	0	0	8	0	0	33
sp|Q9WVL6|EXTL3_MOUSE	290	KSDTQNLLYJVSTGR	10,J(Deamidated[J])	Yes	6	3	6	0	0	0	0	1	5	0	0	0	4	4	4	0	0	0	33
sp|P61215|CAH10_MOUSE	116	LDKEHLVJISGGPMTYSHR	8,J(Deamidated[J]);14,M(Oxidation[M])	Yes	11	0	8	0	0	0	0	1	2	0	0	1	2	0	4	4	0	0	33
sp|Q9JKF6|PVRL1_MOUSE	202	LKGEAEYQEIRNPJGTVTVISR	14,J(Deamidated[J])	Yes	0	3	0	0	0	0	0	5	4	1	0	9	1	8	0	2	0	0	33
sp|Q4PZA2|ECE1_MOUSE	315	LLGGGDEDAIRPQMQQILDFETALAJITIPQEK	26,J(Deamidated[J])	Yes	7	6	0	2	0	0	0	4	0	0	0	5	8	1	0	0	0	0	33
sp|Q6GQU6|LIGO3_MOUSE	323	LLJLSDNLLSTLEENTFHSVNTLETLR	3,J(Deamidated[J])	Yes	4	3	0	0	0	0	0	2	0	0	1	6	6	4	0	7	0	0	33
sp|P23818|GRIA1_MOUSE	63	LLPQIDIVJISDSFEMTYR	9,J(Deamidated[J]);16,M(Oxidation[M])	Yes	6	3	1	0	0	0	0	0	0	0	0	15	2	0	0	6	0	0	33
sp|Q60751|IGF1R_MOUSE	901	LNPGJYTAR	5,J(Deamidated[J])	Yes	0	1	3	0	0	0	0	1	4	4	2	2	4	7	5	0	0	0	33
sp|P02469|LAMB1_MOUSE	1279	LTDTASQSJSTAGELGALQAEAESLDK	9,J(Deamidated[J])	Yes	5	6	0	2	0	0	0	1	2	0	2	6	9	0	0	0	0	0	33
sp|Q9JL56|GDE1_MOUSE	198	NIYTEFPQLYJNSMVCSFLPEVIYK	11,J(Deamidated[J]);14,M(Oxidation[M]);16,C(Carbamidomethyl[C])	Yes	6	2	0	6	0	0	0	3	0	0	0	3	6	0	1	5	1	0	33
sp|Q60675|LAMA2_MOUSE	2013	NSGLLGALJDTMDK	9,J(Deamidated[J])	Yes	2	0	3	0	0	0	0	3	0	0	4	3	9	8	1	0	0	0	33
sp|Q68EF4|GRM4_MOUSE	454	NVJFSGIAGNPVTFNENGDAPGR	3,J(Deamidated[J])	Yes	1	3	0	0	0	0	0	1	0	1	0	2	16	5	3	1	0	0	33
sp|Q60805|MERTK_MOUSE	202	QPESVJVTR	6,J(Deamidated[J])	Yes	5	3	2	0	0	0	0	3	5	1	1	2	11	0	0	0	0	0	33
sp|P70699|LYAG_MOUSE	470	RGVFITJETGQPLIGK	7,J(Deamidated[J])	Yes	6	6	0	0	0	0	0	0	1	0	0	0	12	8	0	0	0	0	33
sp|Q03391|NMDE4_MOUSE	89	SPGLDVRPVALVLJGSDPR	14,J(Deamidated[J])	Yes	4	3	3	0	0	0	0	3	2	0	2	2	10	0	4	0	0	0	33
sp|P09470|ACE_MOUSE	700	STEVSJHTLK	6,J(Deamidated[J])	Yes	3	3	3	3	0	0	0	2	6	1	1	0	5	3	3	0	0	0	33
sp|Q91ZX7|LRP1_MOUSE	3663	TCPLDEFQCJNTLCKPLAWK	2,C(Carbamidomethyl[C]);9,C(Carbamidomethyl[C]);10,J(Deamidated[J]);14,C(Carbamidomethyl[C])	Yes	4	3	5	0	0	0	0	7	3	0	5	0	5	0	1	0	0	0	33
sp|Q64455|PTPRJ_MOUSE	572;576	TGDGSJVTSJFTK	6,J(Deamidated[J]);10,J(Deamidated[J])	Yes	2	3	0	3	0	0	0	1	4	0	0	4	5	5	1	0	0	5	33
sp|Q6GQU6|LIGO3_MOUSE	509	TQGDGHJETQVGVR	7,J(Deamidated[J])	Yes	5	5	2	0	0	0	0	2	4	1	1	4	9	0	0	0	0	0	33
sp|P09242|PPBT_MOUSE	140	TRCJTTQGNEVTSILR	3,C(Carbamidomethyl[C]);4,J(Deamidated[J])	Yes	7	6	0	0	0	0	0	0	6	0	1	0	5	8	0	0	0	0	33
sp|Q8BLK3|LSAMP_MOUSE	66	VAWLJRSGIIFAGHDK	5,J(Deamidated[J])	Yes	0	0	0	33	0	0	0	0	0	0	0	0	0	0	0	0	0	0	33
sp|Q8R1C0|KCNC4_MOUSE	269	VGJITSVR	3,J(Deamidated[J])	Yes	3	3	3	0	0	0	0	2	6	0	0	2	7	3	4	0	0	0	33
sp|P19137|LAMA1_MOUSE	2055;2067	VJATVQETNDLLHJSTMTTLLAGR	2,J(Deamidated[J]);14,J(Deamidated[J])	Yes	4	3	0	0	0	0	0	2	2	0	3	3	16	0	0	0	0	0	33
sp|Q9WTR5|CAD13_MOUSE	52;56	VLHIHQPAEFIEDQPVLJLTFJDCK	18,J(Deamidated[J]);22,J(Deamidated[J]);24,C(Carbamidomethyl[C])	Yes	9	8	7	8	0	0	0	0	0	0	1	0	0	0	0	0	0	0	33
sp|P17047|LAMP2_MOUSE	361	VQPFJVTK	5,J(Deamidated[J])	Yes	1	2	1	3	0	0	0	7	2	5	1	8	1	0	0	0	2	0	33
sp|P55065|PLTP_MOUSE	143	VSJVSCEASVSK	3,J(Deamidated[J]);6,C(Carbamidomethyl[C])	Yes	0	0	0	3	0	0	0	4	8	2	4	0	3	4	0	0	0	5	33
sp|P13595|NCAM1_MOUSE	479	VTPDSENDFGNYJCTAVNR	13,J(Deamidated[J]);14,C(Carbamidomethyl[C])	Yes	0	0	9	0	0	0	0	0	0	0	0	0	0	0	24	0	0	0	33
sp|Q9QZC2|PLXC1_MOUSE	407	VVLGEJLTSNCPEVIYEIK	6,J(Deamidated[J]);11,C(Carbamidomethyl[C])	Yes	6	8	0	2	0	0	0	0	1	1	0	0	9	0	0	6	0	0	33
sp|Q8BJ83|TM2D3_MOUSE	171	YFAJCTVR	4,J(Deamidated[J]);5,C(Carbamidomethyl[C])	Yes	3	4	3	0	0	0	0	3	3	0	4	0	8	1	4	0	0	0	33
sp|Q9DB72|BTBDH_MOUSE	44	ADVGGEAAGTAIJHSHMLLQR	13,J(Deamidated[J]);17,M(Oxidation[M])	Yes	4	3	3	0	0	0	0	1	3	1	0	0	4	2	8	3	0	0	32
sp|Q7TT15|GLTL3_MOUSE	50	AEVAJLSAHSASPIQDAVLK	5,J(Deamidated[J])	Yes	4	3	3	0	0	0	0	1	0	0	1	1	11	7	1	0	0	0	32
sp|Q61282|PGCA_MOUSE	611	AFCAAQJATLASTGQLYAAWSQGLDK	3,C(Carbamidomethyl[C]);7,J(Deamidated[J])	Yes	10	5	9	0	0	0	0	2	0	0	0	4	1	0	0	1	0	0	32
sp|Q69ZU6|THS7A_MOUSE	439	AJQTALCGGGVQTR	2,J(Deamidated[J]);7,C(Carbamidomethyl[C])	Yes	2	6	2	0	0	0	0	5	3	2	0	1	4	6	1	0	0	0	32
sp|Q05793|PGBM_MOUSE	89	ALVJFTR	4,J(Deamidated[J])	Yes	3	3	3	0	0	0	0	0	3	1	0	2	9	6	2	0	0	0	32
sp|P17047|LAMP2_MOUSE	156	CNSVLTYJLTPVVQK	1,C(Carbamidomethyl[C]);8,J(Deamidated[J])	Yes	5	1	5	0	0	0	0	0	1	0	0	3	15	2	0	0	0	0	32
sp|Q8BXJ9|TMM62_MOUSE	180	DGAFHHIHSTPFGJYSFISVDATQRPGPK	14,J(Deamidated[J])	Yes	9	10	7	5	0	0	0	0	0	1	0	0	0	0	0	0	0	0	32
sp|Q91ZX7|LRP1_MOUSE	3489	DJDCVDGSDEPAJCTQMTCGVDEFR	4,C(Carbamidomethyl[C]);13,J(Deamidated[J]);14,C(Carbamidomethyl[C]);19,C(Carbamidomethyl[C])	Yes	6	6	0	0	0	0	0	1	1	0	0	1	17	0	0	0	0	0	32
sp|Q99PH1|LRRC4_MOUSE	362	DLJISEDR	3,J(Deamidated[J])	Yes	3	4	3	0	0	0	0	0	0	2	3	2	7	4	4	0	0	0	32
sp|Q9QZC2|PLXC1_MOUSE	86	DQAGJCTEPVSLAPPARPR	5,J(Deamidated[J]);6,C(Carbamidomethyl[C])	Yes	4	5	3	0	0	0	0	1	2	0	2	0	9	2	4	0	0	0	32
sp|O89001|CBPD_MOUSE	409	DSVTGSGLEJATISVAGINHJITTGR	21,J(Deamidated[J])	Yes	2	1	3	0	0	0	0	4	1	0	4	2	2	8	0	4	1	0	32
sp|Q69ZU6|THS7A_MOUSE	321	DVTCLJR	4,C(Carbamidomethyl[C]);6,J(Deamidated[J])	Yes	3	3	2	0	0	0	0	3	6	0	4	2	7	1	0	0	0	1	32
sp|A2AGT5|CKAP5_MOUSE	2000	EQHQHSDLDSJQTHSAGTMTSSSSTTNIDDLKK	11,J(Deamidated[J])	Yes	3	1	0	0	0	0	0	0	1	0	1	0	9	17	0	0	0	0	32
sp|P97785|GFRA1_MOUSE	59	ETJFSLTSGLEAK	3,J(Deamidated[J])	Yes	8	3	2	0	0	0	0	2	3	0	2	2	7	0	0	1	2	0	32
sp|Q8K1S2|UNC5D_MOUSE	115	EVFIJVTR	5,J(Deamidated[J])	Yes	3	3	3	0	0	0	0	2	4	2	0	0	7	4	4	0	0	0	32
sp|Q9EQG7|ENPP5_MOUSE	292	FDEVYDALAGAHPJLTVYK	14,J(Deamidated[J])	Yes	5	5	1	0	0	0	0	2	1	0	1	2	13	2	0	0	0	0	32
sp|Q91ZX7|LRP1_MOUSE	1559	GPCSHLCLINYJR	3,C(Carbamidomethyl[C]);7,C(Carbamidomethyl[C]);12,J(Deamidated[J])	Yes	3	3	3	0	0	0	0	3	1	0	0	0	10	4	5	0	0	0	32
sp|Q3TRM4|PLPL6_MOUSE	9	GTPSHELJTTSSGAEVIQK	0,G(Acetyl[ProteinN-term]);8,J(Deamidated[J])	Yes	2	5	0	0	0	0	0	0	3	1	1	2	7	4	0	7	0	0	32
sp|Q8BLK3|LSAMP_MOUSE	287	HYGJYTCVAANK	4,J(Deamidated[J]);7,C(Carbamidomethyl[C])	Yes	0	0	10	0	0	0	0	0	0	0	0	0	0	0	22	0	0	0	32
sp|O08677|KNG1_MOUSE	242	IAJFSQSCTLYSGDDLVEALPKPCPGCPR	3,J(Deamidated[J]);8,C(Carbamidomethyl[C]);24,C(Carbamidomethyl[C]);27,C(Carbamidomethyl[C])	Yes	3	5	0	0	0	0	0	5	1	0	4	2	5	0	0	0	7	0	32
sp|Q9JJF9|SPP2A_MOUSE	119	IAQEGGAAALLIAJNSVLIPSSR	14,J(Deamidated[J])	Yes	4	6	0	0	0	0	0	0	2	2	1	0	13	3	0	1	0	0	32
sp|P97333|NRP1_MOUSE	522	IAYSNJGSDWK	6,J(Deamidated[J])	Yes	4	2	1	0	0	0	0	3	5	2	2	2	3	4	4	0	0	0	32
sp|P42703|LIFR_MOUSE	385	IEGLTJETYR	6,J(Deamidated[J])	Yes	3	3	3	0	0	0	0	0	6	7	2	2	2	2	1	1	0	0	32
sp|Q02053|UBA1_MOUSE	818	IHVSDQELQSAJASVDDSRLEELK	12,J(Deamidated[J])	Yes	0	0	0	0	0	0	0	0	0	0	2	3	9	18	0	0	0	0	32
sp|Q8R3G9|TSN8_MOUSE	118	ILJETLYENAK	3,J(Deamidated[J])	Yes	5	3	0	0	0	0	0	1	4	4	4	4	1	3	0	1	2	0	32
sp|Q99M71|EPDR1_MOUSE	130	IPLVESWDPLDIPQJSTFEDQYSIGGPQEQILVQEWSDRR	15,J(Deamidated[J])	Yes	6	5	0	0	0	0	0	1	0	0	3	11	3	2	0	0	1	0	32
sp|Q80TR4|SLIT1_MOUSE	630	ISCIHJDSFTGLR	3,C(Carbamidomethyl[C]);6,J(Deamidated[J])	Yes	4	4	4	0	0	0	0	0	3	0	0	0	10	2	5	0	0	0	32
sp|Q3UH93|PLXD1_MOUSE	502	ISLJESMQVVSR	4,J(Deamidated[J]);7,M(Oxidation[M])	Yes	4	0	0	0	0	0	0	1	2	12	1	0	3	0	0	7	2	0	32
sp|Q9CQD8|VA0E1_MOUSE	70	JETIWYLK	1,J(Deamidated[J])	Yes	0	0	0	0	0	0	0	1	4	2	5	7	6	5	2	0	0	0	32
sp|P29788|VTNC_MOUSE	241	JISEGFSGIPDNVDAAFALPAHR	1,J(Deamidated[J])	Yes	1	2	2	0	0	0	0	5	6	0	7	5	4	0	0	0	0	0	32
sp|Q6V4S5|SDK2_MOUSE	1579	JLTRPSLTQYELDJLSK	1,J(Deamidated[J])	Yes	7	6	0	0	0	0	0	1	0	4	0	1	7	6	0	0	0	0	32
sp|P29533|VCAM1_MOUSE	273	KLDNEVLQLLSGJATLTLIAMR	13,J(Deamidated[J])	Yes	12	12	0	0	0	0	0	2	0	0	0	3	3	0	0	0	0	0	32
sp|P61028|RAB8B_MOUSE	181	KMJDSJSSGAGGPVK	6,J(Deamidated[J])	Yes	0	0	0	0	0	0	0	0	0	0	0	0	20	0	12	0	0	0	32
sp|Q3V3R4|ITA1_MOUSE	100;105	LDLPVJTSIPJVTEIK	6,J(Deamidated[J]);11,J(Deamidated[J])	Yes	5	5	0	6	0	0	0	0	0	1	0	0	15	0	0	0	0	0	32
sp|P47743|GRM8_MOUSE	95	LEAMLYAIDQINKDPDLLSJITLGVR	20,J(Deamidated[J])	Yes	13	6	0	0	0	0	0	0	0	0	3	4	6	0	0	0	0	0	32
sp|Q61625|GRID2_MOUSE	426	LGCWNPVTGLJGSLTDKK	3,C(Carbamidomethyl[C]);11,J(Deamidated[J])	Yes	6	2	6	0	0	0	0	1	0	1	0	4	10	0	2	0	0	0	32
sp|Q8BHK2|SCN3B_MOUSE	95	LQWJGSK	4,J(Deamidated[J])	Yes	3	3	3	0	0	0	0	6	4	2	3	2	4	1	1	0	0	0	32
sp|Q60675|LAMA2_MOUSE	2024	LSAITJDTAAK	6,J(Deamidated[J])	Yes	3	2	3	2	0	0	0	6	4	0	0	2	6	4	0	0	0	0	32
sp|Q9JI18|LRP1B_MOUSE	3076	MCLJGSDIK	2,C(Carbamidomethyl[C]);4,J(Deamidated[J])	Yes	0	0	0	0	0	0	0	3	5	1	5	2	8	5	3	0	0	0	32
sp|P06802|ENPP1_MOUSE	267	MJASFSLK	2,J(Deamidated[J])	Yes	3	1	4	2	0	0	0	2	1	6	0	0	8	3	2	0	0	0	32
sp|Q07113|MPRI_MOUSE	1305	MJYTGGDTCHK	2,J(Deamidated[J]);9,C(Carbamidomethyl[C])	Yes	4	4	4	5	0	0	0	2	7	0	0	0	3	3	0	0	0	0	32
sp|Q60668|HNRPD_MOUSE	81	NEEDEGHSJSSPR	9,J(Deamidated[J])	Yes	0	0	0	0	0	0	0	0	0	0	0	2	13	13	4	0	0	0	32
sp|Q9Z1M0|P2RX7_MOUSE	202	NNIHFPGHJYTTR	9,J(Deamidated[J])	Yes	9	8	10	0	0	0	0	3	1	0	0	0	0	0	0	1	0	0	32
sp|Q9CXZ1|NDUS4_MOUSE	92	NNMQSGVJNTKK	8,J(Deamidated[J])	Yes	0	0	0	0	0	0	0	0	0	0	1	0	13	4	14	0	0	0	32
sp|Q9CY58|PAIRB_MOUSE	253	QISYJCSDLDQSJVTEETPEGEEHPVADTENKENEVEEVKEEGPK	6,C(Carbamidomethyl[C]);13,J(Deamidated[J])	Yes	6	3	0	0	0	0	0	0	0	0	0	0	9	14	0	0	0	0	32
sp|P51910|APOD_MOUSE	98	QSJVSEPAK	3,J(Deamidated[J])	Yes	4	3	2	1	0	0	0	4	0	5	0	2	5	3	0	0	0	3	32
sp|Q4PZA2|ECE1_MOUSE	382	QVSTLIJNTDK	7,J(Deamidated[J])	Yes	3	4	3	0	0	0	0	2	3	2	2	2	4	2	4	0	0	1	32
sp|A2A8Z1|OSBL9_MOUSE	345	RPDTTESLJSSMSJGTSDADLFDSHDDRDDDGEAGSVEEHK	14,J(Deamidated[J])	Yes	4	2	0	0	0	0	0	0	0	0	0	2	12	12	0	0	0	0	32
sp|Q6PFE7|TEFF1_MOUSE	55	SJCSELNLR	2,J(Deamidated[J]);3,C(Carbamidomethyl[C])	Yes	3	4	0	0	0	0	0	2	4	2	4	2	6	5	0	0	0	0	32
sp|P15116|CADH2_MOUSE	692	SJISILR	2,J(Deamidated[J])	Yes	3	3	3	0	0	0	0	2	2	2	4	5	6	1	1	0	0	0	32
sp|Q924N4|S12A6_MOUSE	379	SSFAPPHFPVCMLGJR	11,C(Carbamidomethyl[C]);15,J(Deamidated[J])	Yes	6	10	8	0	0	0	0	1	1	1	0	0	2	1	2	0	0	0	32
sp|Q9D6F4|GBRA4_MOUSE	144	SVSHJMTAPNK	5,J(Deamidated[J])	Yes	2	3	3	3	0	0	0	4	11	0	0	2	2	1	1	0	0	0	32
sp|Q3UVX5|GRM5_MOUSE	444	TJFTGVSGDMILFDENGDSPGR	2,J(Deamidated[J])	Yes	1	0	0	0	0	0	0	3	1	0	0	14	13	0	0	0	0	0	32
sp|Q8C129|LCAP_MOUSE	145	TJQSAELIQPVATNGK	2,J(Deamidated[J])	Yes	2	1	0	0	0	0	0	6	0	6	0	5	6	6	0	0	0	0	32
sp|P14231|AT1B2_MOUSE	250	VAVKFLJVTPNVEVNVECRINAANIATDDERDKF	7,J(Deamidated[J]);18,C(Carbamidomethyl[C])	Yes	0	0	0	0	0	32	0	0	0	0	0	0	0	0	0	0	0	0	32
sp|P14142|GTR4_MOUSE	57	VIEQSYJATWLGR	7,J(Deamidated[J])	Yes	5	3	4	0	0	0	0	0	5	1	0	0	5	4	3	2	0	0	32
sp|Q810U3|NFASC_MOUSE	446	VILYJR	5,J(Deamidated[J])	Yes	3	1	0	0	0	0	0	3	4	2	4	2	11	1	1	0	0	0	32
sp|P46978|STT3A_MOUSE	537	VMSWWDYGYQITAMAJR	16,J(Deamidated[J])	Yes	5	9	7	0	0	0	0	1	0	0	2	3	5	0	0	0	0	0	32
sp|Q75N73|S39AE_MOUSE	52	YGKJDSLTLTQLK	4,J(Deamidated[J])	Yes	4	3	3	0	0	0	0	1	4	0	3	6	7	1	0	0	0	0	32
sp|P14094|AT1B1_MOUSE	266	YLQPLLAVQFTJLTVDTE	12,J(Deamidated[J])	Yes	0	0	25	0	0	0	0	0	0	0	0	0	0	0	7	0	0	0	32
sp|B1AUH1|PTPRU_MOUSE	432	YTLGGSHJQTIR	8,J(Deamidated[J])	Yes	5	4	6	0	0	0	0	3	0	0	0	3	10	0	1	0	0	0	32
sp|Q9JKC6|CEND_MOUSE	74	ADPVLLNJHSNLKPAPTVPAAPSSPDATSEPKGPGDGAEEDESNTGGR	8,J(Deamidated[J])	Yes	0	6	0	0	0	0	0	0	0	0	0	9	13	3	0	0	0	0	31
sp|Q61739|ITA6_MOUSE	284	AJHSGAVVLLK	2,J(Deamidated[J])	Yes	4	3	5	0	0	0	0	0	0	0	0	3	8	5	3	0	0	0	31
sp|Q69Z26|CNTN4_MOUSE	929	ALDJESEVK	4,J(Deamidated[J])	Yes	1	2	3	2	0	0	0	2	0	4	0	2	9	2	4	0	0	0	31
sp|Q64237|DOPO_MOUSE	570	ALYDYAPISMHCJK	12,C(Carbamidomethyl[C]);13,J(Deamidated[J])	Yes	3	5	4	7	0	0	0	1	2	0	0	0	7	2	0	0	0	0	31
sp|Q99PJ0|NTRI_MOUSE	44	AMDJVTVRQGESATLR	4,J(Deamidated[J])	Yes	0	0	0	0	0	0	0	0	0	29	0	2	0	0	0	0	0	0	31
sp|Q60841|RELN_MOUSE	306	APSJVSTVIHILYLPEEAK	4,J(Deamidated[J])	Yes	5	5	8	0	0	0	0	2	0	0	0	2	9	0	0	0	0	0	31
sp|Q9D808|KCNE2_MOUSE	6	ATLAJLTQTLEDAFKK	0,A(Acetyl[ProteinN-term]);5,J(Deamidated[J])	Yes	6	5	0	2	0	0	0	1	1	0	0	4	3	4	0	5	0	0	31
sp|Q91ZX7|LRP1_MOUSE	1001	CDNDJDCGDNSDEAGCSHSCSSTQFK	1,C(Carbamidomethyl[C]);5,J(Deamidated[J]);7,C(Carbamidomethyl[C]);16,C(Carbamidomethyl[C]);20,C(Carbamidomethyl[C])	Yes	6	2	0	0	0	0	0	0	0	0	0	0	18	5	0	0	0	0	31
sp|B9EKR1|PRPTZ_MOUSE	134	CJVSSEGSEHSLEGQKFPLEMQVYCFDADR	1,C(Carbamidomethyl[C]);2,J(Deamidated[J]);25,C(Carbamidomethyl[C])	Yes	4	0	0	0	0	0	0	3	0	0	0	0	24	0	0	0	0	0	31
sp|Q8BYI9|TENR_MOUSE	299	CLJACSGR	1,C(Carbamidomethyl[C]);3,J(Deamidated[J]);5,C(Carbamidomethyl[C])	Yes	4	3	3	0	0	0	0	3	5	1	0	0	8	3	1	0	0	0	31
sp|P05532|KIT_MOUSE	146	CPLTDPQVSJYSLIECDGK	1,C(Carbamidomethyl[C]);10,J(Deamidated[J]);16,C(Carbamidomethyl[C])	Yes	3	3	3	0	0	0	0	0	1	1	0	2	16	1	1	0	0	0	31
sp|Q9WTU3|SCN8A_MOUSE	289;295	CVVWPINFJESYLEJGTR	1,C(Carbamidomethyl[C]);9,J(Deamidated[J]);15,J(Deamidated[J])	Yes	10	4	0	0	0	0	0	4	3	0	0	0	9	0	0	0	0	1	31
sp|Q9R1V7|ADA23_MOUSE	562	DAVJSCDITEYCTGDSGQCPPNLHK	4,J(Deamidated[J]);6,C(Carbamidomethyl[C]);12,C(Carbamidomethyl[C]);19,C(Carbamidomethyl[C])	Yes	0	0	0	0	0	0	0	1	0	0	0	0	17	12	1	0	0	0	31
sp|Q99KU0|VMP1_MOUSE	21	DQHJGSLTDPSSVHEK	4,J(Deamidated[J])	Yes	0	0	0	0	0	0	0	0	0	0	0	5	15	4	7	0	0	0	31
sp|P08113|ENPL_MOUSE	62	EGSRTDDEVVQREEEAIQLDGLJASQIR	23,J(Deamidated[J])	Yes	0	0	0	0	0	0	0	1	1	4	5	2	8	10	0	0	0	0	31
sp|P61215|CAH10_MOUSE	116	EHLVJISGGPMTYSHR	5,J(Deamidated[J]);11,M(Oxidation[M])	Yes	6	15	2	0	0	0	0	0	0	0	0	0	0	7	0	1	0	0	31
sp|O09159|MA2B1_MOUSE	497	ELJISICPVSQTSER	3,J(Deamidated[J]);7,C(Carbamidomethyl[C])	Yes	3	4	0	0	0	0	0	2	1	1	3	1	7	4	5	0	0	0	31
sp|Q9QZC2|PLXC1_MOUSE	877	ENDNFJISKDDIDITLFHGENK	6,J(Deamidated[J])	Yes	6	6	0	4	0	0	0	0	0	0	2	9	4	0	0	0	0	0	31
sp|Q640M6|GDPD5_MOUSE	336	EVQJQSICSLAELLELAK	4,J(Deamidated[J]);8,C(Carbamidomethyl[C])	Yes	3	3	0	0	0	0	0	4	3	0	4	1	12	0	0	0	1	0	31
sp|P05064|ALDOA_MOUSE	288	FSNEEIAMATVTALRRTVPPAVTGVTFLSGGQSEEEASINLNAIJK	8,M(Oxidation[M]);45,J(Deamidated[J])	Yes	1	0	0	30	0	0	0	0	0	0	0	0	0	0	0	0	0	0	31
sp|O88507|CNTFR_MOUSE	142	GFYCSWHLPTPTYIPNTFJVTVLHGSK	4,C(Carbamidomethyl[C]);19,J(Deamidated[J])	Yes	9	7	7	8	0	0	0	0	0	0	0	0	0	0	0	0	0	0	31
sp|Q8BLK3|LSAMP_MOUSE	136	ISJISSDVTVNE	3,J(Deamidated[J])	Yes	0	0	18	0	0	0	0	0	0	0	0	0	0	0	13	0	0	0	31
sp|Q61220|NELL2_MOUSE	638	JCTGDCVHEGK	1,J(Deamidated[J]);2,C(Carbamidomethyl[C]);6,C(Carbamidomethyl[C])	Yes	3	6	0	2	0	0	0	4	0	0	1	0	8	6	0	0	0	1	31
sp|P97797|SHPS1_MOUSE	297;302	JDTPKJLTK	1,J(Deamidated[J]);6,J(Deamidated[J])	Yes	4	0	2	0	0	0	0	4	11	0	0	1	2	0	6	0	0	1	31
sp|Q91X72|HEMO_MOUSE	240;246	JGTAHGJSTHPMHSR	1,J(Deamidated[J]);7,J(Deamidated[J])	Yes	0	0	0	0	0	0	0	13	13	0	1	0	0	0	0	0	0	4	31
sp|P02468|LAMC1_MOUSE	1239	JISQDLEK	1,J(Deamidated[J])	Yes	3	3	3	3	0	0	0	3	6	0	3	6	1	0	0	0	0	0	31
sp|Q8C129|LCAP_MOUSE	368;374	JLSQDVJGTLVSVYAVPEK	1,J(Deamidated[J]);7,J(Deamidated[J])	Yes	7	7	0	0	0	0	0	1	2	0	6	7	1	0	0	0	0	0	31
sp|Q63912|OMGP_MOUSE	45	JLTTLPPGLQE	1,J(Deamidated[J])	Yes	0	0	11	0	0	0	0	0	0	0	0	0	0	0	20	0	0	0	31
sp|Q8BXZ1|TMX3_MOUSE	261	JTSLEHTR	1,J(Deamidated[J])	Yes	5	7	3	0	0	0	0	0	6	0	0	0	5	4	1	0	0	0	31
sp|Q80ZF8|BAI3_MOUSE/sp|Q8CGM1|BAI2_MOUSE	625/636	JVTDTFKR	1,J(Deamidated[J])	No	3	2	4	0	0	0	0	3	2	0	4	2	4	3	4	0	0	0	31
sp|P48168|GLRB_MOUSE	242	KEDIEYGJCTK	8,J(Deamidated[J]);9,C(Carbamidomethyl[C])	Yes	3	3	3	0	0	0	0	0	6	1	5	0	10	0	0	0	0	0	31
sp|Q60928|GGT1_MOUSE	114;119	LAJTTMFJNSK	3,J(Deamidated[J]);8,J(Deamidated[J])	Yes	4	3	3	0	0	0	0	0	3	0	0	6	6	6	0	0	0	0	31
sp|Q4PZA2|ECE1_MOUSE	209	LGGWJITGPWAK	5,J(Deamidated[J])	Yes	3	3	4	3	0	0	0	0	1	3	0	0	10	0	0	2	2	0	31
sp|A2AHL1|ANO3_MOUSE	455	LJDSCIYAK	2,J(Deamidated[J]);5,C(Carbamidomethyl[C])	Yes	3	3	3	0	0	0	0	3	5	2	7	2	3	0	0	0	0	0	31
sp|P17047|LAMP2_MOUSE	280	LJNSQIK	2,J(Deamidated[J])	Yes	1	2	2	0	0	0	0	5	8	3	0	0	10	0	0	0	0	0	31
sp|B2RXS4|PLXB2_MOUSE	761	LQVTLYJCSFGR	7,J(Deamidated[J]);8,C(Carbamidomethyl[C])	Yes	6	4	3	0	0	0	0	0	1	0	0	1	7	0	5	4	0	0	31
sp|Q8VEK0|CC50A_MOUSE	190	LYLVAJESDPKPIPIPLKK	6,J(Deamidated[J])	Yes	0	0	7	0	0	0	0	0	0	0	0	0	0	0	24	0	0	0	31
sp|Q91ZX7|LRP1_MOUSE	137	MGCQHHCVPTPSGPTCYCJSSFQLQADGK	3,C(Carbamidomethyl[C]);7,C(Carbamidomethyl[C]);16,C(Carbamidomethyl[C]);18,C(Carbamidomethyl[C]);19,J(Deamidated[J])	Yes	9	7	9	0	0	0	0	6	0	0	0	0	0	0	0	0	0	0	31
sp|P05213|TBA1B_MOUSE/sp|P05214|TBA3_MOUSE/sp|P68369|TBA1A_MOUSE/sp|P68373|TBA1C_MOUSE	18/18/18/18	MRECISIHVGQAGVQIGJACWELYCLEHGIQPDGQMPSDK	4,C(Carbamidomethyl[C]);18,J(Deamidated[J]);20,C(Carbamidomethyl[C]);25,C(Carbamidomethyl[C]);36,M(Oxidation[M])	No	0	0	0	31	0	0	0	0	0	0	0	0	0	0	0	0	0	0	31
sp|Q6VNS1|NTRK3_MOUSE	388	NALGTAJQTINGHFLK	7,J(Deamidated[J])	Yes	4	0	2	6	0	0	0	3	0	5	0	3	2	3	0	3	0	0	31
sp|P97427|DPYL1_MOUSE	538	NLHQSJFSLSGAQIDDNNPRR	6,J(Deamidated[J])	Yes	0	0	0	0	0	0	0	0	0	0	0	0	0	19	12	0	0	0	31
sp|Q9JIA1|LGI1_MOUSE	277	NYDJITGTSTVVCK	4,J(Deamidated[J]);13,C(Carbamidomethyl[C])	Yes	3	3	3	0	0	0	0	1	2	1	3	5	7	0	0	3	0	0	31
sp|Q9Z0L0|TPBG_MOUSE	124	QPPLADLEALJLSGNHLK	11,J(Deamidated[J])	Yes	3	3	0	0	0	0	0	3	1	1	4	4	5	1	0	6	0	0	31
sp|P70290|EM55_MOUSE	50	RNRPETSLJQSJVTTEDMYTJGSPAPGSPAHAK	21,J(Deamidated[J])	Yes	0	13	0	6	0	0	0	0	0	0	0	0	0	12	0	0	0	0	31
sp|Q9JLM8|DCLK1_MOUSE	315	SPASTSSVJGTPGSQLSTPR	9,J(Deamidated[J])	Yes	0	0	0	0	0	0	0	0	0	0	0	1	10	18	2	0	0	0	31
sp|Q99KR8|FUCO2_MOUSE	371	SQJDTVTPDVWYTSKPEK	3,J(Deamidated[J])	Yes	4	3	5	0	0	0	0	1	1	0	1	7	5	0	4	0	0	0	31
sp|P70158|ASM3A_MOUSE	235	TDPANQFEWLENTLJSSLWNK	15,J(Deamidated[J])	Yes	5	6	0	4	0	0	0	2	0	0	3	2	7	1	1	0	0	0	31
sp|Q9EPU5|TNR21_MOUSE	278	TKVPSGIEEGTVPDJTSSTSGK	15,J(Deamidated[J])	Yes	8	1	0	0	0	0	0	2	4	0	0	0	9	2	0	0	1	4	31
sp|Q925H0|ASIC2_MOUSE	365	TPCJLTR	3,C(Carbamidomethyl[C]);4,J(Deamidated[J])	Yes	3	3	3	0	0	0	0	4	3	0	4	0	7	4	0	0	0	0	31
sp|Q9JMB8|CNTN6_MOUSE	193	VEPSDVGJYTCFVTNK	8,J(Deamidated[J]);11,C(Carbamidomethyl[C])	Yes	4	3	3	4	0	0	0	0	0	3	0	0	11	1	0	2	0	0	31
sp|P11627|L1CAM_MOUSE	293	VIYQNHJK	7,J(Deamidated[J])	Yes	7	2	5	0	0	0	0	4	3	1	0	0	5	2	2	0	0	0	31
sp|Q6V4S5|SDK2_MOUSE	581	VLSAGGJDSR	7,J(Deamidated[J])	Yes	5	4	3	0	0	0	0	4	3	3	0	0	5	1	3	0	0	0	31
sp|B2RXS4|PLXB2_MOUSE	1053	VTVEGMEYVFYJDTK	12,J(Deamidated[J])	Yes	5	4	0	0	0	0	0	0	1	0	0	14	5	1	0	0	1	0	31
sp|B2RXS4|PLXB2_MOUSE	1072	VVFLSPAVPEEPEAYJLTVLIR	16,J(Deamidated[J])	Yes	7	7	0	0	0	0	0	2	0	0	0	3	4	0	0	7	1	0	31
sp|P35441|TSP1_MOUSE	1067	VVJSTTGPGEHLR	3,J(Deamidated[J])	Yes	3	2	1	0	0	0	0	1	6	0	7	7	4	0	0	0	0	0	31
sp|O89026|ROBO1_MOUSE	781	VWCLGJETK	3,C(Carbamidomethyl[C]);6,J(Deamidated[J])	Yes	3	3	3	2	0	0	0	0	0	0	4	1	11	4	0	0	0	0	31
sp|P70232|NCHL1_MOUSE	476	YHTHEJGTLEIYR	6,J(Deamidated[J])	Yes	13	7	0	0	0	0	0	5	0	0	0	0	0	0	0	6	0	0	31
sp|Q9WVT6|CAH14_MOUSE	213	YJGSLTTPPCYQSVLWTVFNR	2,J(Deamidated[J]);10,C(Carbamidomethyl[C])	Yes	5	6	5	0	0	0	0	4	0	0	0	1	8	0	2	0	0	0	31
sp|Q8K0E8|FIBB_MOUSE	384	YKGTAGNALMDGASQLVGEJR	20,J(Deamidated[J])	Yes	0	0	0	0	0	0	0	8	1	0	4	5	10	0	3	0	0	0	31
sp|O70423|AOC3_MOUSE	592	YLYLASJHSNK	7,J(Deamidated[J])	Yes	4	6	3	0	0	0	0	0	4	0	0	2	9	2	1	0	0	0	31
sp|P18242|CATD_MOUSE	261	YYHGELSYLJVTRK	10,J(Deamidated[J])	Yes	0	0	0	13	0	0	0	3	2	0	0	2	0	9	0	1	1	0	31
sp|Q9R1Q9|VAS1_MOUSE	344	AMERLEIHSJGSVAHF	2,M(Oxidation[M]);10,J(Deamidated[J])	Yes	0	0	0	0	0	30	0	0	0	0	0	0	0	0	0	0	0	0	30
sp|Q9CPW0|CNTP2_MOUSE	735	CACGIERJCTDPK	1,C(Carbamidomethyl[C]);3,C(Carbamidomethyl[C]);8,J(Deamidated[J]);9,C(Carbamidomethyl[C])	Yes	1	2	2	6	0	0	0	1	5	0	0	0	5	4	4	0	0	0	30
sp|P21836|ACES_MOUSE	381	DEGSYFLVYGVPGFSKDJESLISR	18,J(Deamidated[J])	Yes	5	3	0	0	0	0	0	3	0	0	5	4	10	0	0	0	0	0	30
sp|Q7M729|SCN4B_MOUSE	142	DLJNSATIFLQVVDKLEK	3,J(Deamidated[J])	Yes	4	5	4	0	0	0	0	6	0	0	3	7	1	0	0	0	0	0	30
sp|Q6IEE6|T132E_MOUSE	70	EARPLTPAAIJGSLQR	11,J(Deamidated[J])	Yes	3	6	3	0	0	0	0	0	0	1	0	1	4	7	5	0	0	0	30
sp|Q9JKR6|HYOU1_MOUSE	596	EJGTDAVQEEEESPAEGSKDEPAEQGELK	2,J(Deamidated[J])	Yes	3	3	0	5	0	0	0	0	0	0	0	10	4	5	0	0	0	0	30
sp|P15208|INSR_MOUSE	138	ELGLYNLMJITR	8,M(Oxidation[M]);9,J(Deamidated[J])	Yes	3	3	4	0	0	0	0	3	2	1	6	4	3	0	0	1	0	0	30
sp|Q8K4Z2|FNDC5_MOUSE	81	FIQEVJTTTR	6,J(Deamidated[J])	Yes	1	1	0	0	0	0	0	2	3	3	1	6	6	3	1	0	2	1	30
sp|P01029|CO4B_MOUSE	224	FSDGLESJR	8,J(Deamidated[J])	Yes	2	3	1	0	0	0	0	2	7	3	3	2	1	2	4	0	0	0	30
sp|Q9QY81|PO210_MOUSE	1441	GATJJTCIIR	4,J(Deamidated[J]);7,C(Carbamidomethyl[C])	Yes	3	3	4	0	0	0	0	6	2	1	0	0	4	3	4	0	0	0	30
sp|Q9QZ26|KCE1L_MOUSE	25	GJASGLGIGTGPSMGMGVVPDPFVGR	2,J(Deamidated[J])	Yes	5	4	1	0	0	0	0	2	3	1	1	4	8	0	1	0	0	0	30
sp|P11627|L1CAM_MOUSE	824	GPEPQVTIGYSGEDYPQVSPELEDITIFJSSTVLVR	29,J(Deamidated[J])	Yes	3	4	0	0	0	0	0	0	0	0	0	14	9	0	0	0	0	0	30
sp|Q9QUR8|SEM7A_MOUSE	600	HEENVEQSCEPGHQSPSCILFIEJLTAR	9,C(Carbamidomethyl[C]);18,C(Carbamidomethyl[C]);24,J(Deamidated[J])	Yes	8	8	0	0	0	0	0	0	1	0	2	0	11	0	0	0	0	0	30
sp|Q91V24|ABCA7_MOUSE	299	ILFAPDTJFTR	8,J(Deamidated[J])	Yes	4	3	3	0	0	0	0	0	0	3	0	2	5	0	5	5	0	0	30
sp|Q9ERC8|DSCAM_MOUSE	795	IPAMITSYPJTTLATQGQR	10,J(Deamidated[J])	Yes	3	4	7	0	0	0	0	0	1	3	0	4	2	5	1	0	0	0	30
sp|Q8BI84|MIA3_MOUSE	631	JLSWQQEQDVAAVVGK	1,J(Deamidated[J])	Yes	5	4	5	0	0	0	0	0	1	0	0	8	7	0	0	0	0	0	30
sp|Q9QY33|TSN3_MOUSE	167	JQSVPLSCCR	1,J(Deamidated[J]);8,C(Carbamidomethyl[C]);9,C(Carbamidomethyl[C])	Yes	3	3	1	0	0	0	0	4	3	2	1	2	5	4	2	0	0	0	30
sp|Q60751|IGF1R_MOUSE	314	JSTQSMYCIPCEGPCPK	1,J(Deamidated[J]);8,C(Carbamidomethyl[C]);11,C(Carbamidomethyl[C]);15,C(Carbamidomethyl[C])	Yes	4	4	3	0	0	0	0	0	1	0	0	0	7	3	8	0	0	0	30
sp|B0V2N1|PTPRS_MOUSE	720	KVEAEALJATAIR	8,J(Deamidated[J])	Yes	4	3	0	0	0	0	0	0	1	1	1	2	9	9	0	0	0	0	30
sp|Q9WV91|FPRP_MOUSE	618	LEJWTDASR	3,J(Deamidated[J])	Yes	3	3	3	0	0	0	0	1	4	0	0	2	10	3	1	0	0	0	30
sp|P97927|LAMA4_MOUSE	735	LFIEEAJK	7,J(Deamidated[J])	Yes	3	0	0	3	0	0	0	0	0	0	0	5	14	4	1	0	0	0	30
sp|Q3TAS6|EMC10_MOUSE	182	LFJTSVQLRPPSTAPGPE	3,J(Deamidated[J])	Yes	0	0	8	0	7	0	0	0	0	0	0	0	0	0	15	0	0	0	30
sp|Q8BYW9|EOGT_MOUSE	354	LJITQEGPK	2,J(Deamidated[J])	Yes	3	3	3	0	0	0	0	1	1	3	1	2	13	0	0	0	0	0	30
sp|Q05793|PGBM_MOUSE	2336	LTVPSSQJSSFR	8,J(Deamidated[J])	Yes	5	2	5	0	0	0	0	0	0	3	3	7	2	2	0	0	1	0	30
sp|Q08890|IDS_MOUSE	248	LYPLEJITLAPDPHVPDSLPPVAYNPWMDIR	6,J(Deamidated[J])	Yes	6	5	3	0	0	0	0	0	0	0	0	3	9	1	3	0	0	0	30
sp|Q923L3|CSMD1_MOUSE	2470	MIGHSJATCR	6,J(Deamidated[J]);9,C(Carbamidomethyl[C])	Yes	5	6	6	0	0	0	0	1	9	0	0	2	1	0	0	0	0	0	30
sp|P43006|EAA2_MOUSE	533	NHRESNSJQCVYAAHNSVVIDECK	8,J(Deamidated[J]);10,C(Carbamidomethyl[C]);23,C(Carbamidomethyl[C])	Yes	0	0	0	28	0	0	0	0	0	0	0	0	0	2	0	0	0	0	30
sp|P97797|SHPS1_MOUSE	320	NTDGTYJYTSLFLVJSSAHREDVVFTCQVK	15,J(Deamidated[J]);27,C(Carbamidomethyl[C])	Yes	0	7	0	4	0	0	0	5	1	0	2	0	0	0	3	5	3	0	30
sp|P97370|AT1B3_MOUSE	124	QKJLTSCPDGAPFIQHGPDYR	3,J(Deamidated[J]);7,C(Carbamidomethyl[C])	Yes	0	0	11	0	0	0	0	0	0	0	0	0	0	0	19	0	0	0	30
sp|Q8BH27|MEGF9_MOUSE	216	RCJQTTGQCDCHVGYQGLHCDTCK	2,C(Carbamidomethyl[C]);3,J(Deamidated[J]);9,C(Carbamidomethyl[C]);11,C(Carbamidomethyl[C]);20,C(Carbamidomethyl[C]);23,C(Carbamidomethyl[C])	Yes	7	6	2	6	0	0	0	3	3	0	0	0	1	2	0	0	0	0	30
sp|P97927|LAMA4_MOUSE	803	RPASJISASIQR	5,J(Deamidated[J])	Yes	5	6	6	0	0	0	0	3	3	0	0	1	6	0	0	0	0	0	30
sp|Q810B9|SLIK3_MOUSE	431	SDFWJFSSLDLLHLGNNR	5,J(Deamidated[J])	Yes	7	7	8	0	0	0	0	0	0	0	0	2	6	0	0	0	0	0	30
sp|O70340|NPTX2_MOUSE	187	SLLHJETSAHR	5,J(Deamidated[J])	Yes	4	5	3	0	0	0	0	3	0	0	0	2	9	4	0	0	0	0	30
sp|Q3TVI8|PBIP1_MOUSE	455	SPJDSEAWHQK	3,J(Deamidated[J])	Yes	6	5	4	0	0	0	0	0	5	0	0	0	5	5	0	0	0	0	30
sp|Q8BPQ7|SGSM1_MOUSE	471	SSCSSCSQSGSADGGSTJGCNHER	3,C(Carbamidomethyl[C]);6,C(Carbamidomethyl[C]);18,J(Deamidated[J]);20,C(Carbamidomethyl[C])	Yes	0	0	0	0	0	0	0	0	0	0	6	2	12	9	1	0	0	0	30
sp|Q9Z0Z4|HEPH_MOUSE	757	SWELEWHJTSEK	8,J(Deamidated[J])	Yes	6	6	0	0	0	0	0	2	2	0	0	2	11	1	0	0	0	0	30
sp|P97927|LAMA4_MOUSE	751	TTAAVQQVTTPMANJLSJWSQNLQTFDSSAYNTAVDSAR	15,J(Deamidated[J])	Yes	7	3	3	0	0	0	0	0	0	0	0	2	12	2	1	0	0	0	30
sp|Q07409|CNTN3_MOUSE	860	VAGJQTSAVLR	4,J(Deamidated[J])	Yes	3	3	3	0	0	0	0	0	4	4	2	3	2	5	0	0	0	1	30
sp|P15105|GLNA_MOUSE	255	VCEDFGVIATFDPKPIPGNWNGAGCHTJFSTK	2,C(Carbamidomethyl[C]);25,C(Carbamidomethyl[C]);28,J(Deamidated[J])	Yes	0	0	0	0	0	0	0	0	0	0	5	0	11	7	7	0	0	0	30
sp|Q69ZQ1|K1161_MOUSE	510	VGYQSQJISCFFR	7,J(Deamidated[J]);10,C(Carbamidomethyl[C])	Yes	4	4	5	0	0	0	0	0	1	0	0	1	6	4	5	0	0	0	30
sp|Q8K4Q8|COL12_MOUSE	271	VQSLQTLAAJNSALAK	10,J(Deamidated[J])	Yes	4	3	3	1	0	0	0	0	2	4	0	2	6	2	0	3	0	0	30
sp|Q9ER47|KCNH7_MOUSE	600	YJDSDSSSGPSIK	2,J(Deamidated[J])	Yes	3	3	3	0	0	0	0	5	3	2	3	2	3	1	0	0	0	2	30
sp|Q9WV91|FPRP_MOUSE	600	YSVLITAEKPVGDLSSPJETK	18,J(Deamidated[J])	Yes	4	3	5	0	0	0	0	0	4	0	1	3	6	3	1	0	0	0	30
sp|Q61702|ITIH1_MOUSE	585	AJLSSQVLK	2,J(Deamidated[J])	Yes	3	3	3	0	0	0	0	0	5	0	3	8	3	0	1	0	0	0	29
sp|Q6P9K8|CSKI1_MOUSE	1174	AKEPDTGPEPPPPLSVYQJGTATVR	19,J(Deamidated[J])	Yes	0	0	0	0	0	0	0	0	0	0	0	0	11	7	11	0	0	0	29
sp|Q07235|GDN_MOUSE	323	ALGITEMFEPSKAJFTK	7,M(Oxidation[M]);14,J(Deamidated[J])	Yes	2	0	0	0	0	0	0	2	3	1	5	4	6	0	0	4	2	0	29
sp|Q80TV8|CLAP1_MOUSE	1524	AQTTNSJSSSSSDVSTHS	7,J(Deamidated[J])	Yes	1	0	3	0	0	0	0	0	0	0	0	1	13	3	8	0	0	0	29
sp|Q8R366|IGSF8_MOUSE	137	CYTPSTDTQYLGJYSAK	1,C(Carbamidomethyl[C]);13,J(Deamidated[J])	Yes	0	0	14	0	0	0	0	0	0	0	0	0	0	0	15	0	0	0	29
sp|Q62179|SEM4B_MOUSE	680	DGTPVIIJTSR	8,J(Deamidated[J])	Yes	5	3	3	0	0	0	0	2	5	2	0	2	1	5	1	0	0	0	29
sp|Q810U4|NRCAM_MOUSE	501	DIYVLHDJGTLEIPVAQK	8,J(Deamidated[J])	Yes	0	0	5	0	0	0	0	0	0	0	0	0	0	0	24	0	0	0	29
sp|Q99PI8|RTN4R_MOUSE	179	DLGJLTHLFLHGNR	4,J(Deamidated[J])	Yes	3	3	5	0	0	0	0	2	0	0	0	0	7	0	3	6	0	0	29
sp|P57716|NICA_MOUSE	611	DLYEYSWVQGPWNSJR	15,J(Deamidated[J])	Yes	1	1	0	0	0	0	0	1	0	0	2	2	22	0	0	0	0	0	29
sp|Q9Z0M3|CAD20_MOUSE	420	DPDVTJNSIR	6,J(Deamidated[J])	Yes	1	0	3	0	0	0	0	0	5	0	0	3	11	4	2	0	0	0	29
sp|O35393|EFNB3_MOUSE	210	DRGAAHSAEPGRDTIPGDPSSJATSR	22,J(Deamidated[J])	Yes	2	1	0	0	0	0	0	2	3	0	4	1	1	9	0	5	1	0	29
sp|P28828|PTPRM_MOUSE	454	EEVSWDTDNSHPQHTITJLSPYTJVSVK	24,J(Deamidated[J])	Yes	4	1	0	0	0	0	0	0	0	0	0	3	19	1	1	0	0	0	29
sp|Q8BZ81|LRRT3_MOUSE	357	ELQGVNVIDAVKJYSICGK	13,J(Deamidated[J]);17,C(Carbamidomethyl[C])	Yes	4	0	4	0	0	0	0	0	1	0	0	0	10	0	7	1	2	0	29
sp|P35438|NMDZ1_MOUSE	350	FAJYSIMNLQNRK	3,J(Deamidated[J])	Yes	0	2	0	9	0	0	0	0	6	0	0	0	0	8	4	0	0	0	29
sp|Q923L3|CSMD1_MOUSE	2894	GGQILTGJSTR	8,J(Deamidated[J])	Yes	3	3	3	0	0	0	0	5	2	2	5	0	6	0	0	0	0	0	29
sp|Q80VP0|TCPR1_MOUSE	461	GHETSGNTDHSTEJACLTEGK	14,J(Deamidated[J]);16,C(Carbamidomethyl[C])	Yes	1	0	0	1	0	0	0	0	0	0	2	0	14	11	0	0	0	0	29
sp|Q9Z218|DPP6_MOUSE	752	GKAJYSLQIYPDESHYFHSVALK	4,J(Deamidated[J])	Yes	6	3	8	4	0	0	0	2	0	0	0	0	1	0	4	1	0	0	29
sp|Q9Z218|DPP6_MOUSE	410	GKFYHITVSSSQPJSSNDNIQSITSGDWDVTK	14,J(Deamidated[J])	Yes	0	0	3	0	0	0	0	2	0	2	0	0	0	0	22	0	0	0	29
sp|Q9WUH7|SEM4G_MOUSE	55	GQTQJYSTLLLEEASER	5,J(Deamidated[J])	Yes	4	6	0	0	0	0	0	1	2	2	0	4	6	2	0	2	0	0	29
sp|P16092|FGFR1_MOUSE	296	HIEVJGSK	5,J(Deamidated[J])	Yes	3	3	3	1	0	0	0	2	4	0	0	0	6	5	2	0	0	0	29
sp|O08677|KNG1_MOUSE	168	HSIEHFNJNTDHSHLFTLR	8,J(Deamidated[J])	Yes	3	8	0	0	0	0	0	5	0	0	0	4	2	0	0	7	0	0	29
sp|Q64455|PTPRJ_MOUSE	244;253	ILLTDLKPDTQYJATIYSQAAJGTEGQPR	13,J(Deamidated[J]);22,J(Deamidated[J])	Yes	0	0	9	0	0	0	0	0	0	0	0	0	0	0	20	0	0	0	29
sp|Q7TPD3|ROBO2_MOUSE	123	JASLEVALLR	1,J(Deamidated[J])	Yes	3	3	0	0	0	0	0	2	2	0	3	0	12	4	0	0	0	0	29
sp|Q69Z26|CNTN4_MOUSE	764	JESVRPFSPFEVK	1,J(Deamidated[J])	Yes	6	6	6	0	0	0	0	0	2	2	0	0	5	0	2	0	0	0	29
sp|O70309|ITB5_MOUSE	347	JFTALIPGTTVEILHGDSK	1,J(Deamidated[J])	Yes	7	7	5	5	0	0	0	2	0	0	3	0	0	0	0	0	0	0	29
sp|Q9WTS5|TEN2_MOUSE	443	JSSIDSGEAEVGRR	1,J(Deamidated[J])	Yes	5	6	0	0	0	0	0	2	1	0	2	2	4	7	0	0	0	0	29
sp|Q3UHD1|BAI1_MOUSE	844	JTTVLNSK	1,J(Deamidated[J])	Yes	2	3	4	0	0	0	0	5	4	1	4	0	2	2	2	0	0	0	29
sp|P82347|SGCD_MOUSE	108	JVTVNILNDQTK	1,J(Deamidated[J])	Yes	4	1	3	0	0	0	0	0	1	3	0	8	3	2	4	0	0	0	29
sp|Q810C0|SLIK2_MOUSE	367	KFTJISDLQPKPTSPK	4,J(Deamidated[J])	Yes	6	6	5	0	0	0	0	0	2	0	0	5	2	1	2	0	0	0	29
sp|Q8C145|S39A6_MOUSE	250	KKSJESVSEPR	4,J(Deamidated[J])	Yes	3	0	4	0	0	0	0	5	4	0	0	2	4	0	7	0	0	0	29
sp|Q8BPQ7|SGSM1_MOUSE	471	KSSCSSCSQSGSADGGSTJGCNHER	4,C(Carbamidomethyl[C]);7,C(Carbamidomethyl[C]);19,J(Deamidated[J]);21,C(Carbamidomethyl[C])	Yes	0	0	0	0	0	0	0	3	6	0	7	0	10	0	3	0	0	0	29
sp|Q60675|LAMA2_MOUSE	1593	LEQMTMNIJLTGPLPAPYK	4,M(Oxidation[M]);9,J(Deamidated[J])	Yes	4	1	10	0	0	0	0	0	1	0	0	3	7	3	0	0	0	0	29
sp|Q9Z1L5|CA2D3_MOUSE	309	LHYVEPCLJGTLVQADR	7,C(Carbamidomethyl[C]);9,J(Deamidated[J])	Yes	0	0	11	0	0	0	0	0	0	0	0	0	0	0	18	0	0	0	29
sp|Q61626|GRIK5_MOUSE	735	LNCJLTQIGGLLDTK	3,C(Carbamidomethyl[C]);4,J(Deamidated[J])	Yes	4	4	3	0	0	0	0	2	2	1	4	2	7	0	0	0	0	0	29
sp|P41233|ABCA1_MOUSE	151;161	LQDFLVDJETFSGFLQHJLSLPR	8,J(Deamidated[J]);18,J(Deamidated[J])	Yes	4	3	3	0	0	0	0	3	0	0	1	4	5	1	2	1	2	0	29
sp|Q8VEK0|CC50A_MOUSE	190	LYLVAJESDPKPIPIPLK	6,J(Deamidated[J])	Yes	0	0	11	0	0	0	0	0	0	0	0	0	0	0	18	0	0	0	29
sp|O35136|NCAM2_MOUSE	474	MILEIAPTSDNDFGRYJCTATNR	1,M(Oxidation[M]);17,J(Deamidated[J]);18,C(Carbamidomethyl[C])	Yes	0	2	0	0	0	0	0	3	2	3	7	3	1	5	0	0	3	0	29
sp|Q9Z1M0|P2RX7_MOUSE	213	NILPTMJGSCTFHK	7,J(Deamidated[J]);10,C(Carbamidomethyl[C])	Yes	7	5	7	0	0	0	0	1	4	0	0	0	5	0	0	0	0	0	29
sp|Q6P1D5|SE6L1_MOUSE	398	PHWSSQEPVCSAPCGGAVHJATIGR	10,C(Carbamidomethyl[C]);14,C(Carbamidomethyl[C]);20,J(Deamidated[J])	Yes	3	9	6	0	0	0	0	0	0	0	0	0	1	10	0	0	0	0	29
sp|Q9CX34|SUGT1_MOUSE	127	RCQEIQJGSESEVSASQR	2,C(Carbamidomethyl[C]);7,J(Deamidated[J])	Yes	0	3	0	0	0	0	0	0	0	0	0	0	0	26	0	0	0	0	29
sp|Q61809|LRRN1_MOUSE	611	SCVJVTTK	2,C(Carbamidomethyl[C]);4,J(Deamidated[J])	Yes	3	2	3	3	0	0	0	5	5	0	4	0	4	0	0	0	0	0	29
sp|Q9JHG0|CBLN3_MOUSE	82	SHHHEPAGETGJGTSGAIYFDQVLVNEGEGFDR	12,J(Deamidated[J])	Yes	13	12	0	0	0	0	0	0	0	0	0	2	2	0	0	0	0	0	29
sp|P52800|EFNB2_MOUSE	39	SIVLEPIYWJSSNSK	10,J(Deamidated[J])	Yes	3	4	3	0	0	0	0	0	1	3	0	3	10	0	2	0	0	0	29
sp|O88342|WDR1_MOUSE	356	SYIYSGSHDGHINYWDSETGEJDSFSGK	22,J(Deamidated[J])	Yes	0	0	0	1	0	0	0	0	0	0	1	1	12	14	0	0	0	0	29
sp|Q9Z1B3|PLCB1_MOUSE	865	TTPAENGVJHTASLAPKPPSQAPHSQPAPGSVK	9,J(Deamidated[J])	Yes	2	6	3	0	0	0	0	11	0	0	0	6	0	0	1	0	0	0	29
sp|P15116|CADH2_MOUSE	402	VDVIVAJLTVTDK	7,J(Deamidated[J])	Yes	6	14	6	0	0	0	0	0	0	0	0	1	2	0	0	0	0	0	29
sp|Q69ZN6|GNPTA_MOUSE	148	VPMLVLDPPLPAJCTLK	13,J(Deamidated[J]);14,C(Carbamidomethyl[C])	Yes	3	4	4	1	0	0	0	0	4	0	0	0	11	0	2	0	0	0	29
sp|Q8K209|GPR56_MOUSE	171	VSHJASVDMCDLK	4,J(Deamidated[J]);10,C(Carbamidomethyl[C])	Yes	5	3	6	0	0	0	0	0	2	0	0	0	13	0	0	0	0	0	29
sp|Q8K209|GPR56_MOUSE	171	VSHJASVDMCDLKK	4,J(Deamidated[J]);10,C(Carbamidomethyl[C])	Yes	6	5	4	4	0	0	0	1	2	0	0	0	6	1	0	0	0	0	29
sp|Q9JI18|LRP1B_MOUSE	1145	YPCAJDTSVCLQPEK	3,C(Carbamidomethyl[C]);5,J(Deamidated[J]);10,C(Carbamidomethyl[C])	Yes	6	5	4	3	0	0	0	0	0	0	0	0	7	4	0	0	0	0	29
sp|Q8CCK0|H2AW_MOUSE	172	AKDSDKEGTSJSTSEDGPGDGFTILSSK	11,J(Deamidated[J])	Yes	8	0	0	0	0	0	0	0	0	1	0	0	19	0	0	0	0	0	28
sp|Q9WTR1|TRPV2_MOUSE	567	APEDSJTTVTEKPTLGQEEEPVPYGGILDASLELFK	6,J(Deamidated[J])	Yes	7	6	0	0	0	0	0	3	1	0	0	3	4	1	0	0	3	0	28
sp|Q8BGU2|CBLN2_MOUSE	53	AQJDTEPIVLEGK	3,J(Deamidated[J])	Yes	3	3	0	0	0	0	0	0	8	0	2	2	7	3	0	0	0	0	28
sp|P70206|PLXA1_MOUSE	1041	AQLSNPEVKYJYTEDPTILR	11,J(Deamidated[J])	Yes	0	0	0	0	0	0	0	1	4	2	1	4	3	7	6	0	0	0	28
sp|A2AHL1|ANO3_MOUSE	448	ATEVFMCPLCDKJCSLQR	6,M(Oxidation[M]);7,C(Carbamidomethyl[C]);10,C(Carbamidomethyl[C]);13,J(Deamidated[J]);14,C(Carbamidomethyl[C])	Yes	8	0	0	0	0	0	0	4	6	0	1	0	4	0	0	0	5	0	28
sp|P08101|FCGR2_MOUSE/sp|P08508|FCGR3_MOUSE	92/91	ATVJDSGEYR	4,J(Deamidated[J])	No	3	3	3	0	0	0	0	5	2	2	2	1	4	2	1	0	0	0	28
sp|Q91ZX7|LRP1_MOUSE	2522	AVJSSCR	3,J(Deamidated[J]);6,C(Carbamidomethyl[C])	Yes	2	3	5	0	0	0	0	0	2	0	0	0	12	3	1	0	0	0	28
sp|Q2WF71|LRFN1_MOUSE	87	DFAJMTSLVHLTLSR	4,J(Deamidated[J])	Yes	7	7	5	0	0	0	0	0	0	0	0	0	9	0	0	0	0	0	28
sp|Q80TF3|PCD19_MOUSE	546	DGGLPSLQSJATVR	10,J(Deamidated[J])	Yes	0	0	0	0	0	0	0	5	2	2	1	0	12	3	3	0	0	0	28
sp|Q9CW73|B3GA1_MOUSE	140	DTGLJYTHLHVETPR	5,J(Deamidated[J])	Yes	4	5	5	0	0	0	0	0	0	0	0	1	5	3	5	0	0	0	28
sp|Q8CBF3|EPHB1_MOUSE	480	EHNEFJSSMAR	6,J(Deamidated[J])	Yes	6	6	0	0	0	0	0	0	0	0	0	0	9	7	0	0	0	0	28
sp|Q810U4|NRCAM_MOUSE	1067	EIVJGSR	4,J(Deamidated[J])	Yes	4	1	1	0	0	0	0	4	6	5	0	0	2	1	2	0	0	2	28
sp|P70663|SPRL1_MOUSE	168	ESQEQPVSDSHQQPJESSK	15,J(Deamidated[J])	Yes	8	5	5	3	0	0	0	0	0	1	0	1	2	3	0	0	0	0	28
sp|Q99PH1|LRRC4_MOUSE	321	EYIPTJSTCCGR	6,J(Deamidated[J]);9,C(Carbamidomethyl[C]);10,C(Carbamidomethyl[C])	Yes	3	3	4	0	0	0	0	0	2	2	0	0	4	0	0	2	2	6	28
sp|Q69ZQ1|K1161_MOUSE	345;371	FJSSHLEIDDMYTPAYGDFNFDEGKFPJASDMFR	2,J(Deamidated[J]);28,J(Deamidated[J])	Yes	9	10	0	0	0	0	0	1	0	0	1	2	5	0	0	0	0	0	28
sp|Q8BFR4|GNS_MOUSE	397	GDRJLTWR	4,J(Deamidated[J])	Yes	5	5	3	0	0	0	0	0	0	0	0	2	6	4	3	0	0	0	28
sp|Q60675|LAMA2_MOUSE	51	GLFPAVLNLASNALITTJATCGEK	18,J(Deamidated[J]);21,C(Carbamidomethyl[C])	Yes	5	7	4	0	0	0	0	1	0	0	0	0	9	2	0	0	0	0	28
sp|P16406|AMPE_MOUSE	189	GWLJGSLVGFYK	4,J(Deamidated[J])	Yes	3	3	3	3	0	0	0	0	0	5	0	0	8	0	0	3	0	0	28
sp|Q8CFG0|SULF2_MOUSE	198	HGSDYSTDYLTDLITJDSVSFFR	16,J(Deamidated[J])	Yes	7	6	9	0	0	0	0	0	0	1	0	2	2	0	0	1	0	0	28
sp|P70232|NCHL1_MOUSE	299	IEJISYQDR	3,J(Deamidated[J])	Yes	3	0	1	0	0	0	0	1	1	2	1	2	9	4	4	0	0	0	28
sp|Q99MB3|TM2D1_MOUSE	73;76	INDATQEPVJCTJYTAHVQCFPAPK	10,J(Deamidated[J]);11,C(Carbamidomethyl[C]);13,J(Deamidated[J]);20,C(Carbamidomethyl[C])	Yes	4	3	1	3	0	0	0	0	1	0	0	0	12	2	0	0	2	0	28
sp|Q7TPD3|ROBO2_MOUSE	786	IWCLGJETR	3,C(Carbamidomethyl[C]);6,J(Deamidated[J])	Yes	3	3	3	0	0	0	0	2	4	0	4	0	8	1	0	0	0	0	28
sp|Q0V8T9|CTP5A_MOUSE	635	IWMTVQHJNTELTR	3,M(Oxidation[M]);8,J(Deamidated[J])	Yes	4	5	1	0	0	0	0	0	0	0	0	1	3	10	0	4	0	0	28
sp|Q99JP7|GGT7_MOUSE	198	JESHLIDFR	1,J(Deamidated[J])	Yes	4	2	0	0	0	0	0	0	1	0	0	3	8	8	2	0	0	0	28
sp|Q9JHE3|ASAH2_MOUSE	74	JFSGYYIGVGR	1,J(Deamidated[J])	Yes	3	3	3	0	0	0	0	1	2	1	2	2	3	5	3	0	0	0	28
sp|Q07113|MPRI_MOUSE	1649	JGSSIIDLSPLIHR	1,J(Deamidated[J])	Yes	5	6	6	0	0	0	0	0	0	2	0	1	4	1	3	0	0	0	28
sp|Q9WTR5|CAD13_MOUSE	598	JLSVVILGASDKDLHPNTDPFK	1,J(Deamidated[J])	Yes	7	0	3	0	0	0	0	2	0	0	0	4	11	0	1	0	0	0	28
sp|Q61625|GRID2_MOUSE	426	KLGCWNPVTGLJGSLTDK	4,C(Carbamidomethyl[C]);12,J(Deamidated[J])	Yes	0	0	1	0	0	0	0	0	0	0	0	0	13	3	9	2	0	0	28
sp|O54991|CNTP1_MOUSE	519	KVDGQLVJLTLVEF	8,J(Deamidated[J])	Yes	0	0	0	0	0	28	0	0	0	0	0	0	0	0	0	0	0	0	28
sp|Q61503|5NTD_MOUSE	335	LDJYSTQELGR	3,J(Deamidated[J])	Yes	3	3	0	0	0	0	0	2	0	1	1	3	8	7	0	0	0	0	28
sp|Q9D771|TM206_MOUSE	190	LJQSNEDFSAIDYLLFSSFR	2,J(Deamidated[J])	Yes	8	5	3	0	0	0	0	2	0	0	0	9	1	0	0	0	0	0	28
sp|P41233|ABCA1_MOUSE	244	LJSTSHLPTQHLAEATTVLLDSLGGLAQELFSTK	2,J(Deamidated[J])	Yes	9	8	0	7	0	0	0	2	0	0	0	0	2	0	0	0	0	0	28
sp|Q9JHJ3|GLMP_MOUSE	133	LLEFDSTJASEGAQPPGKPYPPYSLAK	8,J(Deamidated[J])	Yes	3	3	0	0	0	0	0	0	1	2	0	4	13	2	0	0	0	0	28
sp|Q61143|TRPC6_MOUSE	472	LLPJETSTDNAR	4,J(Deamidated[J])	Yes	0	0	0	0	0	0	0	4	4	2	2	0	5	6	4	0	0	1	28
sp|Q8BLQ9|CADM2_MOUSE	287;291	LNILFLJKTDJGTYRCE	7,J(Deamidated[J]);11,J(Deamidated[J]);16,C(Carbamidomethyl[C])	Yes	0	0	0	0	23	0	0	0	0	0	0	0	0	0	5	0	0	0	28
sp|Q9JJF9|SPP2A_MOUSE	61;69	LPSSLEJATSLSLMJLTGTALCHLSDIPPDGIR	7,J(Deamidated[J]);15,J(Deamidated[J]);22,C(Carbamidomethyl[C])	Yes	4	3	4	0	0	0	0	3	0	0	4	4	5	0	1	0	0	0	28
sp|Q62277|SYPH_MOUSE	59	LSVECAJKTE	5,C(Carbamidomethyl[C]);7,J(Deamidated[J])	Yes	0	0	9	0	0	0	0	0	0	0	0	0	0	0	19	0	0	0	28
sp|Q9EQJ0|TPC1_MOUSE	600	LTPJCCJTSTVADAYR	5,C(Carbamidomethyl[C]);6,C(Carbamidomethyl[C]);7,J(Deamidated[J])	Yes	3	1	4	0	0	0	0	0	2	0	0	0	4	6	3	3	2	0	28
sp|P63216|GBG3_MOUSE	8	MKGETPVJSTMSIGQAR	8,J(Deamidated[J])	Yes	0	0	0	0	0	0	0	0	0	0	0	2	12	9	5	0	0	0	28
sp|Q8CGF6|WDR47_MOUSE	565	NPGSTNHIPFHEDSPCGSQJSSEHSVIKPSPGDSSGJLSR	16,C(Carbamidomethyl[C]);20,J(Deamidated[J])	Yes	10	8	0	0	0	0	0	2	0	0	1	0	2	5	0	0	0	0	28
sp|Q6P9J9|ANO6_MOUSE	803	NTDKENPYIGLGJYTLCR	13,J(Deamidated[J]);17,C(Carbamidomethyl[C])	Yes	9	0	3	0	0	0	0	0	2	0	0	1	8	0	3	0	2	0	28
sp|Q99MR3|S12A9_MOUSE	228	PGTJASSVPHR	4,J(Deamidated[J])	Yes	10	3	3	0	0	0	0	5	3	0	0	0	4	0	0	0	0	0	28
sp|P15116|CADH2_MOUSE	651	RJWTINR	2,J(Deamidated[J])	Yes	3	3	3	0	0	0	0	6	4	0	0	1	2	4	2	0	0	0	28
sp|Q8VEB4|PAG15_MOUSE	273	SAVSTSWLLPYJHTWSHEK	12,J(Deamidated[J])	Yes	9	7	4	0	0	0	0	0	0	0	0	3	5	0	0	0	0	0	28
sp|P12960|CNTN1_MOUSE	208	SSDRGJYSCFVSSPSITK	6,J(Deamidated[J]);9,C(Carbamidomethyl[C])	Yes	0	0	11	0	0	0	0	0	0	0	0	0	0	0	17	0	0	0	28
sp|Q6P1D5|SE6L1_MOUSE	268	SVJLSEGELLSIR	3,J(Deamidated[J])	Yes	0	0	0	0	0	0	0	1	2	1	0	4	12	6	0	0	0	2	28
sp|P35802|GPM6A_MOUSE	164	TICRJTTLVEGAJL	3,C(Carbamidomethyl[C]);5,J(Deamidated[J])	Yes	0	0	0	0	0	28	0	0	0	0	0	0	0	0	0	0	0	0	28
sp|Q62059|CSPG2_MOUSE	330	TLYRFEJQTCFPLPDSR	7,J(Deamidated[J]);10,C(Carbamidomethyl[C])	Yes	0	0	0	0	0	0	0	2	3	1	0	0	0	15	7	0	0	0	28
sp|Q80TB8|VAT1L_MOUSE	388	TPTPLMAJDSTETSEAGEEEEDHEGDSENKER	8,J(Deamidated[J])	Yes	0	0	0	0	0	0	0	0	0	0	0	2	26	0	0	0	0	0	28
sp|Q07409|CNTN3_MOUSE	956	TSSQNNVHVLNTJK	13,J(Deamidated[J])	Yes	3	5	2	0	0	0	0	4	4	0	0	2	1	6	1	0	0	0	28
sp|Q8R373|CLMP_MOUSE	196	VLLQJLTMASSGLYQCTAGNEAGK	5,J(Deamidated[J]);16,C(Carbamidomethyl[C])	Yes	5	6	3	0	0	0	0	0	0	0	2	0	12	0	0	0	0	0	28
sp|P28828|PTPRM_MOUSE	131	VNNGPLGNPIWJISGDPTR	12,J(Deamidated[J])	Yes	3	1	3	0	0	0	0	2	0	3	0	0	11	0	3	2	0	0	28
sp|P06909|CFAH_MOUSE	801	WDPEPJCTSK	6,J(Deamidated[J]);7,C(Carbamidomethyl[C])	Yes	4	3	3	1	0	0	0	2	1	0	0	2	9	1	0	0	2	0	28
sp|O88307|SORL_MOUSE	2011	YHIIVQLGJMSK	9,J(Deamidated[J]);10,M(Oxidation[M])	Yes	7	6	8	5	0	0	0	0	0	1	0	0	0	0	0	1	0	0	28
sp|Q9Z1L5|CA2D3_MOUSE	1035	YJESLK	2,J(Deamidated[J])	Yes	3	3	0	0	0	0	0	2	7	4	4	0	5	0	0	0	0	0	28
sp|Q3V3R4|ITA1_MOUSE	459	YJHTGQVVIYK	2,J(Deamidated[J])	Yes	7	6	6	0	0	0	0	4	3	0	0	1	0	1	0	0	0	0	28
sp|Q07113|MPRI_MOUSE	1532	AGIJASYSEK	4,J(Deamidated[J])	Yes	0	0	0	0	0	0	0	1	4	4	0	2	7	5	4	0	0	0	27
sp|Q3URE9|LIGO2_MOUSE	188	CJLTAVPTEALSHLR	1,C(Carbamidomethyl[C]);2,J(Deamidated[J])	Yes	6	6	5	0	0	0	0	0	0	0	0	0	10	0	0	0	0	0	27
sp|O09159|MA2B1_MOUSE	767	DDYRPTWTLJQTEPVAGNYYPVNTR	10,J(Deamidated[J])	Yes	3	3	4	0	0	0	0	0	0	0	0	1	12	0	4	0	0	0	27
sp|P21836|ACES_MOUSE	381	DJESLISR	2,J(Deamidated[J])	Yes	0	0	2	0	0	0	0	0	5	0	0	2	11	4	3	0	0	0	27
sp|Q8BXA5|CLP1L_MOUSE	230	DLMVIJR	6,J(Deamidated[J])	Yes	2	1	3	0	0	0	0	0	6	1	0	2	6	6	0	0	0	0	27
sp|Q9ESM6|GDPD2_MOUSE	333	EAEJQTIPALEELLK	4,J(Deamidated[J])	Yes	2	3	0	1	0	0	0	1	0	0	8	0	12	0	0	0	0	0	27
sp|Q9D3X9|MFA3L_MOUSE	67	EGSSALIJCSAYGFPDLEFK	8,J(Deamidated[J]);9,C(Carbamidomethyl[C])	Yes	4	3	0	3	0	0	0	0	2	0	2	4	9	0	0	0	0	0	27
sp|Q61391|NEP_MOUSE	285	EIAJATTKPEDR	4,J(Deamidated[J])	Yes	8	4	0	0	0	0	0	0	4	0	0	2	8	1	0	0	0	0	27
sp|Q9JKR6|HYOU1_MOUSE	596	EJGTDAVQEEEESPAEGSKDEPAEQGELKEEAEPPAEETSQPPPSEPK	2,J(Deamidated[J])	Yes	2	4	0	2	0	0	0	0	0	0	0	7	4	8	0	0	0	0	27
sp|Q8CJH3|PLXB1_MOUSE	1314	FEEPCLVJSSHLLMCR	5,C(Carbamidomethyl[C]);8,J(Deamidated[J]);15,C(Carbamidomethyl[C])	Yes	4	4	3	0	0	0	0	0	0	0	0	0	9	7	0	0	0	0	27
sp|P70408|CAD10_MOUSE	534	FFFSLAAVNPJFTVQDNEDNTAR	11,J(Deamidated[J])	Yes	5	5	3	0	0	0	0	1	0	0	4	4	5	0	0	0	0	0	27
sp|Q9QZC2|PLXC1_MOUSE	587	FJFTNCASLK	2,J(Deamidated[J]);6,C(Carbamidomethyl[C])	Yes	3	3	3	0	0	0	0	1	1	0	0	2	9	0	0	3	2	0	27
sp|Q8R5M8|CADM1_MOUSE	446	GADDAADADTAIINAEGGQJNSEEKK	20,J(Deamidated[J])	Yes	0	0	0	0	0	0	0	0	0	0	0	3	15	9	0	0	0	0	27
sp|Q3UH93|PLXD1_MOUSE	1062	GCVHGJLTFWYMQNPVITAISPGR	2,C(Carbamidomethyl[C]);6,J(Deamidated[J])	Yes	6	8	13	0	0	0	0	0	0	0	0	0	0	0	0	0	0	0	27
sp|B0V2N1|PTPRS_MOUSE	916	GFPQILGAAGJVSAGSVLLR	11,J(Deamidated[J])	Yes	6	6	10	0	0	0	0	0	0	2	0	0	1	0	2	0	0	0	27
sp|P05555|ITAM_MOUSE	1051	GJLSFDWYIK	2,J(Deamidated[J])	Yes	4	4	4	2	0	0	0	0	0	0	3	1	9	0	0	0	0	0	27
sp|Q61137|ASTN1_MOUSE	783;804	GLDQQLPDGLVVASVPLEJQCLEEISEPTPDPDFLTGMVJFSEVSGYPVLQHWK	19,J(Deamidated[J]);21,C(Carbamidomethyl[C]);40,J(Deamidated[J])	Yes	11	5	0	0	0	0	0	0	0	0	1	2	8	0	0	0	0	0	27
sp|Q8BGY3|LUZP2_MOUSE	301	HEEGPQSJSTAESELTTQK	8,J(Deamidated[J])	Yes	4	5	0	5	0	0	0	0	0	0	0	1	7	5	0	0	0	0	27
sp|Q3UUQ7|PGAP1_MOUSE	234	HIJLTTLSVAGGFR	3,J(Deamidated[J])	Yes	5	6	6	0	0	0	0	1	0	5	0	1	0	0	3	0	0	0	27
sp|Q8BH27|MEGF9_MOUSE	426	ICKPESGECINCLHJTTGFWCEK	2,C(Carbamidomethyl[C]);9,C(Carbamidomethyl[C]);12,C(Carbamidomethyl[C]);15,J(Deamidated[J]);21,C(Carbamidomethyl[C])	Yes	7	7	0	5	0	0	0	2	1	0	0	0	2	3	0	0	0	0	27
sp|Q5FWH7|S39AC_MOUSE	322	IFLQJHSSLSISK	5,J(Deamidated[J])	Yes	0	0	27	0	0	0	0	0	0	0	0	0	0	0	0	0	0	0	27
sp|Q60675|LAMA2_MOUSE	1610	ILYGLEJTTQELK	7,J(Deamidated[J])	Yes	4	3	0	2	0	0	0	0	2	2	0	0	8	4	0	0	2	0	27
sp|Q61072|ADAM9_MOUSE	381	JFSSCSAEDFEK	1,J(Deamidated[J]);5,C(Carbamidomethyl[C])	Yes	3	3	2	0	0	0	0	0	3	0	4	4	7	1	0	0	0	0	27
sp|Q80UG2|PLXA4_MOUSE	441	JHSLAFVGTK	1,J(Deamidated[J])	Yes	2	0	1	3	0	0	0	1	4	0	0	6	3	3	4	0	0	0	27
sp|Q91XD7|CREL1_MOUSE	205	JSSHLVCSACFGPCAR	1,J(Deamidated[J]);7,C(Carbamidomethyl[C]);10,C(Carbamidomethyl[C]);14,C(Carbamidomethyl[C])	Yes	7	6	6	0	0	0	0	4	4	0	0	0	0	0	0	0	0	0	27
sp|Q8BMF4|ODP2_MOUSE	177	JYTLDLAAAAAPQAAPAAAPAPAAAPAAPSASAPGSSYPTHMQIVLPALSPTMTMGTVQR	1,J(Deamidated[J])	Yes	18	1	6	0	0	0	0	0	0	0	0	0	2	0	0	0	0	0	27
sp|P35438|NMDZ1_MOUSE	350	KFAJYSIMNLQNR	4,J(Deamidated[J]);8,M(Oxidation[M])	Yes	5	4	8	0	0	0	0	0	5	0	0	0	0	0	0	5	0	0	27
sp|Q9CQF9|PCYOX_MOUSE	323	KMSJITFR	4,J(Deamidated[J])	Yes	6	0	7	0	0	0	0	0	4	0	0	0	6	0	4	0	0	0	27
sp|O88839|ADA15_MOUSE	238	KYPDFQQLLJR	10,J(Deamidated[J])	Yes	7	3	4	0	0	0	0	0	0	0	0	0	10	0	3	0	0	0	27
sp|Q9Z1L5|CA2D3_MOUSE	488	LADDQGLVLMTTVAMPVFSKQJETR	15,M(Oxidation[M]);22,J(Deamidated[J])	Yes	0	0	0	0	0	0	0	2	2	1	4	2	2	0	10	0	4	0	27
sp|O08532|CA2D1_MOUSE	468	LGLVITGTLPVFJVTGQSEJK	13,J(Deamidated[J])	Yes	0	0	14	0	0	0	0	0	0	0	0	0	0	0	13	0	0	0	27
sp|Q8C145|S39A6_MOUSE	292	LLTSHGMSIQALLJATEFNYLCPAIINQIDAR	14,J(Deamidated[J]);22,C(Carbamidomethyl[C])	Yes	15	11	0	0	0	0	0	0	0	0	0	0	1	0	0	0	0	0	27
sp|Q8K377|LRRT1_MOUSE	56;63	LLYCEALJLTEAPHJLSGLLGLSLR	4,C(Carbamidomethyl[C]);8,J(Deamidated[J]);15,J(Deamidated[J])	Yes	14	10	0	0	0	0	0	2	0	0	1	0	0	0	0	0	0	0	27
sp|Q8BG58|P4HTM_MOUSE	349	LVAJESVPFETSCR	4,J(Deamidated[J]);13,C(Carbamidomethyl[C])	Yes	3	3	0	0	0	0	0	1	2	4	3	0	5	4	0	2	0	0	27
sp|P08607|C4BPA_MOUSE	227	LVGSPFIGCTVVJK	9,C(Carbamidomethyl[C]);13,J(Deamidated[J])	Yes	0	3	0	0	0	0	0	0	8	0	4	4	5	0	0	1	2	0	27
sp|Q61207|SAP_MOUSE	459	LVLYLEHNLEKJSTK	12,J(Deamidated[J])	Yes	10	0	3	0	0	0	0	0	0	0	1	6	5	0	0	0	2	0	27
sp|P35412|GPR12_MOUSE	8	MNEDPKVJLSGLPR	0,M(Acetyl[ProteinN-term]);1,M(Oxidation[M]);8,J(Deamidated[J])	Yes	0	1	3	0	0	0	0	0	2	0	0	4	3	6	6	0	2	0	27
sp|Q810U3|NFASC_MOUSE	483	NGQGSNLDGGNYHVYEJGSLEIK	17,J(Deamidated[J])	Yes	7	5	0	0	0	0	0	0	2	1	0	3	6	3	0	0	0	0	27
sp|Q8C0Z1|ITFG3_MOUSE	116;120	NTJSSNJLTR	3,J(Deamidated[J]);7,J(Deamidated[J])	Yes	3	2	1	0	0	0	0	2	4	2	0	0	6	4	3	0	0	0	27
sp|Q8CJH3|PLXB1_MOUSE	1314	QHVVPEKFEEPCLVJSSHLLMCR	12,C(Carbamidomethyl[C]);15,J(Deamidated[J]);21,M(Oxidation[M]);22,C(Carbamidomethyl[C])	Yes	9	7	2	0	0	0	0	3	2	0	0	0	1	0	0	3	0	0	27
sp|Q6PHU5|SORT_MOUSE	682	QPSVCPCSLEDFLCDFGYFRPEJASECVEQPELK	5,C(Carbamidomethyl[C]);7,C(Carbamidomethyl[C]);14,C(Carbamidomethyl[C]);23,J(Deamidated[J]);27,C(Carbamidomethyl[C])	Yes	7	3	0	6	0	0	0	3	0	0	0	2	6	0	0	0	0	0	27
sp|P24638|PPAL_MOUSE	177	QTPEYQJR	7,J(Deamidated[J])	Yes	0	0	0	0	0	0	0	1	5	1	4	2	7	4	3	0	0	0	27
sp|Q8C129|LCAP_MOUSE	256	QVEILEYPYHEQIAVVAPEPLLTGHJYTLK	26,J(Deamidated[J])	Yes	5	7	0	3	0	0	0	3	0	0	1	0	8	0	0	0	0	0	27
sp|Q61735|CD47_MOUSE	109	RDAMVGJYTCEVTELSREGK	7,J(Deamidated[J]);10,C(Carbamidomethyl[C])	Yes	0	0	0	27	0	0	0	0	0	0	0	0	0	0	0	0	0	0	27
sp|Q923L3|CSMD1_MOUSE	1184	SEFMGLVLJSTSNHLR	9,J(Deamidated[J])	Yes	6	6	8	0	0	0	0	0	0	0	0	1	3	0	3	0	0	0	27
sp|Q07113|MPRI_MOUSE	107	SLLEFJTTMGCQPSDSQHR	6,J(Deamidated[J]);11,C(Carbamidomethyl[C])	Yes	9	7	2	0	0	0	0	0	2	0	1	1	3	2	0	0	0	0	27
sp|P19137|LAMA1_MOUSE	1936	TAJKTDLISESLASR	3,J(Deamidated[J])	Yes	0	0	0	0	0	0	0	5	2	0	3	3	6	8	0	0	0	0	27
sp|Q8CIW6|S26A6_MOUSE	326	VDVVGJITTGLIPPVAPK	6,J(Deamidated[J])	Yes	4	6	5	0	0	0	0	0	2	3	2	2	3	0	0	0	0	0	27
sp|Q08890|IDS_MOUSE	117	VHSGJFSTIPQYFK	5,J(Deamidated[J])	Yes	7	8	2	0	0	0	0	1	0	0	0	2	3	0	0	4	0	0	27
sp|Q9QYS2|GRM3_MOUSE	292	VJASFTWVASDGWGAQESIVK	2,J(Deamidated[J])	Yes	14	5	0	0	0	0	0	0	0	0	0	2	4	0	0	0	2	0	27
sp|Q7TSK3|PCDH8_MOUSE	616	VLDQNDHSPILVHPAPAJGSLEVAVPGR	18,J(Deamidated[J])	Yes	3	1	0	0	0	0	0	2	1	2	2	6	6	4	0	0	0	0	27
sp|Q8VI56|LRP4_MOUSE	1467	VLIJNSLDEPR	4,J(Deamidated[J])	Yes	3	2	5	0	0	0	0	0	0	3	0	8	2	2	1	1	0	0	27
sp|Q3UH93|PLXD1_MOUSE	1120;1134	VLJSTLITCPSPGALSJASAPVDFFINGR	3,J(Deamidated[J]);9,C(Carbamidomethyl[C]);17,J(Deamidated[J])	Yes	5	4	0	0	0	0	0	5	0	0	0	4	7	1	1	0	0	0	27
sp|P33146|CAD15_MOUSE	106	VYLJATLDR	4,J(Deamidated[J])	Yes	3	3	3	0	0	0	0	2	0	1	0	1	7	1	1	5	0	0	27
sp|Q04519|ASM_MOUSE	518	VYQIDGNYPGSSHVVLDHETYILJLTQANAAGGTPSWK	24,J(Deamidated[J])	Yes	7	9	0	0	0	0	0	0	0	0	0	4	6	1	0	0	0	0	27
sp|P51885|LUM_MOUSE	88	AFEJVTDLQWLILDHNLLENSK	4,J(Deamidated[J])	Yes	3	7	3	4	0	0	0	1	0	0	3	4	1	0	0	0	0	0	26
sp|Q923L3|CSMD1_MOUSE	1015	AGLFGJFTAQLR	6,J(Deamidated[J])	Yes	4	3	5	0	0	0	0	3	0	5	0	0	2	0	0	4	0	0	26
sp|P48318|DCE1_MOUSE	19	ASSTPSPATSSNAGADPJTTNLRPTTYDTWCGVAHGCTR	0,A(Acetyl[ProteinN-term]);18,J(Deamidated[J]);31,C(Carbamidomethyl[C]);37,C(Carbamidomethyl[C])	Yes	5	5	3	0	0	0	0	0	0	0	0	0	4	7	2	0	0	0	26
sp|Q8C031|LRC4C_MOUSE	390	ASTSLTSVSWITPJGTVMTHGAYK	14,J(Deamidated[J])	Yes	9	4	6	0	0	0	0	3	0	1	0	2	0	1	0	0	0	0	26
sp|O35114|SCRB2_MOUSE	122	AYVFERJQSVGDPNVDLIR	7,J(Deamidated[J])	Yes	0	0	0	0	0	0	0	0	4	2	2	1	2	9	6	0	0	0	26
sp|Q9QYM9|TEFF2_MOUSE	230	CQDJTTTTTK	1,C(Carbamidomethyl[C]);4,J(Deamidated[J])	Yes	0	0	0	0	0	0	0	0	0	0	0	0	13	4	9	0	0	0	26
sp|P10852|4F2_MOUSE	166	DEIJETDLK	4,J(Deamidated[J])	Yes	3	4	0	1	0	0	0	0	0	3	4	6	2	3	0	0	0	0	26
sp|Q64687|SIA8A_MOUSE	244	DVGAJQTVLFANPNFLR	5,J(Deamidated[J])	Yes	3	3	4	0	0	0	0	0	2	1	0	2	10	0	1	0	0	0	26
sp|Q9Z2L6|MINP1_MOUSE	236	FLTDVERJETALYHVEAFK	8,J(Deamidated[J])	Yes	3	3	0	3	0	0	0	0	2	1	3	2	7	2	0	0	0	0	26
sp|Q64314|CD34_MOUSE	359	GAQEJGTGQATSR	5,J(Deamidated[J])	Yes	0	0	0	0	0	0	0	0	0	0	2	2	5	7	10	0	0	0	26
sp|Q08481|PECA1_MOUSE	424	GHAIGISCQSEJGTAPITYHLMK	8,C(Carbamidomethyl[C]);12,J(Deamidated[J]);22,M(Oxidation[M])	Yes	3	5	6	3	0	0	0	0	0	0	0	3	2	2	1	1	0	0	26
sp|P41234|ABCA2_MOUSE	1776	GNPAAYGITVTNHPMJK	16,J(Deamidated[J])	Yes	1	6	6	6	0	0	0	1	3	0	0	2	0	1	0	0	0	0	26
sp|Q05793|PGBM_MOUSE	554	GVJVTMPSQPGVPPLSSTQLQIDPALQEFQLVDLSR	3,J(Deamidated[J])	Yes	7	6	0	0	0	0	0	1	0	0	1	4	6	1	0	0	0	0	26
sp|Q64455|PTPRJ_MOUSE	62	HJDSGASECR	2,J(Deamidated[J]);9,C(Carbamidomethyl[C])	Yes	3	0	3	0	0	0	0	0	0	0	0	0	12	6	2	0	0	0	26
sp|P35979|RL12_MOUSE	103	HSGJITFDEIVNIARQMR	4,J(Deamidated[J]);17,M(Oxidation[M])	Yes	13	6	1	0	0	0	0	0	0	1	0	0	2	1	2	0	0	0	26
sp|Q810C0|SLIK2_MOUSE	422	IAVIQEGAFTJLTSLR	11,J(Deamidated[J])	Yes	4	4	0	0	0	0	0	0	1	4	0	0	13	0	0	0	0	0	26
sp|P53810|PIPNA_MOUSE	32	JETGGGEGVEVLVNEPYEKDDGEKGQYTHK	1,J(Deamidated[J])	Yes	0	0	0	0	0	0	0	0	0	0	5	3	18	0	0	0	0	0	26
sp|Q9Z0E8|S22A5_MOUSE/sp|Q9Z306|S22A4_MOUSE	64/64	JHSIPLETK	1,J(Deamidated[J])	No	2	2	2	0	0	0	0	2	0	0	4	2	5	4	3	0	0	0	26
sp|Q80XU8|LRFN4_MOUSE	70	JMTGLVDLTLSR	1,J(Deamidated[J])	Yes	3	3	3	0	0	0	0	1	2	1	2	5	0	1	5	0	0	0	26
sp|Q9R069|BCAM_MOUSE	323	JQSGIYGCR	1,J(Deamidated[J]);8,C(Carbamidomethyl[C])	Yes	4	4	3	0	0	0	0	2	3	0	0	2	4	1	3	0	0	0	26
sp|P01831|THY1_MOUSE	42	LDCRHEJNTKDNSIQHEFSLTR	3,C(Carbamidomethyl[C]);7,J(Deamidated[J])	Yes	7	11	0	0	0	0	0	0	5	0	0	2	0	0	0	1	0	0	26
sp|Q14BI2|GRM2_MOUSE	547	LDEFTCADCGLGYWPJASLTGCFELPQEYIR	6,C(Carbamidomethyl[C]);9,C(Carbamidomethyl[C]);16,J(Deamidated[J]);22,C(Carbamidomethyl[C])	Yes	4	3	0	0	0	0	0	2	0	0	4	1	7	3	0	0	2	0	26
sp|P11627|L1CAM_MOUSE	100	LGVVVHEAPYSGSFTIEGJNSFAQR	19,J(Deamidated[J])	Yes	0	0	16	0	0	0	0	0	0	0	0	0	0	0	10	0	0	0	26
sp|Q9CZN4|SHSA9_MOUSE	116	LJQSTCTNYDTPLWLNTGKPPAR	2,J(Deamidated[J]);6,C(Carbamidomethyl[C])	Yes	0	3	3	0	0	0	0	2	3	4	0	2	4	2	3	0	0	0	26
sp|B2RS91|RRN3_MOUSE	118	LPWLJR	5,J(Deamidated[J])	Yes	0	0	0	0	0	0	0	0	0	0	0	0	17	6	3	0	0	0	26
sp|Q8BRK9|MA2A2_MOUSE	1095	NLGFJCTTSQGK	5,J(Deamidated[J]);6,C(Carbamidomethyl[C])	Yes	3	3	0	2	0	0	0	0	3	2	1	1	4	4	3	0	0	0	26
sp|P50396|GDIA_MOUSE/sp|Q61598|GDIB_MOUSE	315/315	NTNDAJSCQIIIPQNQVNRK	6,J(Deamidated[J]);8,C(Carbamidomethyl[C])	No	0	0	0	12	0	0	0	0	0	0	5	0	1	8	0	0	0	0	26
sp|Q9ER58|TICN2_MOUSE	286	PFFJSCDTYK	4,J(Deamidated[J]);6,C(Carbamidomethyl[C])	Yes	3	3	6	0	0	0	0	0	1	0	0	1	12	0	0	0	0	0	26
sp|Q01815|CAC1C_MOUSE	328	QCQJGTVCKPGWDGPK	2,C(Carbamidomethyl[C]);4,J(Deamidated[J]);8,C(Carbamidomethyl[C])	Yes	3	2	1	0	0	0	0	1	2	0	0	0	9	4	4	0	0	0	26
sp|Q69ZU6|THS7A_MOUSE	439	RAJQTALCGGGVQTR	3,J(Deamidated[J]);8,C(Carbamidomethyl[C])	Yes	5	3	5	0	0	0	0	1	2	0	0	0	10	0	0	0	0	0	26
sp|Q61626|GRIK5_MOUSE	735	RLNCJLTQIGGLLDTK	4,C(Carbamidomethyl[C]);5,J(Deamidated[J])	Yes	6	6	7	0	0	0	0	0	1	0	0	0	4	1	1	0	0	0	26
sp|Q60805|MERTK_MOUSE	165	SDJGSYFCK	3,J(Deamidated[J]);8,C(Carbamidomethyl[C])	Yes	3	1	4	0	0	0	0	0	3	1	6	2	1	4	1	0	0	0	26
sp|P20917|MAG_MOUSE	99	SRTQVVHESFQGRSRLLGDLGLRJCTLLLSTLSPELGGK	24,J(Deamidated[J]);25,C(Carbamidomethyl[C])	Yes	0	0	0	26	0	0	0	0	0	0	0	0	0	0	0	0	0	0	26
sp|Q8BKG3|PTK7_MOUSE	108	STJASFNIK	3,J(Deamidated[J])	Yes	3	3	3	0	0	0	0	2	4	1	0	1	3	3	3	0	0	0	26
sp|O09118|NET1_MOUSE/sp|Q9R1A3|NET3_MOUSE	417/387	TCJQTTGQCPCK	2,C(Carbamidomethyl[C]);3,J(Deamidated[J]);9,C(Carbamidomethyl[C]);11,C(Carbamidomethyl[C])	No	4	5	0	1	0	0	0	3	2	0	0	0	7	4	0	0	0	0	26
sp|Q64687|SIA8A_MOUSE	70	TJQTSASLFR	2,J(Deamidated[J])	Yes	3	5	0	0	0	0	0	0	3	1	1	0	4	5	4	0	0	0	26
sp|Q61361|PGCB_MOUSE	336	TLFLFPJQTGFPSKQNR	7,J(Deamidated[J])	Yes	0	0	0	0	0	0	0	5	0	14	0	4	0	0	3	0	0	0	26
sp|Q8R5M8|CADM1_MOUSE	70	VATISCQVJKSDDSVIQLLNPNR	6,C(Carbamidomethyl[C]);9,J(Deamidated[J])	Yes	0	0	3	0	0	0	0	0	0	0	0	0	0	0	23	0	0	0	26
sp|Q61503|5NTD_MOUSE	313	VEFDDKGNVITSYGNPILLJSSIPEDATIK	20,J(Deamidated[J])	Yes	3	1	0	0	0	0	0	0	0	0	0	3	11	0	0	8	0	0	26
sp|Q9DAW9|CNN3_MOUSE	291	YCAAPTEPVIHJGSQGTGTJGSEISDSDYQAEYPDEYHGEYPDDYPR	2,C(Carbamidomethyl[C]);20,J(Deamidated[J])	Yes	8	0	0	0	0	0	0	0	0	0	0	0	17	1	0	0	0	0	26
sp|Q61576|FKB10_MOUSE	181	YHYJGTLLDGTAFDNSYSR	4,J(Deamidated[J])	Yes	0	4	6	0	0	0	0	0	0	1	0	0	8	3	4	0	0	0	26
sp|Q9WUH7|SEM4G_MOUSE	596	ALWLLJGSK	6,J(Deamidated[J])	Yes	3	0	3	0	0	0	0	0	4	0	0	0	10	2	3	0	0	0	25
sp|Q3UHK6|TEN4_MOUSE	151	ANSJLTLTDTEHENTETDHPSSLQNHPR	4,J(Deamidated[J])	Yes	0	0	0	0	0	0	0	0	0	0	0	0	8	17	0	0	0	0	25
sp|Q6GQU6|LIGO3_MOUSE	184	CJLTSLSPESLGHLR	1,C(Carbamidomethyl[C]);2,J(Deamidated[J])	Yes	6	7	0	0	0	0	0	1	1	0	0	0	10	0	0	0	0	0	25
sp|Q8K1S3|UNC5B_MOUSE	347	DCSGTLLDSKJCTDGLCVLNQR	2,C(Carbamidomethyl[C]);11,J(Deamidated[J]);12,C(Carbamidomethyl[C]);17,C(Carbamidomethyl[C])	Yes	4	4	3	0	0	0	0	2	0	0	2	0	7	0	3	0	0	0	25
sp|P27573|MYP0_MOUSE	122	DGSIVIHNLDYSDJGTFTCDVK	14,J(Deamidated[J]);19,C(Carbamidomethyl[C])	Yes	8	6	8	0	0	0	0	0	0	0	0	0	3	0	0	0	0	0	25
sp|Q6NXK8|ASIC1_MOUSE	366	DQEYCVCEMPCJLTR	5,C(Carbamidomethyl[C]);7,C(Carbamidomethyl[C]);11,C(Carbamidomethyl[C]);12,J(Deamidated[J])	Yes	0	4	0	0	0	0	0	0	0	0	2	0	15	4	0	0	0	0	25
sp|P05213|TBA1B_MOUSE/sp|P05214|TBA3_MOUSE/sp|P68369|TBA1A_MOUSE/sp|P68373|TBA1C_MOUSE	18/18/18/18	ECISIHVGQAGVQIGJACWELYCLEHGIQPDGQMPSDK	2,C(Carbamidomethyl[C]);16,J(Deamidated[J]);18,C(Carbamidomethyl[C]);23,C(Carbamidomethyl[C]);34,M(Oxidation[M])	No	15	10	0	0	0	0	0	0	0	0	0	0	0	0	0	0	0	0	25
sp|P97333|NRP1_MOUSE	261	EGFSAJYSVLQSSISEDFK	6,J(Deamidated[J])	Yes	4	2	3	0	0	0	0	0	3	0	0	2	11	0	0	0	0	0	25
[truncated: 11,494 more rows]
