# Supplementary material for: In-depth mapping of the mouse brain N-glycoproteome reveals widespread N-glycosylation of diverse brain proteins
Source: Oncotarget. 2016 May 31;7(25):38796–809. doi: 10.18632/oncotarget.9737 (PMC5122430; doi:10.18632/oncotarget.9737)
Supplement: Supplementary file 7 [file oncotarget-07-38796-s007.xlsx]

## Sheet: Sheet0
Supplementary table 8: N-glycosylated proteins in synaptic long-term potentiation.
Symbol	Synonym(s)	Entrez Gene Name	GenPept/UniProt/Swiss-Prot Accession	Location	Type(s)	Biomarker Application(s)	Drug(s)
ATF2	activating transcription factor 2,CRE-BP,CRE-BP1,CREB-2,D130078H02Rik,D18875,HB16,LOC100047997,mXBP,Tg(Gzma-Klra1)7Wum,TREB7	activating transcription factor 2	P16951	Nucleus	transcription regulator	prognosis
ATF4	activating transcription factor 4,C/ATF,CREB-2,TAXREB67,TXREB	activating transcription factor 4	Q06507	Nucleus	transcription regulator
CACNA1C	Alpha1c L-type VDCC,Cacba1c,CACBR,CACH2,CACN2,CACNL1A1,calcium channel, voltage-dependent, L type, alpha 1C subunit,calcium channel, voltage-dependent, L type, α 1C subunit,Cardiac vdcc alpha1,CaV1.2,Cav1.2 alpha1,CCHL1A1,class c l type calcium channel α 1 subunit,D930026N18Rik,dihydropyridine receptor alpha 1S, cardiac isoform,dihydropyridine receptor α 1S, cardiac isoform,L-type CALCIUM CHANNEL…	calcium channel, voltage-dependent, L type, alpha 1C subunit	Q01815	Plasma Membrane	ion channel		cinnarizine, MEM-1003, amlodipine/olmesartan medoxomil, clevidipine butyrate, amlodipine/hydrochlorothiazide/valsartan, amlodipine/telmisartan, aliskiren/amlodipine, amlodipine/hydrochlorothiazide/olmesartan medoxomil, aliskiren/amlodipine/hydrochlorothiazide, nilvadipine, amlodipine/valsartan, amlodipine/perindopril, amlodipine/benazepril, diltiazem, verapamil, mibefradil, bepridil, enalapril/fe…
CAMK2A	Alpha CaMKII,Calcium/calmodulin-dependent protein kinase (cam kinase) α,calcium/calmodulin-dependent protein kinase II alpha,calcium/calmodulin-dependent protein kinase II α,Calmodulin kinase II,CaM kinase II α,CAMKA,CaMKII,CAMKII alpha,CAMKII α,mKIAA0968,PK2CDD,PKCCD,R74975,α CaMKII	calcium/calmodulin-dependent protein kinase II alpha	P11798	Cytoplasm	kinase
CAMK2B	Calcium/calmodulin dependent protein kinase ii delta,calcium/calmodulin-dependent protein kinase II beta,calcium/calmodulin-dependent protein kinase II β,calcium/calmodulin-dependent protein kinase II, beta,calcium/calmodulin-dependent protein kinase II, β,CaM kinase II β,CAM2,CAMK2,Camk2 beta,Camk2 β,CAMKB,CAMKII beta,CAMKII β,Ck2b,β CaMK2	calcium/calmodulin-dependent protein kinase II beta	P28652	Cytoplasm	kinase
CAMK2D	2810011D23Rik,8030469K03Rik,calcium/calmodulin-dependent protein kinase II delta,calcium/calmodulin-dependent protein kinase II, delta,CAM KINASE II delta C,CaMK II,CAMK1,Camk2,CAMK2 delta,CAMKD,Camki,CAMKII delta,RATCAMKI,[d]-CaMKII	calcium/calmodulin-dependent protein kinase II delta	Q6PHZ2	Cytoplasm	kinase
CAMK2G	calcium/calmodulin-dependent protein kinase II gamma,calcium/calmodulin-dependent protein kinase II γ,CaM kinase II γ,CAMK,CAMK-II,CAMK2G B,CAMKG,Camkii gamma,Camkii γ	calcium/calmodulin-dependent protein kinase II gamma	Q923T9	Cytoplasm	kinase
CREB5	cAMP responsive element binding protein 5,CRE-BPA,D430026C09Rik,LOC100910345,RGD1566107	cAMP responsive element binding protein 5	Q8K1L0	Nucleus	transcription regulator
CREBBP	AW558298,CBP,CBP/p300,CREB binding protein,KAT3A,p300/CBP,RSTS,RTS	CREB binding protein	P45481	Nucleus	transcription regulator		PRI-724
EP300	A430090G16,A730011L11,E1A binding protein p300,KAT3B,P300,p300 HAT,RSTS2	E1A binding protein p300	B2RWS6	Nucleus	transcription regulator
GRIA1	2900051M01Rik,Ampa1,GLR1,GluA1,GLUH1,gluR-K1,GLUR1,GluR1alpha,GLURA,glutamate receptor, ionotropic, AMPA 1,glutamate receptor, ionotropic, AMPA1 (alpha 1),glutamate receptor, ionotropic, AMPA1 (α 1),HBGR1,HIPA1,LOC691178	glutamate receptor, ionotropic, AMPA 1	P23818	Plasma Membrane	ion channel		talampanel, farampator, LY451395, tezampanel, perampanel, sevoflurane, isoflurane, desflurane, methoxyflurane, enflurane
GRIA2	GluA2,GluR-K2,GLUR2,GLURB,glutamate receptor, ionotropic, AMPA 2,glutamate receptor, ionotropic, AMPA2 (alpha 2),glutamate receptor, ionotropic, AMPA2 (α 2),HBGR2	glutamate receptor, ionotropic, AMPA 2	P23819	Plasma Membrane	ion channel		talampanel, farampator, LY451395, tezampanel
GRIA3	2900064I19RIK,GluA3,GLUR-C,GLUR-K3,GLUR3,Gluralpha3,glutamate receptor, ionotropic, AMPA 3,glutamate receptor, ionotropic, AMPA3 (alpha 3),glutamate receptor, ionotropic, AMPA3 (α 3),MRX94	glutamate receptor, ionotropic, AMPA 3	Q9Z2W9	Plasma Membrane	ion channel		talampanel, farampator, LY451395, tezampanel
GRIA4	GluA4,GLUR4,GLUR4C,Gluralpha4,GLURD,glutamate receptor, ionotropic, AMPA 4,glutamate receptor, ionotropic, AMPA4 (alpha 4),glutamate receptor, ionotropic, AMPA4 (α 4),spkw1	glutamate receptor, ionotropic, AMPA 4	Q9Z2W8	Plasma Membrane	ion channel		talampanel, farampator, LY451395, tezampanel
GRIN1	GluN1,GluRdelta1,GluRzeta1,glutamate receptor, ionotropic, N-methyl D-aspartate 1,glutamate receptor, ionotropic, NMDA1 (zeta 1),M100174,MRD8,NMD-R1,Nmda nr1,NMDA Receptor,NMDA1,Nmdar,NMDAR1,NR1,Rgsc174	glutamate receptor, ionotropic, N-methyl D-aspartate 1	P35438	Plasma Membrane	ion channel	unspecified application	dextromethorphan/morphine, neramexane, bicifadine, delucemine, nebostinel, besonprodil, UK-240455, dextromethorphan/quinidine, ketamine, felbamate, ifenprodil, memantine, orphenadrine, cycloserine, aspirin/caffeine/orphenadrine, N-(2-indanyl)glycinamide, dextromethorphan, acamprosate, brompheniramine/dextromethorphan/pseudoephedrine, chlorpheniramine/dextromethorphan/phenylephrine, carbinoxamine/…
GRIN2A	AK080997,EPND,FESD,GluN2A,Glur ε 1,glutamate receptor, ionotropic, N-methyl D-aspartate 2A,glutamate receptor, ionotropic, NMDA2A (epsilon 1),glutamate receptor, ionotropic, NMDA2A (ε 1),LKS,NMDAR2A,NR2,NR2A	glutamate receptor, ionotropic, N-methyl D-aspartate 2A	P35436	Plasma Membrane	ion channel	unspecified application	dextromethorphan/morphine, neramexane, bicifadine, delucemine, nebostinel, besonprodil, UK-240455, tenocyclidine, dextromethorphan/quinidine, donepezil/memantine, ketamine, felbamate, memantine, orphenadrine, cycloserine, N-(2-indanyl)glycinamide, dextromethorphan, brompheniramine/dextromethorphan/pseudoephedrine, chlorpheniramine/dextromethorphan/phenylephrine, carbinoxamine/dextromethorphan/pse…
GRIN2B	AW490526,EIEE27,GluN2B,GluR epsilon 2,GluR ε 2,glutamate receptor, ionotropic, N-methyl D-aspartate 2B,glutamate receptor, ionotropic, NMDA2B (epsilon 2),glutamate receptor, ionotropic, NMDA2B (ε 2),hNR3,MRD6,NMDAR2B,NR2B	glutamate receptor, ionotropic, N-methyl D-aspartate 2B	Q01097	Plasma Membrane	ion channel	diagnosis,unspecified application	dextromethorphan/morphine, neramexane, bicifadine, delucemine, nebostinel, besonprodil, UK-240455, tenocyclidine, dextromethorphan/quinidine, donepezil/memantine, ketamine, felbamate, ifenprodil, memantine, orphenadrine, cycloserine, N-(2-indanyl)glycinamide, dextromethorphan, brompheniramine/dextromethorphan/pseudoephedrine, chlorpheniramine/dextromethorphan/phenylephrine, carbinoxamine/dextrome…
GRIN2C	GluN2C,glutamate receptor, ionotropic, N-methyl D-aspartate 2C,glutamate receptor, ionotropic, NMDA2C (epsilon 3),glutamate receptor, ionotropic, NMDA2C (ε 3),NMDAR2C,NR2C	glutamate receptor, ionotropic, N-methyl D-aspartate 2C	Q01098	Plasma Membrane	ion channel		dextromethorphan/morphine, neramexane, bicifadine, delucemine, nebostinel, besonprodil, UK-240455, tenocyclidine, dextromethorphan/quinidine, ketamine, felbamate, memantine, orphenadrine, cycloserine, N-(2-indanyl)glycinamide, dextromethorphan, brompheniramine/dextromethorphan/pseudoephedrine, chlorpheniramine/dextromethorphan/phenylephrine, carbinoxamine/dextromethorphan/pseudoephedrine, dextrom…
GRIN2D	EB11,GluN2D,glutamate receptor, ionotropic, N-methyl D-aspartate 2D,glutamate receptor, ionotropic, NMDA2D (epsilon 4),glutamate receptor, ionotropic, NMDA2D (ε 4),NMDAR2D,NR2D	glutamate receptor, ionotropic, N-methyl D-aspartate 2D	Q03391	Plasma Membrane	ion channel		dextromethorphan/morphine, neramexane, bicifadine, delucemine, nebostinel, besonprodil, UK-240455, dextromethorphan/quinidine, ketamine, felbamate, memantine, orphenadrine, cycloserine, aspirin/caffeine/orphenadrine, N-(2-indanyl)glycinamide, dextromethorphan, brompheniramine/dextromethorphan/pseudoephedrine, chlorpheniramine/dextromethorphan/phenylephrine, carbinoxamine/dextromethorphan/pseudoep…
GRM1	4930455H15Rik,ENSMUSG00000075319,glutamate receptor, metabotropic 1,Gm10828,GPRC1A,Metabotropic glutamate receptor 1a,MGLU1,MGLUR1,Mglur1 alpha,Mglur1 α,MGLUR1A,Mgr1 α,nmf373,PPP1R85,rcw,SCAR13,wobl	glutamate receptor, metabotropic 1	P97772	Plasma Membrane	G-protein coupled receptor	efficacy	fasoracetam
GRM2	4930441L02RIK,GLUR2,glutamate receptor, metabotropic 2,GPRC1B,Metabotropic glutamate receptor 2,MGLU2,Mglur group 2,MGLUR2,mGluR7	glutamate receptor, metabotropic 2	Q14BI2	Plasma Membrane	G-protein coupled receptor		talaglumetad, fasoracetam
GRM3	0710001G23Rik,GLUR3,glutamate receptor, metabotropic 3,GPRC1C,LOC689121,LOC689135,Metabotropic glutamate receptor 3,mGlu3,Mglur group 3,mGluR III,MGLUR3	glutamate receptor, metabotropic 3	Q9QYS2	Plasma Membrane	G-protein coupled receptor		fasoracetam
GRM4	glutamate receptor, metabotropic 4,GPRC1D,Metabotropic glutamate receptor 4,mGlu4,MGLUR4	glutamate receptor, metabotropic 4	Q68EF4	Plasma Membrane	G-protein coupled receptor		fasoracetam
GRM5	6430542K11Rik,AI850523,Glu5R,glutamate receptor, metabotropic 5,GPRC1E,Metabotropic glutamate receptor 5a,Mglu5,Mglu5 receptor,MGLUR5,Mglur5a,PPP1R86	glutamate receptor, metabotropic 5	Q3UVX5	Plasma Membrane	G-protein coupled receptor		fasoracetam, acamprosate
GRM7	6330570A01RIK,BB176677,C030018L03,E130018M02Rik,GLUR7,glutamate receptor, metabotropic 7,Gpr1g,GPRC1G,Metabotropic glutamate receptor 7,MGLU7,MGLUR7,PPP1R87	glutamate receptor, metabotropic 7	Q68ED2	Plasma Membrane	G-protein coupled receptor		fasoracetam
GRM8	A230002O04,GLUR8,glutamate receptor, metabotropic 8,GPRC1H,Metabotropic glutamate receptor 8,mGlu8,mGlur,MGLUR8,mGluR8b	glutamate receptor, metabotropic 8	P47743	Plasma Membrane	G-protein coupled receptor		fasoracetam
ITPR1	ACV,CLA4,D6Pas2,ENSMUSG00000072853,Gm10429,I145TR,inositol 1,4,5-trisphosphate receptor 1,inositol 1,4,5-trisphosphate receptor, type 1,InsP3R,INSP3R1,Ip3 receptor,Ip3 Receptor Type 1,IP3R,IP3R1,opt,P400,Pcd6,Pcp-1,PPP1R94,SCA15,SCA16,SCA29,wblo	inositol 1,4,5-trisphosphate receptor, type 1	P11881	Cytoplasm	ion channel
ITPR2	AI649341,ANHD,CFAP48,inositol 1,4,5-triphosphate receptor 2,inositol 1,4,5-trisphosphate receptor, type 2,INSP3R type2,InsP3R-5,INSP3R2,Ip3 Receptor Type 2,IP3R2,ITPR2 isoform 1,ITPR5,LOC330445	inositol 1,4,5-trisphosphate receptor, type 2	Q9Z329	Cytoplasm	ion channel
ITPR3	inositol 1,4,5-triphosphate receptor 3,inositol 1,4,5-trisphosphate receptor, type 3,IP3R,IP3R3,IP3R3X	inositol 1,4,5-trisphosphate receptor, type 3	P70227	Cytoplasm	ion channel
MAP2K1	CFC3,MAPKK1,Mek,MEK1,MEKK1,mitogen-activated protein kinase kinase 1,MKK1,Mkp1,PRKMK1	mitogen-activated protein kinase kinase 1	P31938	Cytoplasm	kinase		selumetinib, pimasertib, trametinib, refametinib, cobimetinib, dabrafenib/trametinib, cobimetinib/vemurafenib, MKK1 inhibitor
MAPK3	ERK-1,ERT2,Esrk1,HS44KDAP,HUMKER1A,Mapk p44,MAPK1,Mapkapk3,mitogen-activated protein kinase 3,MNK1,MTAP2K,p44,p44 Erk,P44ERK1,P44MAPK,PRKM3	mitogen-activated protein kinase 3	Q63844	Cytoplasm	kinase	efficacy	ulixertinib
PDIA3	ER60,Erp,ERp57,ERp60,ERp61,Glucose Regulated Protein, 58kd,GRP57,GRP58,HEL-S-269,HEL-S-93n,Hs.308709,HsT17083,Microsomal CPT,Microsomal protease er-60,MTP,P58,PDI,PDI-Q2,PHOSPHOLIPASE C alpha,PHOSPHOLIPASE C α,PI-PLC,Pi-plc 1,Plca,PLC[a],Protein disulfide isomerase,protein disulfide isomerase associated 3,protein disulfide isomerase family A, member 3	protein disulfide isomerase family A, member 3	P27773	Cytoplasm	peptidase	diagnosis
PLCB1	3110043I21Rik,AI132408,EIEE12,LOC688139,mKIAA0581,Phosphb,Phosphoinositidase C,Phospholipase c beta 1b,phospholipase c β 1,Phospholipase c β 1b,phospholipase C, beta 1,phospholipase C, beta 1 (phosphoinositide-specific),phospholipase C, β 1,phospholipase C, β 1 (phosphoinositide-specific),PI-PLC,PIC beta1,Plc Beta,Plc β,PLC β1,PLC'1,PLC-154,PLC-I,Plcb,PLCB1A,PLCB1B,PLCbeta1,RATPHOSPHB	phospholipase C, beta 1 (phosphoinositide-specific)	Q9Z1B3	Cytoplasm	enzyme
PLCB2	AI550384,B230205M18,B230205M18Rik,B230399N12,phospholipase C, beta 2,phospholipase C, β 2,Phospolipase C β 2,PLC-beta-2,PLC-β-2	phospholipase C, beta 2	A3KGF7	Cytoplasm	enzyme
PLCB3	LOC283126,mKIAA4098,Phospholipase c β 3,phospholipase C, beta 3,phospholipase C, beta 3 (phosphatidylinositol-specific),phospholipase C, β 3,phospholipase C, β 3 (phosphatidylinositol-specific),PLC beta3	phospholipase C, beta 3 (phosphatidylinositol-specific)	P51432	Cytoplasm	enzyme
PLCE1	4933403A21Rik,mKIAA1516,NPHS3,phospholipase C, epsilon 1,phospholipase C, ε 1,PLCE,PLCepsilon,PLCε,PPLC	phospholipase C, epsilon 1	Q8K4S1	Cytoplasm	enzyme
PLCL2	LOC680128,mKIAA1092,PHOSPHOLIPASE C-LIKE 2,PLCE2,PRIP-2	phospholipase C-like 2	Q8K394	Cytoplasm	enzyme
PPP1CB	1200010B19,Dis2m2,HEL-S-80p,PP-1B,PP-1D,Pp1 delta,Pp1 β,PP1-C beta II,PP1-C β II,PP1beta,PPP1C delta,PPP1CD,protein PHOSPHATASE 1 CATALYTIC subunit, beta isoform,protein PHOSPHATASE 1 CATALYTIC subunit, β isoform,protein phosphatase 1, catalytic subunit, beta isoform,protein phosphatase 1, catalytic subunit, beta isozyme,protein phosphatase 1, catalytic subunit, β isoform,protein phosphatase 1, c…	protein phosphatase 1, catalytic subunit, beta isozyme	P62141	Cytoplasm	phosphatase
PPP1R7	2310014J01Rik,protein phosphatase 1, regulatory (inhibitor) subunit 7,protein phosphatase 1, regulatory subunit 7,SDS22	protein phosphatase 1, regulatory subunit 7	Q3UM45	Nucleus	phosphatase
PPP1R12A	1200015F06Rik,5730577I22Rik,AA792106,AV099298,D10Ertd625e,M110,M130,MBS,MBS130,MBSP,Mypt,MYPT1,protein phosphatase 1, regulatory (inhibitor) subunit 12A,protein phosphatase 1, regulatory subunit 12A	protein phosphatase 1, regulatory subunit 12A	Q9DBR7	Cytoplasm	phosphatase
PPP1R3A	G-subunit of PHOSPHATASE 1,GM,INACTIVE PHOSPHATASE FC,PP1 G subunit,PP1beta.GM,PP1G,PPP1R3,protein phosphatase 1, regulatory (inhibitor) subunit 3A,protein phosphatase 1, regulatory subunit 3A,RG1,RGD1561312,RGL	protein phosphatase 1, regulatory subunit 3A	Q99MR9	Cytoplasm	phosphatase	unspecified application
PPP3CA	2900074D19Rik,Calcineurin,Calcineurin A Alpha,Calcineurin A α,CALN,CALNA,CALNA1,CCN1,CN,CnA,CnA-α,CNA1,Pp2b Subunit A,PP2B-A alpha,PP2B-A α,PPP2B,PPP3CA alpha isoform,PPP3CA α isoform,protein phosphatase 3, catalytic subunit, alpha isoform,protein phosphatase 3, catalytic subunit, alpha isozyme,protein phosphatase 3, catalytic subunit, α isoform,protein phosphatase 3, catalytic subunit, α isozyme	protein phosphatase 3, catalytic subunit, alpha isozyme	P63328	Cytoplasm	phosphatase		voclosporin, tacrolimus, pimecrolimus, cyclosporin A
PPP3CB	1110063J16Rik,Calcineurin A Beta,Calcineurin A β,CALCINEURIN A1,CALNA2,CALNB,Cn A β,CnA-γ,CNA2,Cnab,CnAbeta,PP2Bbeta,Protein phosphatase 3 catalytic subunit beta isoform,Protein phosphatase 3 catalytic subunit β isoform,protein phosphatase 3, catalytic subunit, beta isoform,protein phosphatase 3, catalytic subunit, beta isozyme,protein phosphatase 3, catalytic subunit, β isoform,protein phosphata…	protein phosphatase 3, catalytic subunit, beta isozyme	P48453	Plasma Membrane	phosphatase		voclosporin, tacrolimus, pimecrolimus, cyclosporin A
PRKAG1	AA571379,Ampk gamma,AMPK gamma1,Ampk γ,Ampk γ 1,AMPKG,BB036179,Prkaac,Prkga1,protein kinase, AMP-activated, gamma 1 non-catalytic subunit,protein kinase, AMP-activated, γ 1 non-catalytic subunit	protein kinase, AMP-activated, gamma 1 non-catalytic subunit	O54950	Nucleus	kinase
PRKAR2A	1110061A24Rik,AI317181,AI836829,cAK RII α,Pka rII α,Pkarsa,PKR2,PRKAR2,protein kinase, cAMP dependent regulatory, type II alpha,protein kinase, cAMP dependent regulatory, type II α,protein kinase, cAMP-dependent, regulatory, type II, alpha,protein kinase, cAMP-dependent, regulatory, type II, α,RII alpha,RII α,RII(alpha),RII(α)	protein kinase, cAMP-dependent, regulatory, type II, alpha	P12367	Cytoplasm	kinase
RAF1	6430402F14Rik,AA990557,BB129353,CMD1NN,CRAF,Craf1,D830050J10Rik,MURINE leukaemiA VIRAL ONCOGENE HOMOLOG1,MURINE LEUKEMIA VIRAL ONCOGENE HOMOLOG1,NS5,Raf,Raf-1 proto-oncogene, serine/threonine kinase,v-Raf,v-raf-leukaemia viral oncogene 1,v-raf-leukemia viral oncogene 1	Raf-1 proto-oncogene, serine/threonine kinase	Q99N57	Cytoplasm	kinase	efficacy	CHIR-265, vemurafenib, dabrafenib, regorafenib, bortezomib/sorafenib, dexamethasone/lenalidomide/sorafenib, bevacizumab/sorafenib, dabrafenib/trametinib, cytarabine/idarubicin/sorafenib, 5-azacytidine/sorafenib, decitabine/sorafenib, MLN2480, cobimetinib/vemurafenib, sorafenib
RAP1B	2810443E11Rik,K-REV,RAL1B,Rap1,RAP1B, member of RAS oncogene family,RAS related protein 1b	RAP1B, member of RAS oncogene family	Q99JI6	Cytoplasm	enzyme	unspecified application
