# Supplementary material for: In-depth mapping of the mouse brain N-glycoproteome reveals widespread N-glycosylation of diverse brain proteins
Source: Oncotarget. 2016 May 31;7(25):38796–809. doi: 10.18632/oncotarget.9737 (PMC5122430; doi:10.18632/oncotarget.9737)
Supplement: Supplementary file 8 [file oncotarget-07-38796-s008.xlsx]

## Sheet: Sheet0
Supplementary table 9: N-glycosylated proteins in synaptic long-term depression
Symbol	Synonym(s)	Entrez gene name	GenPept/UniProt/Swiss-Prot Accession	Location	Type(s)	Biomarker Application(s)	Drug(s)
CRHR1	CORTICOTROPHIN RELEASING FACTOR1 receptor,corticotropin releasing hormone receptor 1,CRF-R,CRF-R-1,CRF1,Crfr type 1,CRHR,CRHR1L,LOC100131650	corticotropin releasing hormone receptor 1	P35347	Plasma Membrane	G-protein coupled receptor	unspecified application	CRA0165, CRA1001, SSR125543A
GRIA1	2900051M01Rik,Ampa1,GLR1,GluA1,GLUH1,gluR-K1,GLUR1,GluR1alpha,GLURA,glutamate receptor, ionotropic, AMPA 1,glutamate receptor, ionotropic, AMPA1 (alpha 1),glutamate receptor, ionotropic, AMPA1 (α 1),HBGR1,HIPA1,LOC691178	glutamate receptor, ionotropic, AMPA 1	P23818	Plasma Membrane	ion channel		talampanel, farampator, LY451395, tezampanel, perampanel, sevoflurane, isoflurane, desflurane, methoxyflurane, enflurane
GRIA2	GluA2,GluR-K2,GLUR2,GLURB,glutamate receptor, ionotropic, AMPA 2,glutamate receptor, ionotropic, AMPA2 (alpha 2),glutamate receptor, ionotropic, AMPA2 (α 2),HBGR2	glutamate receptor, ionotropic, AMPA 2	P23819	Plasma Membrane	ion channel		talampanel, farampator, LY451395, tezampanel
GRIA3	2900064I19RIK,GluA3,GLUR-C,GLUR-K3,GLUR3,Gluralpha3,glutamate receptor, ionotropic, AMPA 3,glutamate receptor, ionotropic, AMPA3 (alpha 3),glutamate receptor, ionotropic, AMPA3 (α 3),MRX94	glutamate receptor, ionotropic, AMPA 3	Q9Z2W9	Plasma Membrane	ion channel		talampanel, farampator, LY451395, tezampanel
GRIA4	GluA4,GLUR4,GLUR4C,Gluralpha4,GLURD,glutamate receptor, ionotropic, AMPA 4,glutamate receptor, ionotropic, AMPA4 (alpha 4),glutamate receptor, ionotropic, AMPA4 (α 4),spkw1	glutamate receptor, ionotropic, AMPA 4	Q9Z2W8	Plasma Membrane	ion channel		talampanel, farampator, LY451395, tezampanel
GRID1	Delta1 glutamate receptor,GluD1,GluRdelta1,glutamate receptor, ionotropic, delta 1	glutamate receptor, ionotropic, delta 1	Q61627	Plasma Membrane	ion channel
GRID2	B230104L07Rik,cpr,GluD2,GluR Delta1,GluRdelta2,Glutamate receptor channel delta 2,glutamate receptor, ionotropic, delta 2,ho,Lc,MMS10-AC,Ms10ac,nmf408,SCAR18,tpr	glutamate receptor, ionotropic, delta 2	Q61625	Plasma Membrane	ion channel
GRM1	4930455H15Rik,ENSMUSG00000075319,glutamate receptor, metabotropic 1,Gm10828,GPRC1A,Metabotropic glutamate receptor 1a,MGLU1,MGLUR1,Mglur1 alpha,Mglur1 α,MGLUR1A,Mgr1 α,nmf373,PPP1R85,rcw,SCAR13,wobl	glutamate receptor, metabotropic 1	P97772	Plasma Membrane	G-protein coupled receptor	efficacy	fasoracetam
GRM2	4930441L02RIK,GLUR2,glutamate receptor, metabotropic 2,GPRC1B,Metabotropic glutamate receptor 2,MGLU2,Mglur group 2,MGLUR2,mGluR7	glutamate receptor, metabotropic 2	Q14BI2	Plasma Membrane	G-protein coupled receptor		talaglumetad, fasoracetam
GRM3	0710001G23Rik,GLUR3,glutamate receptor, metabotropic 3,GPRC1C,LOC689121,LOC689135,Metabotropic glutamate receptor 3,mGlu3,Mglur group 3,mGluR III,MGLUR3	glutamate receptor, metabotropic 3	Q9QYS2	Plasma Membrane	G-protein coupled receptor		fasoracetam
GRM4	glutamate receptor, metabotropic 4,GPRC1D,Metabotropic glutamate receptor 4,mGlu4,MGLUR4	glutamate receptor, metabotropic 4	Q68EF4	Plasma Membrane	G-protein coupled receptor		fasoracetam
GRM5	6430542K11Rik,AI850523,Glu5R,glutamate receptor, metabotropic 5,GPRC1E,Metabotropic glutamate receptor 5a,Mglu5,Mglu5 receptor,MGLUR5,Mglur5a,PPP1R86	glutamate receptor, metabotropic 5	Q3UVX5	Plasma Membrane	G-protein coupled receptor		fasoracetam, acamprosate
GRM7	6330570A01RIK,BB176677,C030018L03,E130018M02Rik,GLUR7,glutamate receptor, metabotropic 7,Gpr1g,GPRC1G,Metabotropic glutamate receptor 7,MGLU7,MGLUR7,PPP1R87	glutamate receptor, metabotropic 7	Q68ED2	Plasma Membrane	G-protein coupled receptor		fasoracetam
GRM8	A230002O04,GLUR8,glutamate receptor, metabotropic 8,GPRC1H,Metabotropic glutamate receptor 8,mGlu8,mGlur,MGLUR8,mGluR8b	glutamate receptor, metabotropic 8	P47743	Plasma Membrane	G-protein coupled receptor		fasoracetam
GNAS	5530400H20RIK,A930027G11RIK,AHO,AHO2,ALEX,C130027O20Rik,C20orf45,G alpha S,G protein α s,G α S,GANGLIOSIDE EXPRESSION FACTOR 2,GNAS (guanine nucleotide binding protein, alpha stimulating) complex locus,GNAS (guanine nucleotide binding protein, α stimulating) complex locus,GNAS complex locus,GNAS1,Gnasxl,Gnpas,GPSA,Gs alpha subunit,Gs GTP-Binding,GS α,Gs α subunit,Gs-alpha,GSA,GSP,LOC100361691,LOC…	GNAS complex locus	Q9Z0F1	Plasma Membrane	enzyme	unspecified application
GNAO1	alphaO,AW050213,EIEE17,G protein alpha O subunit,G protein ao,G protein O,G protein α O subunit,G protein α o1,G zero,G-ALPHA-o,G-protein α o,G-α-o,GAO2,GNAO,GNAO2,Go alpha subunit 2,Go α,Go α subunit 2,guanine nucleotide binding protein (G protein), alpha activating activity polypeptide O,guanine nucleotide binding protein (G protein), α activating activity polypeptide O,guanine nucleotide bindi…	guanine nucleotide binding protein (G protein), alpha activating activity polypeptide O	P18872	Plasma Membrane	enzyme
GNAL	2610011C15RIK,9630020G10RIK,Adenylate cyclase-stimulating g alpha,Adenylate cyclase-stimulating g α,AI843190,DYT25,G Protein Alpha S/Olf,G protein α -olf,G Protein α S/Olf,G α olf,G(alpha)olf,G(α)olf,Galphao,Galphaolf,Gna10,Golf,guanine nucleotide binding protein (G protein), alpha activating activity polypeptide, olfactory type,guanine nucleotide binding protein (G protein), α activating activit…	guanine nucleotide binding protein (G protein), alpha activating activity polypeptide, olfactory type	Q8CGK7	Cytoplasm	enzyme
GNAI1	AU046200,BPGTPB,G alpha I1,G protein α I1,G α I1,Gi,Gi1 alpha-subunit,Gi1 α-subunit,Gialpha1,guanine nucleotide binding protein (G protein), alpha inhibiting 1,guanine nucleotide binding protein (G protein), alpha inhibiting activity polypeptide 1,guanine nucleotide binding protein (G protein), α inhibiting 1,guanine nucleotide binding protein (G protein), α inhibiting activity polypeptide 1	guanine nucleotide binding protein (G protein), alpha inhibiting activity polypeptide 1	B2RSH2	Plasma Membrane	enzyme
GNAI2	C76432,G protein α I2,G α I2,Galphai2,gi α 2,Gi, Alpha2 Subunit,GI2 alpha,GI2 α,Gia,GIP,GNAI2B,guanine nucleotide binding,guanine nucleotide binding protein (G protein), alpha inhibiting 2,guanine nucleotide binding protein (G protein), alpha inhibiting activity polypeptide 2,guanine nucleotide binding protein (G protein), α inhibiting 2,guanine nucleotide binding protein (G protein), α inhibitin…	guanine nucleotide binding protein (G protein), alpha inhibiting activity polypeptide 2	P08752	Plasma Membrane	other
GNAZ	AI847979,G alpha Z,G α Z,G-protein α z,guanine nucleotide binding protein (G protein), alpha z polypeptide,guanine nucleotide binding protein (G protein), α z polypeptide,guanine nucleotide binding protein, alpha z subunit,guanine nucleotide binding protein, α z subunit,GXA,Gz	guanine nucleotide binding protein (G protein), alpha z polypeptide	O70443	Plasma Membrane	enzyme
GUCY1B3	GC-S-beta-1,GC-S-β-1,GC-SB3,Gc70,GCbeta1,guanylate cyclase 1, soluble, beta 3,guanylate cyclase 1, soluble, β 3,GUC1B3,GUCB3,GUCSB3,GUCY1B1,NO receptor guanylyl cyclase beta1 subunit,Nogc beta1 subunit,SGC,Sgc beta-1,SGC-β-1	guanylate cyclase 1, soluble, beta 3	O54865	Cytoplasm	enzyme		nitroglycerin, isosorbide-5-mononitrate, isosorbide dinitrate, nitroprusside
GUCY2D	BC020186,CORD5,CORD6,CYGD,GC-E,GC1,guanylate cyclase 2D, membrane (retina-specific),guanylate cyclase 2E,GUC1A4,GUC2D,Gucy2e,LCA,LCA1,RCD2,retGC,RETGC-1,ROS-GC1,ROSGC	guanylate cyclase 2D, membrane (retina-specific)	P52785	Plasma Membrane	kinase
Gucy2g	2410077I05Rik,GC-G,guanylate cyclase 2G,Guanylyl cyclase g,ksGC	guanylate cyclase 2g	Q6TL19	Cytoplasm	enzyme
ITPR1	ACV,CLA4,D6Pas2,ENSMUSG00000072853,Gm10429,I145TR,inositol 1,4,5-trisphosphate receptor 1,inositol 1,4,5-trisphosphate receptor, type 1,InsP3R,INSP3R1,Ip3 receptor,Ip3 Receptor Type 1,IP3R,IP3R1,opt,P400,Pcd6,Pcp-1,PPP1R94,SCA15,SCA16,SCA29,wblo	inositol 1,4,5-trisphosphate receptor, type 1	P11881	Cytoplasm	ion channel
ITPR2	AI649341,ANHD,CFAP48,inositol 1,4,5-triphosphate receptor 2,inositol 1,4,5-trisphosphate receptor, type 2,INSP3R type2,InsP3R-5,INSP3R2,Ip3 Receptor Type 2,IP3R2,ITPR2 isoform 1,ITPR5,LOC330445	inositol 1,4,5-trisphosphate receptor, type 2	Q9Z329	Cytoplasm	ion channel
ITPR3	inositol 1,4,5-triphosphate receptor 3,inositol 1,4,5-trisphosphate receptor, type 3,IP3R,IP3R3,IP3R3X	inositol 1,4,5-trisphosphate receptor, type 3	P70227	Cytoplasm	ion channel
IGF1R	A330103N21RIK,CD221,D930020L01,hyft,IGF-1 receptor,IGF1R beta chain,Igf1r beta isoform,Igf1r β,IGF1R β chain,Igf1r β isoform,IGFIR,IGFIRC,IGFR,IGFR1,insulin-like growth factor 1 receptor,insulin-like growth factor I receptor,JTK13,LOC51049,MGC18216	insulin-like growth factor 1 receptor	Q60751	Plasma Membrane	transmembrane receptor	diagnosis,efficacy,prognosis	picropodophyllin, linsitinib, cixutumumab, ganitumab, AVE1642, BIIB022, IGF1, dalotuzumab, ceritinib, MM-141, IGF-methotrexate conjugate, PL225B, KW-2450
LCAT	AI046659,D8Wsu61e,Lecithin Acyltransferase,lecithin-cholesterol acyltransferase,PHOSPHATIDYLCHOLINE STEROL ACYLTRANSFERASE	lecithin-cholesterol acyltransferase	P16301	Extracellular Space	enzyme	efficacy
MAPK3	ERK-1,ERT2,Esrk1,HS44KDAP,HUMKER1A,Mapk p44,MAPK1,Mapkapk3,mitogen-activated protein kinase 3,MNK1,MTAP2K,p44,p44 Erk,P44ERK1,P44MAPK,PRKM3	mitogen-activated protein kinase 3	Q63844	Cytoplasm	kinase	efficacy	ulixertinib
MAP2K1	CFC3,MAPKK1,Mek,MEK1,MEKK1,mitogen-activated protein kinase kinase 1,MKK1,Mkp1,PRKMK1	mitogen-activated protein kinase kinase 1	P31938	Cytoplasm	kinase		selumetinib, pimasertib, trametinib, refametinib, cobimetinib, dabrafenib/trametinib, cobimetinib/vemurafenib, MKK1 inhibitor
NPR1	AI893888,ANPa,ANPRA,Gc alpha,Gc α,GC-A,Guanylate cyclase,GUC2A,GUCY2A,natriuretic peptide receptor 1,NPR-A,Pndr	natriuretic peptide receptor 1	P18293	Plasma Membrane	enzyme		nitroglycerin, isosorbide dinitrate, nitroprusside, nesiritide, hydralazine/isosorbide dinitrate
NPR2	AMDM,Anf receptor 2,ANP-B,ANPRB,cn,ECDM,GC-B,GC-B2,GC-B3,Guanylate cyclase B,GUC2B,GUCY2B,mNPR-B,natriuretic peptide receptor 2,NPR-B,NPRBi,pwe,SNSK	natriuretic peptide receptor 2	Q6VVW5	Plasma Membrane	G-protein coupled receptor		nesiritide
NOS2	CALCIUM-INDEPENDENT NOS,HEP-NOS,Hepatocyte NOS,Inducible NOS,INOS,LOC497963,MAC-NOS,nitric oxide synthase 2, inducible,NOS,NOS-II,NOS2A,similar to Nitric oxide synthase, inducible (NOS type II) (Inducible NO synthase) (Inducible NOS) (iNOS)	nitric oxide synthase 2, inducible	P29477	Cytoplasm	enzyme	diagnosis	pimagedine, triflusal, GW 273629, targinine
PRDX6	1-Cys,1-cys peroxiredoxin,1-cys PRX,9430088D19RIK,AA690119,AIPLA2,anti-oxidant protein2,AOP2,Brp-12,CP-3,GPx,HEL-S-128m,KIAA106,LPLA2,Ltw-4,Lvtw-4,NSGP,NSGPx,ORF06,p29,peroxiredoxin 6,Prdx5,PRDX6-RS3,PRX	peroxiredoxin 6	O08709	Cytoplasm	enzyme	unspecified application
PLA2R1	CLEC13C,Endo180,M-type PLA2 receptor,M-type SPLA2,Mrc2,phospholipase A2 receptor 1,phospholipase A2 receptor 1, 180kDa,PLA2-R,PLA2G1BR,PLA2G1R,PLA2IR	phospholipase A2 receptor 1, 180kDa	Q62028	Plasma Membrane	transmembrane receptor	diagnosis
PLA2G4F	4732472I07,4732472I07Rik,Cpla2zeta,Gm647,LOC688015,phospholipase A2, group IVF,PLA2G4FZ,Pla2zeta	phospholipase A2, group IVF	Q50L41	Cytoplasm	enzyme
PLA2G6	BB112799,CA2+ INDEPENDENT PHOSPHOLIPASE A2,CaI-PLA2,GVI,INAD1,iPLA(2)beta,iPLA(2)β,iPLA2,iPLA2 beta,IPLA2 gamma,iPLA2 GVIA,iPLA2 β,IPLA2 γ,IPLA2-VIA,NBIA2,NBIA2A,NBIA2B,PARK14,phospholipase A2, group VI,phospholipase A2, group VI (cytosolic, calcium-independent),PLA2,PLC-A2,PNPLA9,VI-PLA2	phospholipase A2, group VI (cytosolic, calcium-independent)	P97819	Cytoplasm	enzyme		quinacrine
PLA2G7	LDL-PLA2,LP-PLA2,Lyso-Paf Acetyltransferase,Paf acetylhydrolase,PAFAD,PAFAH,phospholipase A2, group VII (platelet-activating factor acetylhydrolase, plasma),Plasma paf-ah,R75400	phospholipase A2, group VII (platelet-activating factor acetylhydrolase, plasma)	Q60963	Extracellular Space	enzyme	diagnosis,efficacy	darapladib
PLB1	4632413E21RIK,4930433E17Rik,4930539A06RIK,BC033606,hPLB,LOC192259,Lplipase,Phlpb,phospholipase B1,PLB,PLB/LIP	phospholipase B1	Q3TTY0	Cytoplasm	enzyme
PLCB2	AI550384,B230205M18,B230205M18Rik,B230399N12,phospholipase C, beta 2,phospholipase C, β 2,Phospolipase C β 2,PLC-beta-2,PLC-β-2	phospholipase C, beta 2	A3KGF7	Cytoplasm	enzyme
PLCB1	3110043I21Rik,AI132408,EIEE12,LOC688139,mKIAA0581,Phosphb,Phosphoinositidase C,Phospholipase c beta 1b,phospholipase c β 1,Phospholipase c β 1b,phospholipase C, beta 1,phospholipase C, beta 1 (phosphoinositide-specific),phospholipase C, β 1,phospholipase C, β 1 (phosphoinositide-specific),PI-PLC,PIC beta1,Plc Beta,Plc β,PLC β1,PLC'1,PLC-154,PLC-I,Plcb,PLCB1A,PLCB1B,PLCbeta1,RATPHOSPHB	phospholipase C, beta 1 (phosphoinositide-specific)	Q9Z1B3	Cytoplasm	enzyme
PLCB3	LOC283126,mKIAA4098,Phospholipase c β 3,phospholipase C, beta 3,phospholipase C, beta 3 (phosphatidylinositol-specific),phospholipase C, β 3,phospholipase C, β 3 (phosphatidylinositol-specific),PLC beta3	phospholipase C, beta 3 (phosphatidylinositol-specific)	P51432	Cytoplasm	enzyme
PLCE1	4933403A21Rik,mKIAA1516,NPHS3,phospholipase C, epsilon 1,phospholipase C, ε 1,PLCE,PLCepsilon,PLCε,PPLC	phospholipase C, epsilon 1	Q8K4S1	Cytoplasm	enzyme
PLCL2	LOC680128,mKIAA1092,PHOSPHOLIPASE C-LIKE 2,PLCE2,PRIP-2	phospholipase C-like 2	Q8K394	Cytoplasm	enzyme
PDIA3	ER60,Erp,ERp57,ERp60,ERp61,Glucose Regulated Protein, 58kd,GRP57,GRP58,HEL-S-269,HEL-S-93n,Hs.308709,HsT17083,Microsomal CPT,Microsomal protease er-60,MTP,P58,PDI,PDI-Q2,PHOSPHOLIPASE C alpha,PHOSPHOLIPASE C α,PI-PLC,Pi-plc 1,Plca,PLC[a],Protein disulfide isomerase,protein disulfide isomerase associated 3,protein disulfide isomerase family A, member 3	protein disulfide isomerase family A, member 3	P27773	Cytoplasm	peptidase	diagnosis
PPP2CB	AI115466,D8Ertd766e,Pp2a2,PP2Abeta,PP2Ac,Pp2ac beta,Pp2ac β,PP2CB,protein phosphatase 2 (formerly 2A), catalytic subunit, beta isoform,protein phosphatase 2 (formerly 2A), catalytic subunit, β isoform,protein phosphatase 2, catalytic subunit, beta isozyme,protein phosphatase 2, catalytic subunit, β isozyme	protein phosphatase 2, catalytic subunit, beta isozyme	P62715	Cytoplasm	phosphatase
PPP2R1A	6330556D22Rik,MRD36,PP2A,PP2A AALPHA,PP2A-A,Pp2a-pr65,PP2A/A,PR65,PR65A,protein phosphatase 2, regulatory subunit A, alpha,protein phosphatase 2, regulatory subunit A, α,α 4 regulatory subunit	protein phosphatase 2, regulatory subunit A, alpha	Q76MZ3	Cytoplasm	phosphatase
PPP2R2A	2410004D02Rik,2ABA,B/PR55,B55A,B55ALPHA,MGC52248,mKIAA1541,PP2A,PP2A B-alpha,PP2A B-α,PR52A,PR55A,protein phosphatase 2, regulatory subunit B, alpha,protein phosphatase 2, regulatory subunit B, α	protein phosphatase 2, regulatory subunit B, alpha	Q6P1F6	Cytoplasm	phosphatase
PPP2R4	2610042B21Rik,C77440,N28142,PP2A,PP2A B,PP2A B',PR53,protein phosphatase 2A activator, regulatory subunit 4,protein phosphatase 2A activator, regulatory subunit B,PTPA	protein phosphatase 2A activator, regulatory subunit 4	P58389	Cytoplasm	phosphatase
PPM1J	2310008J22Rik,PP2CZ,PP2Czeta,PPP2CZ,protein phosphatase 1J,protein phosphatase, Mg2+/Mn2+ dependent, 1J	protein phosphatase, Mg2+/Mn2+ dependent, 1J	Q149T7	Other	phosphatase
PPM1L	3222401G13,5930404J21RIK,AI481720,AW045850,mKIAA4175,PP2C,PP2C-epsilon,PP2C-ε,PP2CE,PPM1-LIKE,Ppp2ce,protein phosphatase 1 (formerly 2C)-like,protein phosphatase, Mg2+/Mn2+ dependent, 1L	protein phosphatase, Mg2+/Mn2+ dependent, 1L	Q8BHN0	Cytoplasm	phosphatase
RAF1	6430402F14Rik,AA990557,BB129353,CMD1NN,CRAF,Craf1,D830050J10Rik,MURINE leukaemiA VIRAL ONCOGENE HOMOLOG1,MURINE LEUKEMIA VIRAL ONCOGENE HOMOLOG1,NS5,Raf,Raf-1 proto-oncogene, serine/threonine kinase,v-Raf,v-raf-leukaemia viral oncogene 1,v-raf-leukemia viral oncogene 1	Raf-1 proto-oncogene, serine/threonine kinase	Q99N57	Cytoplasm	kinase	efficacy	CHIR-265, vemurafenib, dabrafenib, regorafenib, bortezomib/sorafenib, dexamethasone/lenalidomide/sorafenib, bevacizumab/sorafenib, dabrafenib/trametinib, cytarabine/idarubicin/sorafenib, 5-azacytidine/sorafenib, decitabine/sorafenib, MLN2480, cobimetinib/vemurafenib, sorafenib
RYR3	AI851294,C230090H21,Ryanodine receptor 3	ryanodine receptor 3	A2AGL3	Plasma Membrane	ion channel	unspecified application
RYR1	AI528790,CCO,LOC686059,MHS,MHS1,PPP1R137,ryanodine receptor 1 (skeletal),ryanodine receptor 1, skeletal muscle,RYDR,RYR,Ryr1l,SKRR	ryanodine receptor 1 (skeletal)	E9PZQ0	Cytoplasm	ion channel		dantrolene
RYR2	9330127I20Rik,ARVC2,ARVD2,Cardiac calcium release channel,ryanodine receptor 2 (cardiac),ryanodine receptor 2, cardiac,RyR,VTSIP	ryanodine receptor 2 (cardiac)	E9Q401	Plasma Membrane	ion channel
