# Supplementary material for: In-depth mapping of the mouse brain N-glycoproteome reveals widespread N-glycosylation of diverse brain proteins
Source: Oncotarget. 2016 May 31;7(25):38796–809. doi: 10.18632/oncotarget.9737 (PMC5122430; doi:10.18632/oncotarget.9737)
Supplement: Supplementary file 12 [file oncotarget-07-38796-s012.xlsx]

## Sheet: AD
Supplementary Table 13: N-glycoproteins related to Alzheimer’s disease.
Symbol	Entrez Gene Name	GenPept/UniProt/Swiss-Prot Accession	Networks	Location	Type(s)	Biomarker Application(s)	Drug(s)
A2M	alpha-2-macroglobulin	Q6GQT1	22	Extracellular Space	transporter
ABCA1	ATP-binding cassette, sub-family A (ABC1), member 1	P41233		Plasma Membrane	transporter		probucol
ABCA2	ATP-binding cassette, sub-family A (ABC1), member 2	P41234		Plasma Membrane	transporter
ABCA7	ATP-binding cassette, sub-family A (ABC1), member 7	Q91V24		Plasma Membrane	transporter
ACE	angiotensin I converting enzyme	P09470		Plasma Membrane	peptidase	efficacy,prognosis	pentopril, quinaprilat, perindoprilat, amlodipine/perindopril, benazeprilat, trandolaprilat, angiotensin-converting enzyme inhibitor, amlodipine/benazepril, hydrochlorothiazide/lisinopril, benazepril, enalapril, perindopril, captopril, cilazapril, enalapril/felodipine, hydrochlorothiazide/moexipril, benazepril/hydrochlorothiazide, hydrochlorothiazide/quinapril, fosinopril/hydrochlorothiazide, cap…
ACHE	acetylcholinesterase (Yt blood group)	c		Plasma Membrane	enzyme		ZT-1, ladostigil, terestigmine, acetylcholinesterase inhibitor, donepezil/memantine, caracemide, atropine/edrophonium, BW 284 C 51, neostigmine, 2,3 butanedione monoxime, echothiophate, tacrine, edrophonium, isoflurophate, pyridostigmine, demecarium, ambenonium, donepezil, pralidoxime, rivastigmine, gallamine triethiodide, thiamine, huperzine A, physostigmine, galanthamine
ACLY	ATP citrate lyase	Q91V92		Cytoplasm	enzyme	unspecified application
ACTB	actin, beta	P60710		Cytoplasm	other
ADAM10	ADAM metallopeptidase domain 10	O35598		Plasma Membrane	peptidase
ADAM12	ADAM metallopeptidase domain 12	Q61824		Plasma Membrane	peptidase	diagnosis
ADGRL1	adhesion G protein-coupled receptor L1	Q80TR1	22	Plasma Membrane	G-protein coupled receptor
ADGRL2	adhesion G protein-coupled receptor L2	Q8JZZ7		Plasma Membrane	G-protein coupled receptor
ADRA1A	adrenoceptor alpha 1A	P97718		Plasma Membrane	G-protein coupled receptor		paliperidone, risperidone, antazoline/naphazoline, acetaminophen/clemastine/pseudoephedrine, articaine/epinephrine, bupivacaine/epinephrine, caffeine/ergotamine, acetaminophen/dexbrompheniramine/pseudoephedrine, dapiprazole, dexbrompheniramine/pseudoephedrine, chlorpheniramine/ibuprofen/pseudoephedrine, dipivefrin, cetirizine/pseudoephedrine, iloperidone, asenapine, epinephrine/prilocaine, epinep…
ADRA1B	adrenoceptor alpha 1B	P97717	20	Plasma Membrane	G-protein coupled receptor		paliperidone, risperidone, antazoline/naphazoline, acetaminophen/clemastine/pseudoephedrine, articaine/epinephrine, bupivacaine/epinephrine, caffeine/ergotamine, acetaminophen/dexbrompheniramine/pseudoephedrine, dapiprazole, dexbrompheniramine/pseudoephedrine, chlorpheniramine/ibuprofen/pseudoephedrine, dipivefrin, cetirizine/pseudoephedrine, iloperidone, asenapine, epinephrine/prilocaine, epinep…
ADRA2A	adrenoceptor alpha 2A	Q01338		Plasma Membrane	G-protein coupled receptor		paliperidone, risperidone, antazoline/naphazoline, acetaminophen/clemastine/pseudoephedrine, articaine/epinephrine, bupivacaine/epinephrine, caffeine/ergotamine, acetaminophen/dexbrompheniramine/pseudoephedrine, dapiprazole, dexbrompheniramine/pseudoephedrine, chlorpheniramine/ibuprofen/pseudoephedrine, dipivefrin, cetirizine/pseudoephedrine, asenapine, epinephrine/prilocaine, epinephrine/lidocai…
ADRB2	adrenoceptor beta 2, surface	P18762	13	Plasma Membrane	G-protein coupled receptor	diagnosis,efficacy,unspecified application	articaine/epinephrine, bupivacaine/epinephrine, carteolol, dipivefrin, meluadrine, epinephrine/prilocaine, epinephrine/lidocaine, bedoradrine, KUL 7211, arformoterol, indacaterol, myogane, budesonide/formoterol, nebivolol, vilanterol, olodaterol, formoterol/mometasone furoate, glycopyrrolate/indacaterol, fluticasone furoate/vilanterol, latanoprost/timolol, umeclidinium/vilanterol, epinephrine/met…
AFM	afamin	O89020		Extracellular Space	transporter	unspecified application
AGRN	agrin	A2ASQ1		Plasma Membrane	other
AGT	angiotensinogen (serpin peptidase inhibitor, clade A, member 8)	P11859	14	Extracellular Space	growth factor	efficacy
ALB	albumin	P07724		Extracellular Space	transporter	diagnosis,efficacy,prognosis,safety,unspecified application	aldoxorubicin
ALDH5A1	aldehyde dehydrogenase 5 family, member A1	Q8BWF0		Cytoplasm	enzyme		valproic acid
AMPH	amphiphysin	Q7TQF7		Plasma Membrane	other
APBB3	amyloid beta (A4) precursor protein-binding, family B, member 3	Q8R1C9		Cytoplasm	other
APLP2	amyloid beta (A4) precursor-like protein 2	Q06335		Cytoplasm	other
APOD	apolipoprotein D	P51910		Extracellular Space	transporter	safety
APP	amyloid beta (A4) precursor protein	P12023	3	Plasma Membrane	other	diagnosis,efficacy,unspecified application	bapineuzumab, florbetapir F18, florbetaben F
AQP1	aquaporin 1 (Colton blood group)	Q02013		Plasma Membrane	transporter
AR	androgen receptor	P19091	4	Nucleus	ligand-dependent nuclear receptor	diagnosis,disease progression,efficacy	estradiol valerate/testosterone enanthate, estradiol cypionate/testosterone cypionate, BMS-641988, cyproterone acetate/ethinyl estradiol, enzalutamide, galeterone, 1-testosterone, flutamide/goserelin, nandrolone phenpropionate, ODM-201, drospirenone/ethinyl estradiol, nilutamide, bicalutamide, flutamide, nandrolone decanoate, testosterone cypionate, cyproterone acetate, drospirenone, medroxyproge…
ARMC2	armadillo repeat containing 2	Q3URY6		Extracellular Space	other
ARNT2	aryl-hydrocarbon receptor nuclear translocator 2	Q61324	18	Nucleus	transcription regulator
ATAD2	ATPase family, AAA domain containing 2	Q8CDM1		Nucleus	enzyme
ATP6V1G2	ATPase, H+ transporting, lysosomal 13kDa, V1 subunit G2	Q9WTT4		Cytoplasm	transporter
ATP8A1	ATPase, aminophospholipid transporter (APLT), class I, type 8A, member 1	P70704	25	Cytoplasm	transporter
B4GAT1	beta-1,4-glucuronyltransferase 1	Q8BWP8	25	Cytoplasm	enzyme
BACE1	beta-site APP-cleaving enzyme 1	P56818	24	Cytoplasm	peptidase		MK-8931
BCHE	butyrylcholinesterase	Q03311		Plasma Membrane	enzyme		dipivefrin, malathion, hexafluorenium, atropine/edrophonium, echothiophate, tacrine, edrophonium, isoflurophate, pyridostigmine, pralidoxime, rivastigmine
BDNF	brain-derived neurotrophic factor	P21237	22	Extracellular Space	growth factor	efficacy,response to therapy
BGN	biglycan	P28653		Extracellular Space	other
BIN1	bridging integrator 1	O08539		Nucleus	other
BRCA1	breast cancer 1, early onset	P48754		Nucleus	transcription regulator	diagnosis,efficacy,response to therapy
C3	complement component 3	P01027		Extracellular Space	peptidase	efficacy	IgG
C5	complement component 5	P06684		Extracellular Space	cytokine		eculizumab, IgG
C9	complement component 9	P06683		Extracellular Space	other	unspecified application
C1R	complement component 1, r subcomponent	Q8CFG9		Extracellular Space	peptidase		SERPING1
C4A/C4B	complement component 4B (Chido blood group)	P01029		Extracellular Space	other		IgG
CADPS2	Ca++-dependent secretion activator 2	Q8BYR5	16	Plasma Membrane	other
CALB1	calbindin 1, 28kDa	P12658		Cytoplasm	other
CAMK2A	calcium/calmodulin-dependent protein kinase II alpha	P11798		Cytoplasm	kinase
CAMK2B	calcium/calmodulin-dependent protein kinase II beta	P28652		Cytoplasm	kinase
CAPN1	calpain 1, (mu/I) large subunit	O35350		Cytoplasm	peptidase
CASP1	caspase 1, apoptosis-related cysteine peptidase	P29452	4	Cytoplasm	peptidase		caspase 1 inhibitor
CCNB1	cyclin B1	P24860		Cytoplasm	kinase
CD14	CD14 molecule	P10810		Plasma Membrane	transmembrane receptor	efficacy
CD36	CD36 molecule (thrombospondin receptor)	Q08857		Plasma Membrane	transmembrane receptor	efficacy
CD68	CD68 molecule	P31996		Plasma Membrane	other	diagnosis,efficacy
CFB	complement factor B	P04186		Extracellular Space	peptidase	unspecified application
CFD	complement factor D (adipsin)	P03953		Extracellular Space	peptidase
CHL1	cell adhesion molecule L1-like	P70232		Plasma Membrane	other
CHRM4	cholinergic receptor, muscarinic 4	P32211		Plasma Membrane	G-protein coupled receptor		fesoterodine, ABT-089, protoveratrine derivative, aclidinium, dextromethorphan/quinidine, umeclidinium, umeclidinium/vilanterol, olodaterol/tiotropium, atropine/edrophonium, cyclopentolate/phenylephrine, albuterol/ipratropium, trihexyphenidyl, carbamylcholine, methacholine, diphenhydramine, doxepin, quinidine, procyclidine, trospium, homatropine, dicyclomine, methantheline, orphenadrine, fluoxeti…
CHRM5	cholinergic receptor, muscarinic 5	Q920H4		Plasma Membrane	G-protein coupled receptor		fesoterodine, ABT-089, protoveratrine derivative, aclidinium, dextromethorphan/quinidine, umeclidinium, umeclidinium/vilanterol, olodaterol/tiotropium, atropine/edrophonium, cyclopentolate/phenylephrine, albuterol/ipratropium, trihexyphenidyl, carbamylcholine, methacholine, diphenhydramine, doxepin, quinidine, procyclidine, trospium, homatropine, dicyclomine, methantheline, orphenadrine, fluoxeti…
CHRNA4	cholinergic receptor, nicotinic, alpha 4 (neuronal)	O70174		Plasma Membrane	transmembrane receptor		varenicline, ABT-089, ABT 418, isoflurane, mecamylamine, succinylcholine, memantine, rocuronium, doxacurium, amobarbital, mivacurium, pipecuronium, rapacuronium, metocurine, atracurium, cisatracurium, acetylcholine, nicotine, D-tubocurarine, arecoline, lobeline, enflurane, pancuronium, vecuronium
CHRNB2	cholinergic receptor, nicotinic, beta 2 (neuronal)	Q9ERK7		Plasma Membrane	transmembrane receptor		varenicline, ABT-089, ABT 418, isoflurane, mecamylamine, succinylcholine, rocuronium, doxacurium, amobarbital, mivacurium, pipecuronium, rapacuronium, metocurine, atracurium, cisatracurium, acetylcholine, nicotine, D-tubocurarine, arecoline, lobeline, enflurane, pancuronium, vecuronium
CLU	clusterin	Q06890		Cytoplasm	other	efficacy,unspecified application
CLUH	clustered mitochondria (cluA/CLU1) homolog	Q5SW19		Cytoplasm	translation regulator
CNP	2',3'-cyclic nucleotide 3' phosphodiesterase	P16330		Cytoplasm	enzyme
CNR1	cannabinoid receptor 1 (brain)	P47746		Plasma Membrane	G-protein coupled receptor		trans-(±)-nabilone, SLV 319, rimonabant, BAY 38-7271, delta-8-tetrahydrocannabinol, delta-9-tetrahydrocannabinol
CST3	cystatin C	P21460	14	Extracellular Space	other	diagnosis,efficacy,prognosis,safety,unspecified application
CTSB	cathepsin B	P10605	11	Cytoplasm	peptidase
CTSD	cathepsin D	P18242		Cytoplasm	peptidase	diagnosis,unspecified application
CTSS	cathepsin S	O70370		Cytoplasm	peptidase
DCN	decorin	P28654		Extracellular Space	other
DCX	doublecortin	O88809		Cytoplasm	other
DHX9	DEAH (Asp-Glu-Ala-His) box helicase 9	O70133	2	Nucleus	enzyme
DLL1	delta-like 1 (Drosophila)	Q61483		Plasma Membrane	enzyme
DNM1L	dynamin 1-like	Q8K1M6	19	Cytoplasm	enzyme
DPYSL2	dihydropyrimidinase-like 2	O08553		Cytoplasm	enzyme
DRD1	dopamine receptor D1	Q61616		Plasma Membrane	G-protein coupled receptor		carbidopa/entacapone/levodopa, iloperidone, asenapine, rotigotine, acetophenazine, zuclopenthixol, pipothiazine, carbidopa/levodopa, chloropromazine, flupenthixol, chlorprothixene, trifluoperazine, fluphenazine, pimozide, clozapine, haloperidol, fenoldopam, fluoxetine/olanzapine, fluphenazine decanoate, thiothixene, amitriptyline/perphenazine, haloperidol decanoate, trimethobenzamide, fluphenazin…
DRD2	dopamine receptor D2	P61168		Plasma Membrane	G-protein coupled receptor	response to therapy	paliperidone, risperidone, buspirone, carbidopa/entacapone/levodopa, bifeprunox, iloperidone, blonanserin, asenapine, pardoprunox, ocaperidone, abaperidone, methotrimeprazine, fluspirilene, SLV-314, cariprazine, rotigotine, acetophenazine, sultopride, zuclopenthixol, thioproperazine, lurasidone, opipramol, paliperidone palmitate, brexpiprazole, pipothiazine, carbidopa/levodopa, chloropromazine, d…
DRD5	dopamine receptor D5	Q8BLD9		Plasma Membrane	G-protein coupled receptor		carbidopa/entacapone/levodopa, iloperidone, zuclopenthixol, carbidopa/levodopa, amantadine, trifluoperazine, fluphenazine, pimozide, clozapine, haloperidol, fenoldopam, fluphenazine decanoate, thiothixene, amitriptyline/perphenazine, haloperidol decanoate, trimethobenzamide, fluphenazine enanthate, perphenazine, promazine, prochlorperazine, pramipexole, olanzapine, lisuride, ziprasidone, mesorida…
DTNA	dystrobrevin, alpha	Q9D2N4		Plasma Membrane	other	unspecified application
DYRK1A	dual-specificity tyrosine-(Y)-phosphorylation regulated kinase 1A	Q61214		Nucleus	kinase
DYSF	dysferlin	Q9ESD7		Plasma Membrane	other
ECE2	endothelin converting enzyme 2	Q80Z60		Plasma Membrane	peptidase
EEF2	eukaryotic translation elongation factor 2	P58252		Cytoplasm	translation regulator
EEF2K	eukaryotic elongation factor 2 kinase	O08796		Cytoplasm	kinase
EIF2AK3	eukaryotic translation initiation factor 2-alpha kinase 3	Q9Z2B5		Cytoplasm	kinase	efficacy
EPHA4	EPH receptor A4	Q03137		Plasma Membrane	kinase
EPRS	glutamyl-prolyl-tRNA synthetase	Q8CGC7	17	Cytoplasm	enzyme
ESR2	estrogen receptor 2 (ER beta)	O08537		Nucleus	ligand-dependent nuclear receptor	diagnosis,efficacy,prognosis,response to therapy	17-alpha-ethinylestradiol, fulvestrant, beta-estradiol, estradiol 17beta-cypionate, estrone, estradiol valerate, CHF-4227, bazedoxifene, estradiol valerate/testosterone enanthate, TAS-108, ethinyl estradiol/ethynodiol diacetate, estradiol acetate, esterified estrogens, estradiol cypionate/medroxyprogesterone acetate, estradiol/norethindrone acetate, estradiol cypionate/testosterone cypionate, syn…
F3	coagulation factor III (thromboplastin, tissue factor)	P20352		Plasma Membrane	transmembrane receptor	efficacy,unspecified application	activated recombinant human factor VII
F12	coagulation factor XII (Hageman factor)	Q80YC5		Extracellular Space	peptidase	prognosis
FAAH	fatty acid amide hydrolase	O08914		Plasma Membrane	enzyme
FCGR1A	Fc fragment of IgG, high affinity Ia, receptor (CD64)	P26151		Plasma Membrane	transmembrane receptor		IgG
FCGR2A	Fc fragment of IgG, low affinity IIa, receptor (CD32)	P08508		Plasma Membrane	transmembrane receptor		IgG
FCGR2B	Fc fragment of IgG, low affinity IIb, receptor (CD32)	P08101		Plasma Membrane	transmembrane receptor		IgG
FH	fumarate hydratase	P97807		Cytoplasm	enzyme
G3BP1	GTPase activating protein (SH3 domain) binding protein 1	P97855	15	Nucleus	enzyme
GABBR2	gamma-aminobutyric acid (GABA) B receptor, 2	Q80T41		Plasma Membrane	G-protein coupled receptor		arbaclofen placarbil, arbaclofen, baclofen
GABRA1	gamma-aminobutyric acid (GABA) A receptor, alpha 1	P62812	8	Plasma Membrane	ion channel		methohexital, primidone, meprobamate, aspirin/butalbital/caffeine, aspirin/meprobamate, aspirin/butalbital/caffeine/codeine, hexobarbital, pagoclone, ethchlorvynol, alphadolone, SEP 174559, heptabarbital, zopiclone, glutethimide, clobazam, nitrazepam, phentermine/topiramate, caffeine/ethanol, adinazolam, butobarbital, acetaminophen/butalbital/caffeine, sevoflurane, isoflurane, gaboxadol, isoniazi…
GABRA2	gamma-aminobutyric acid (GABA) A receptor, alpha 2	P26048	8	Plasma Membrane	ion channel		methohexital, primidone, meprobamate, aspirin/butalbital/caffeine, aspirin/meprobamate, aspirin/butalbital/caffeine/codeine, hexobarbital, pagoclone, alphadolone, SEP 174559, heptabarbital, zopiclone, clobazam, nitrazepam, adinazolam, butobarbital, acetaminophen/butalbital/caffeine, sevoflurane, isoflurane, gaboxadol, felbamate, etomidate, muscimol, halothane, fluoxetine/olanzapine, amobarbital, …
GABRA3	gamma-aminobutyric acid (GABA) A receptor, alpha 3	P26049	8	Plasma Membrane	ion channel		methohexital, primidone, meprobamate, aspirin/butalbital/caffeine, aspirin/meprobamate, aspirin/butalbital/caffeine/codeine, hexobarbital, pagoclone, alphadolone, SEP 174559, heptabarbital, zopiclone, clobazam, nitrazepam, adinazolam, butobarbital, acetaminophen/butalbital/caffeine, sevoflurane, isoflurane, gaboxadol, isoniazid, felbamate, etomidate, muscimol, halothane, fluoxetine/olanzapine, am…
GABRA4	gamma-aminobutyric acid (GABA) A receptor, alpha 4	Q9D6F4	8	Plasma Membrane	ion channel		methohexital, primidone, meprobamate, aspirin/butalbital/caffeine, aspirin/meprobamate, aspirin/butalbital/caffeine/codeine, hexobarbital, pagoclone, alphadolone, SEP 174559, heptabarbital, clobazam, nitrazepam, butobarbital, acetaminophen/butalbital/caffeine, sevoflurane, isoflurane, gaboxadol, isoniazid, felbamate, etomidate, muscimol, halothane, fluoxetine/olanzapine, amobarbital, atropine/hyo…
GABRA5	gamma-aminobutyric acid (GABA) A receptor, alpha 5	Q8BHJ7	8	Plasma Membrane	ion channel		methohexital, primidone, meprobamate, aspirin/butalbital/caffeine, aspirin/meprobamate, aspirin/butalbital/caffeine/codeine, hexobarbital, pagoclone, alphadolone, SEP 174559, heptabarbital, zopiclone, clobazam, nitrazepam, adinazolam, butobarbital, acetaminophen/butalbital/caffeine, sevoflurane, isoflurane, gaboxadol, isoniazid, felbamate, etomidate, muscimol, halothane, fluoxetine/olanzapine, am…
GABRA6	gamma-aminobutyric acid (GABA) A receptor, alpha 6	P16305	8	Plasma Membrane	ion channel		methohexital, primidone, meprobamate, aspirin/butalbital/caffeine, aspirin/meprobamate, aspirin/butalbital/caffeine/codeine, hexobarbital, pagoclone, alphadolone, SEP 174559, heptabarbital, clobazam, nitrazepam, butobarbital, acetaminophen/butalbital/caffeine, sevoflurane, isoflurane, gaboxadol, isoniazid, felbamate, etomidate, muscimol, halothane, fluoxetine/olanzapine, amobarbital, atropine/hyo…
GABRB1	gamma-aminobutyric acid (GABA) A receptor, beta 1	P50571	8	Plasma Membrane	ion channel		methohexital, aspirin/butalbital/caffeine, aspirin/butalbital/caffeine/codeine, pagoclone, alphadolone, SEP 174559, nitrazepam, adinazolam, acetaminophen/butalbital/caffeine, sevoflurane, 4-hydroxybutanoic acid, isoflurane, gaboxadol, lindane, isoniazid, felbamate, etomidate, muscimol, halothane, fluoxetine/olanzapine, amobarbital, estazolam, atropine/hyoscyamine/phenobarbital/scopolamine, acetam…
GABRB2	gamma-aminobutyric acid (GABA) A receptor, beta 2	P63137	8	Plasma Membrane	ion channel		methohexital, aspirin/butalbital/caffeine, aspirin/butalbital/caffeine/codeine, fospropofol, pagoclone, alphadolone, SEP 174559, nitrazepam, adinazolam, acetaminophen/butalbital/caffeine, sevoflurane, isoflurane, gaboxadol, isoniazid, felbamate, etomidate, muscimol, halothane, fluoxetine/olanzapine, amobarbital, estazolam, atropine/hyoscyamine/phenobarbital/scopolamine, acetaminophen/butalbital, …
GABRB3	gamma-aminobutyric acid (GABA) A receptor, beta 3	P63080	8	Plasma Membrane	ion channel		methohexital, aspirin/butalbital/caffeine, aspirin/butalbital/caffeine/codeine, fospropofol, pagoclone, alphadolone, SEP 174559, nitrazepam, adinazolam, piperazine, acetaminophen/butalbital/caffeine, sevoflurane, isoflurane, gaboxadol, isoniazid, felbamate, etomidate, muscimol, halothane, fluoxetine/olanzapine, amobarbital, estazolam, atropine/hyoscyamine/phenobarbital/scopolamine, acetaminophen/…
GABRD	gamma-aminobutyric acid (GABA) A receptor, delta	P22933	8	Plasma Membrane	ion channel		pagoclone, alphadolone, SEP 174559, nitrazepam, tracazolate, adinazolam, sevoflurane, isoflurane, gaboxadol, felbamate, etomidate, muscimol, halothane, fluoxetine/olanzapine, estazolam, eszopiclone, quazepam, diazepam, temazepam, zolpidem, lorazepam, olanzapine, triazolam, clonazepam, flurazepam, midazolam, oxazepam, zaleplon, secobarbital, phenobarbital, pentobarbital, ezogabine, desflurane, met…
GABRG1	gamma-aminobutyric acid (GABA) A receptor, gamma 1	Q9R0Y8	8	Plasma Membrane	ion channel		pagoclone, alphadolone, SEP 174559, clobazam, nitrazepam, tracazolate, adinazolam, sevoflurane, isoflurane, gaboxadol, isoniazid, felbamate, etomidate, muscimol, halothane, fluoxetine/olanzapine, estazolam, clorazepate, eszopiclone, quazepam, amitriptyline/chlordiazepoxide, diazepam, temazepam, zolpidem, chlordiazepoxide, lorazepam, olanzapine, triazolam, clonazepam, flurazepam, midazolam, oxazep…
GABRG2	gamma-aminobutyric acid (GABA) A receptor, gamma 2	P22723	8	Plasma Membrane	ion channel		pagoclone, alphadolone, SEP 174559, clobazam, nitrazepam, tracazolate, adinazolam, sevoflurane, isoflurane, gaboxadol, isoniazid, felbamate, etomidate, muscimol, halothane, fluoxetine/olanzapine, estazolam, clorazepate, eszopiclone, quazepam, amitriptyline/chlordiazepoxide, diazepam, temazepam, zolpidem, chlordiazepoxide, lorazepam, olanzapine, triazolam, flumazenil, clonazepam, flurazepam, midaz…
GABRG3	gamma-aminobutyric acid (GABA) A receptor, gamma 3	P27681	8	Plasma Membrane	ion channel		pagoclone, alphadolone, SEP 174559, clobazam, nitrazepam, tracazolate, adinazolam, sevoflurane, isoflurane, gaboxadol, isoniazid, felbamate, etomidate, muscimol, halothane, fluoxetine/olanzapine, estazolam, eszopiclone, quazepam, diazepam, temazepam, zolpidem, lorazepam, olanzapine, triazolam, clonazepam, flurazepam, midazolam, oxazepam, zaleplon, secobarbital, phenobarbital, pentobarbital, ezoga…
GAK	cyclin G associated kinase	Q99KY4	8	Nucleus	kinase
GAPDH	glyceraldehyde-3-phosphate dehydrogenase	P16858		Cytoplasm	enzyme	diagnosis,unspecified application
GAPVD1	GTPase activating protein and VPS9 domains 1	Q6PAR5		Cytoplasm	other
GC	group-specific component (vitamin D binding protein)	P21614		Extracellular Space	transporter	unspecified application
GCNT2	glucosaminyl (N-acetyl) transferase 2, I-branching enzyme (I blood group)	P97402	20	Cytoplasm	enzyme
GM2A	GM2 ganglioside activator	Q60648		Cytoplasm	enzyme
GNB2L1	guanine nucleotide binding protein (G protein), beta polypeptide 2-like 1	P68040	8	Cytoplasm	enzyme
GNRHR	gonadotropin-releasing hormone receptor	Q01776		Plasma Membrane	G-protein coupled receptor		nafarelin, ganirelix, GnRH analog, degarelix, deslorelin, TAK-385, leuprolide acetate/norethindrone acetate, GNRH1, flutamide/goserelin, anastrozole/goserelin, goserelin/tamoxifen, cetrorelix, histrelin, leuprolide, triptorelin, goserelin, abarelix, danazol
GRIA2	glutamate receptor, ionotropic, AMPA 2	P23819		Plasma Membrane	ion channel		talampanel, farampator, LY451395, tezampanel
GRIA3	glutamate receptor, ionotropic, AMPA 3	Q9Z2W9		Plasma Membrane	ion channel		talampanel, farampator, LY451395, tezampanel
GRIN1	glutamate receptor, ionotropic, N-methyl D-aspartate 1	P35438		Plasma Membrane	ion channel	unspecified application	dextromethorphan/morphine, neramexane, bicifadine, delucemine, nebostinel, besonprodil, UK-240455, dextromethorphan/quinidine, ketamine, felbamate, ifenprodil, memantine, orphenadrine, cycloserine, aspirin/caffeine/orphenadrine, N-(2-indanyl)glycinamide, dextromethorphan, acamprosate, brompheniramine/dextromethorphan/pseudoephedrine, chlorpheniramine/dextromethorphan/phenylephrine, carbinoxamine/…
GRIN2A	glutamate receptor, ionotropic, N-methyl D-aspartate 2A	P35436		Plasma Membrane	ion channel	unspecified application	dextromethorphan/morphine, neramexane, bicifadine, delucemine, nebostinel, besonprodil, UK-240455, tenocyclidine, dextromethorphan/quinidine, donepezil/memantine, ketamine, felbamate, memantine, orphenadrine, cycloserine, N-(2-indanyl)glycinamide, dextromethorphan, brompheniramine/dextromethorphan/pseudoephedrine, chlorpheniramine/dextromethorphan/phenylephrine, carbinoxamine/dextromethorphan/pse…
GRIN2B	glutamate receptor, ionotropic, N-methyl D-aspartate 2B	Q01097		Plasma Membrane	ion channel	diagnosis,unspecified application	dextromethorphan/morphine, neramexane, bicifadine, delucemine, nebostinel, besonprodil, UK-240455, tenocyclidine, dextromethorphan/quinidine, donepezil/memantine, ketamine, felbamate, ifenprodil, memantine, orphenadrine, cycloserine, N-(2-indanyl)glycinamide, dextromethorphan, brompheniramine/dextromethorphan/pseudoephedrine, chlorpheniramine/dextromethorphan/phenylephrine, carbinoxamine/dextrome…
GRIN2C	glutamate receptor, ionotropic, N-methyl D-aspartate 2C	Q01098		Plasma Membrane	ion channel		dextromethorphan/morphine, neramexane, bicifadine, delucemine, nebostinel, besonprodil, UK-240455, tenocyclidine, dextromethorphan/quinidine, ketamine, felbamate, memantine, orphenadrine, cycloserine, N-(2-indanyl)glycinamide, dextromethorphan, brompheniramine/dextromethorphan/pseudoephedrine, chlorpheniramine/dextromethorphan/phenylephrine, carbinoxamine/dextromethorphan/pseudoephedrine, dextrom…
GRIN2D	glutamate receptor, ionotropic, N-methyl D-aspartate 2D	Q03391		Plasma Membrane	ion channel		dextromethorphan/morphine, neramexane, bicifadine, delucemine, nebostinel, besonprodil, UK-240455, dextromethorphan/quinidine, ketamine, felbamate, memantine, orphenadrine, cycloserine, aspirin/caffeine/orphenadrine, N-(2-indanyl)glycinamide, dextromethorphan, brompheniramine/dextromethorphan/pseudoephedrine, chlorpheniramine/dextromethorphan/phenylephrine, carbinoxamine/dextromethorphan/pseudoep…
GRIP1	glutamate receptor interacting protein 1	Q925T6		Plasma Membrane	transcription regulator
GRM1	glutamate receptor, metabotropic 1	P97772		Plasma Membrane	G-protein coupled receptor	efficacy	fasoracetam
GRM2	glutamate receptor, metabotropic 2	Q14BI2	22	Plasma Membrane	G-protein coupled receptor		talaglumetad, fasoracetam
GRM3	glutamate receptor, metabotropic 3	Q9QYS2	22	Plasma Membrane	G-protein coupled receptor		fasoracetam
GRM4	glutamate receptor, metabotropic 4	Q68EF4	22	Plasma Membrane	G-protein coupled receptor		fasoracetam
GRM5	glutamate receptor, metabotropic 5	Q3UVX5	19	Plasma Membrane	G-protein coupled receptor		fasoracetam, acamprosate
GRM7	glutamate receptor, metabotropic 7	Q68ED2		Plasma Membrane	G-protein coupled receptor		fasoracetam
GRM8	glutamate receptor, metabotropic 8	P47743		Plasma Membrane	G-protein coupled receptor		fasoracetam
GSK3B	glycogen synthase kinase 3 beta	Q9WV60		Nucleus	kinase	efficacy	enzastaurin
HFE	hemochromatosis	P70387		Plasma Membrane	transmembrane receptor	diagnosis
HMGCR	3-hydroxy-3-methylglutaryl-CoA reductase	Q01237		Cytoplasm	enzyme	efficacy	aspirin/pravastatin, ezetimibe/fluvastatin, atorvastatin/niacin, atorvastatin/ezetimibe, ezetimibe/rosuvastatin, simvastatin/sitagliptin, atorvastatin/choline fenofibrate, choline fenofibrate/simvastatin, fenofibrate/simvastatin, pitavastatin, statin, lovastatin/niacin, ezetimibe/simvastatin, amlodipine/atorvastatin, fluvastatin, cerivastatin, atorvastatin, pravastatin, simvastatin, lovastatin, m…
HNRNPU	heterogeneous nuclear ribonucleoprotein U (scaffold attachment factor A)	Q8VEK3	2	Nucleus	transporter	unspecified application
HOMER1	homer scaffolding protein 1	Q9Z2Y3		Plasma Membrane	other
HP	haptoglobin	Q61646		Extracellular Space	peptidase	diagnosis,efficacy,unspecified application
HPX	hemopexin	Q91X72		Extracellular Space	transporter	unspecified application
HRH1	histamine receptor H1	P70174		Plasma Membrane	G-protein coupled receptor		paliperidone, risperidone, antazoline/naphazoline, antazoline, dexbrompheniramine, acetaminophen/clemastine/pseudoephedrine, acetaminophen/dexbrompheniramine/pseudoephedrine, dexbrompheniramine/pseudoephedrine, chlorpheniramine/ibuprofen/pseudoephedrine, cetirizine/pseudoephedrine, asenapine, bilastine, doxylamine, cinnarizine, trimeprazine, tripelennamine, mequitazine, desmethylazelastine, dimet…
HSD11B1	hydroxysteroid (11-beta) dehydrogenase 1	P50172		Cytoplasm	enzyme
HSPA9	heat shock 70kDa protein 9 (mortalin)	P38647		Cytoplasm	other
HSPD1	heat shock 60kDa protein 1 (chaperonin)	P63038	21	Cytoplasm	enzyme	diagnosis,prognosis
HSPG2	heparan sulfate proteoglycan 2	Q05793	15	Extracellular Space	enzyme	unspecified application
HTR2B	5-hydroxytryptamine (serotonin) receptor 2B, G protein-coupled	Q02152		Plasma Membrane	G-protein coupled receptor		risperidone, buspirone, blonanserin, asenapine, opipramol, fenfluramine/phentermine, chlorprothixene, doxepin, clomipramine, eletriptan, triflupromazine, epinastine, fenfluramine, quetiapine, nefazodone, mirtazapine, methysergide, dihydroergotamine, apomorphine, ergotamine
ICAM1	intercellular adhesion molecule 1	P13597		Plasma Membrane	transmembrane receptor	diagnosis,efficacy,prognosis,unspecified application
IDE	insulin-degrading enzyme	Q9JHR7		Extracellular Space	peptidase		bacitracin
IGHG1	immunoglobulin heavy constant gamma 1 (G1m marker)	P01868		Extracellular Space	other
IGHM	immunoglobulin heavy constant mu	P01872		Plasma Membrane	transmembrane receptor	unspecified application
IGSF8	immunoglobulin superfamily, member 8	Q8R366	7	Plasma Membrane	other
IL6R	interleukin 6 receptor	P22272		Plasma Membrane	transmembrane receptor	efficacy	tocilizumab
INSR	insulin receptor	P15208	10	Plasma Membrane	kinase	prognosis	insulin detemir, INS, canakinumab/INS, insulin aspart/insulin detemir, ceritinib, insulin glargine/insulin lispro, KW-2450, insulin aspart, insulin glulisine, insulin lispro, insulin glargine, protamine zinc insulin
KCNC4	potassium channel, voltage gated Shaw related subfamily C, member 4	Q8R1C0		Plasma Membrane	ion channel
KLC1	kinesin light chain 1	O88447		Cytoplasm	other
KNG1	kininogen 1	O08677	12	Extracellular Space	other
LCN2	lipocalin 2	P11672		Extracellular Space	transporter	diagnosis,unspecified application
LDLR	low density lipoprotein receptor	P35951		Plasma Membrane	transporter	disease progression,unspecified application
LGALS1	lectin, galactoside-binding, soluble, 1	P16045		Extracellular Space	other	diagnosis,prognosis
LGMN	legumain	O89017	20	Cytoplasm	peptidase
LIPA	lipase A, lysosomal acid, cholesterol esterase	Q9Z0M5		Cytoplasm	enzyme	unspecified application
LRP1	low density lipoprotein receptor-related protein 1	Q91ZX7		Plasma Membrane	transmembrane receptor		paclitaxel-angiopep-2 conjugate
LRP4	low density lipoprotein receptor-related protein 4	Q8VI56	19	Extracellular Space	other
LRP6	low density lipoprotein receptor-related protein 6	O88572		Plasma Membrane	transmembrane receptor
LRP8	low density lipoprotein receptor-related protein 8, apolipoprotein e receptor	Q924X6		Plasma Membrane	transmembrane receptor
LRP10	low density lipoprotein receptor-related protein 10	Q7TQH7		Plasma Membrane	transmembrane receptor
LRP1B	low density lipoprotein receptor-related protein 1B	Q9JI18		Plasma Membrane	transmembrane receptor
LRPAP1	low density lipoprotein receptor-related protein associated protein 1	P55302		Plasma Membrane	transmembrane receptor
LY75	lymphocyte antigen 75	Q60767		Plasma Membrane	transmembrane receptor
MAPK10	mitogen-activated protein kinase 10	Q61831	17	Cytoplasm	kinase
MAPT	microtubule-associated protein tau	P10637	10	Plasma Membrane	other	diagnosis,efficacy,unspecified application
MEGF10	multiple EGF-like-domains 10	Q6DIB5		Plasma Membrane	other
MFGE8	milk fat globule-EGF factor 8 protein	P21956		Extracellular Space	other
MFI2	antigen p97 (melanoma associated) identified by monoclonal antibodies 133.2 and 96.5	Q9R0R1		Plasma Membrane	other
MFN1	mitofusin 1	Q811U4		Cytoplasm	enzyme
MINOS1-NBL1/NBL1	neuroblastoma 1, DAN family BMP antagonist	Q61477		Nucleus	other
MME	membrane metallo-endopeptidase	Q61391		Plasma Membrane	peptidase	diagnosis,efficacy,unspecified application
MPO	myeloperoxidase	P11247		Cytoplasm	enzyme	diagnosis,efficacy,unspecified application
MRC1	mannose receptor, C type 1	Q61830		Plasma Membrane	transmembrane receptor		technetium Tc 99m tilmanocept
MT-CO2	cytochrome c oxidase subunit II	P00405	21	Cytoplasm	enzyme
MTOR	mechanistic target of rapamycin (serine/threonine kinase)	Q9JLN9	11	Nucleus	kinase	efficacy	ridaforolimus, OSI-027, methotrexate/sirolimus/tacrolimus, dactolisib, AZD2014, apitolisib, PKI-179, everolimus/exemestane, lenalidomide/temsirolimus, cc-223, PF-05212384, imatinib/sirolimus, cyclophosphamide/sirolimus, P7170, cyclosporine A/sirolimus/tacrolimus, everolimus/pasireotide, mTOR inhibitor, PWT33597, PQR309, VS-5584, everolimus/prednisone, sirolimus, temsirolimus, tacrolimus, everolim…
MTRR	5-methyltetrahydrofolate-homocysteine methyltransferase reductase	Q8C1A3	1	Cytoplasm	enzyme
NAV1	neuron navigator 1	Q8CH77		Other	enzyme
NAV3	neuron navigator 3	Q80TN7		Nucleus	other
NCSTN	nicastrin	P57716		Plasma Membrane	peptidase
NOS2	nitric oxide synthase 2, inducible	P29477		Cytoplasm	enzyme	diagnosis	pimagedine, triflusal, GW 273629, targinine
NOTCH1	notch 1	Q01705		Plasma Membrane	transcription regulator	diagnosis,efficacy	OMP-52M51
NPTX1	neuronal pentraxin I	Q62443		Extracellular Space	other
NRXN1	neurexin 1	P0DI97		Plasma Membrane	transporter
NTRK2	neurotrophic tyrosine kinase, receptor, type 2	P15209		Plasma Membrane	kinase	diagnosis,disease progression,response to therapy	cabozantinib, cabozantinib/erlotinib, TSR-011, entrectinib, PLX7486, DS-6051b
NTRK3	neurotrophic tyrosine kinase, receptor, type 3	Q6VNS1		Plasma Membrane	kinase		TSR-011, entrectinib, PLX7486, DS-6051b
OLR1	oxidized low density lipoprotein (lectin-like) receptor 1	Q9EQ09		Plasma Membrane	transmembrane receptor	unspecified application
OPA1	optic atrophy 1 (autosomal dominant)	P58281	19	Cytoplasm	enzyme
PAK1	p21 protein (Cdc42/Rac)-activated kinase 1	O88643	6	Cytoplasm	kinase
PAK3	p21 protein (Cdc42/Rac)-activated kinase 3	Q61036		Cytoplasm	kinase
PCNA	proliferating cell nuclear antigen	P17918		Nucleus	enzyme	efficacy,prognosis,response to therapy
PENK	proenkephalin	P22005		Extracellular Space	other
PICALM	phosphatidylinositol binding clathrin assembly protein	Q7M6Y3		Cytoplasm	other
PLAT	plasminogen activator, tissue	P11214	22	Extracellular Space	peptidase	diagnosis,efficacy,prognosis,safety,unspecified application	6-aminocaproic acid
PLD3	phospholipase D family, member 3	O35405		Cytoplasm	enzyme
PLG	plasminogen	P20918		Extracellular Space	peptidase	diagnosis,unspecified application	tenecteplase, PLAT, tranexamic acid, aprotinin, 6-aminocaproic acid, reteplase
PLPPR4	phospholipid phosphatase related 4	Q7TME0		Plasma Membrane	phosphatase
PLTP	phospholipid transfer protein	P55065		Extracellular Space	enzyme
PMPCB	peptidase (mitochondrial processing) beta	Q9CXT8	20	Cytoplasm	peptidase
PON1	paraoxonase 1	P52430		Extracellular Space	phosphatase	efficacy,unspecified application
PON2	paraoxonase 2	Q62086		Plasma Membrane	enzyme
PRDX1	peroxiredoxin 1	P35700	9	Cytoplasm	enzyme	diagnosis
PREX1	phosphatidylinositol-3,4,5-trisphosphate-dependent Rac exchange factor 1	Q69ZK0		Cytoplasm	other
PRKAR2A	protein kinase, cAMP-dependent, regulatory, type II, alpha	P12367		Cytoplasm	kinase
PRKDC	protein kinase, DNA-activated, catalytic polypeptide	P97313		Nucleus	kinase		P7170, CC-115, MSC2490484A
PRNP	prion protein	P04925	21	Plasma Membrane	other
PSAP	prosaposin	Q61207		Extracellular Space	other
PTGDS	prostaglandin D2 synthase 21kDa (brain)	O09114	4	Cytoplasm	enzyme	efficacy
PTGS1	prostaglandin-endoperoxide synthase 1 (prostaglandin G/H synthase and cyclooxygenase)	P22437		Cytoplasm	enzyme	efficacy	acetaminophen/pentazocine, acetaminophen/clemastine/pseudoephedrine, aspirin/butalbital/caffeine, acetaminophen/caffeine/dihydrocodeine, aspirin/hydrocodone, aspirin/oxycodone, acetaminophen/aspirin/caffeine, aspirin/pravastatin, acetaminophen/dexbrompheniramine/pseudoephedrine, aspirin/meprobamate, aspirin/caffeine/propoxyphene, aspirin/butalbital/caffeine/codeine, aspirin/caffeine/dihydrocodein…
PTGS2	prostaglandin-endoperoxide synthase 2 (prostaglandin G/H synthase and cyclooxygenase)	Q05769		Cytoplasm	enzyme	diagnosis,disease progression,efficacy,prognosis,unspecified application	acetaminophen/pentazocine, acetaminophen/clemastine/pseudoephedrine, aspirin/butalbital/caffeine, acetaminophen/caffeine/dihydrocodeine, aspirin/hydrocodone, aspirin/oxycodone, acetaminophen/aspirin/caffeine, aspirin/pravastatin, acetaminophen/dexbrompheniramine/pseudoephedrine, aspirin/meprobamate, aspirin/caffeine/propoxyphene, aspirin/butalbital/caffeine/codeine, aspirin/caffeine/dihydrocodein…
PTPRZ1	protein tyrosine phosphatase, receptor-type, Z polypeptide 1	B9EKR1		Plasma Membrane	phosphatase
RAB14	RAB14, member RAS oncogene family	Q91V41	22	Cytoplasm	enzyme
RELN	reelin	Q60841		Extracellular Space	peptidase
RNASET2	ribonuclease T2	Q9CQ01		Cytoplasm	enzyme
ROCK2	Rho-associated, coiled-coil containing protein kinase 2	P70336		Cytoplasm	kinase
RTN4R	reticulon 4 receptor	Q99PI8	17	Plasma Membrane	other
SCARB1	scavenger receptor class B, member 1	Q61009		Plasma Membrane	transporter
SCN1B	sodium channel, voltage gated, type I beta subunit	P97952	24	Plasma Membrane	ion channel		articaine/epinephrine, articaine, epinephrine/prilocaine, epinephrine/lidocaine, fosphenytoin, phenytoin, prilocaine, lidocaine, riluzole, penicillin G/procaine, zonisamide, procaine
SCP2	sterol carrier protein 2	P32020		Cytoplasm	transporter
SELENBP1	selenium binding protein 1	P17563	18	Cytoplasm	other
SELP	selectin P (granule membrane protein 140kDa, antigen CD62)	Q01102		Plasma Membrane	transmembrane receptor	efficacy,safety,unspecified application
SEPP1	selenoprotein P, plasma, 1	P70274		Extracellular Space	other
SERPINA1	serpin peptidase inhibitor, clade A (alpha-1 antiproteinase, antitrypsin), member 1	P07758		Extracellular Space	other	diagnosis,unspecified application
SERPINA3	serpin peptidase inhibitor, clade A (alpha-1 antiproteinase, antitrypsin), member 3	P07759		Extracellular Space	other	unspecified application
SERPINC1	serpin peptidase inhibitor, clade C (antithrombin), member 1	P32261		Extracellular Space	enzyme	diagnosis,unspecified application	dalteparin, heparin, enoxaparin, ardeparin, SR-123781A, glucuronyl glucosamine glycan sulfate, fondaparinux, nadroparin
SERPINE2	serpin peptidase inhibitor, clade E (nexin, plasminogen activator inhibitor type 1), member 2	Q07235		Extracellular Space	other
SLC1A2	solute carrier family 1 (glial high affinity glutamate transporter), member 2	P43006	19	Plasma Membrane	transporter		riluzole
SLC1A3	solute carrier family 1 (glial high affinity glutamate transporter), member 3	P56564		Plasma Membrane	transporter		riluzole
SLC2A1	solute carrier family 2 (facilitated glucose transporter), member 1	P17809	18	Plasma Membrane	transporter	diagnosis,efficacy
SLC2A3	solute carrier family 2 (facilitated glucose transporter), member 3	P32037	18	Plasma Membrane	transporter	efficacy
SLC6A2	solute carrier family 6 (neurotransmitter transporter), member 2	O55192		Plasma Membrane	transporter		acetaminophen/clemastine/pseudoephedrine, acetaminophen/dexbrompheniramine/pseudoephedrine, dexbrompheniramine/pseudoephedrine, chlorpheniramine/ibuprofen/pseudoephedrine, cetirizine/pseudoephedrine, radafaxine, bicifadine, DOV-102,677, desvenlafaxine, tapentadol, milnacipran, phentermine/topiramate, hydrocodone/pseudoephedrine, levomilnacipran, amitriptyline/ketamine, bupropion/naltrexone, fexof…
SLC6A3	solute carrier family 6 (neurotransmitter transporter), member 3	Q61327		Plasma Membrane	transporter		acetaminophen/clemastine/pseudoephedrine, acetaminophen/dexbrompheniramine/pseudoephedrine, dexbrompheniramine/pseudoephedrine, chlorpheniramine/ibuprofen/pseudoephedrine, cetirizine/pseudoephedrine, lisdexamfetamine, DOV-102,677, armodafinil, phentermine/topiramate, ioflupane I-123, hydrocodone/pseudoephedrine, bupropion/naltrexone, fexofenadine/pseudoephedrine, fenfluramine/phentermine, loratad…
SLC6A6	solute carrier family 6 (neurotransmitter transporter), member 6	O35316		Plasma Membrane	transporter
SLC7A2	solute carrier family 7 (cationic amino acid transporter, y+ system), member 2	P18581		Plasma Membrane	transporter
SMPD1	sphingomyelin phosphodiesterase 1, acid lysosomal	Q04519		Cytoplasm	enzyme		acid sphingomyelinase inhibitor
SOD1	superoxide dismutase 1, soluble	P08228	21	Cytoplasm	enzyme	unspecified application
SOD2	superoxide dismutase 2, mitochondrial	P09671		Cytoplasm	enzyme	diagnosis,unspecified application
SORL1	sortilin-related receptor, L(DLR class) A repeats containing	O88307		Cytoplasm	transporter
SPARC	secreted protein, acidic, cysteine-rich (osteonectin)	P07214		Extracellular Space	other	disease progression,efficacy
SPON1	spondin 1, extracellular matrix protein	Q8VCC9		Extracellular Space	other
STAT3	signal transducer and activator of transcription 3 (acute-phase response factor)	P42227		Nucleus	transcription regulator	diagnosis,efficacy,prognosis,response to therapy
STIM2	stromal interaction molecule 2	P83093		Plasma Membrane	transporter	efficacy
STIP1	stress-induced phosphoprotein 1	Q60864	14	Cytoplasm	other		lavendustin C
SV2A	synaptic vesicle glycoprotein 2A	Q9JIS5	5	Cytoplasm	transporter		levetiracetam
SYNJ1	synaptojanin 1	Q8CHC4		Cytoplasm	phosphatase
SYP	synaptophysin	Q62277		Cytoplasm	transporter
TF	transferrin	Q921I1		Extracellular Space	transporter	efficacy,prognosis,unspecified application	ferric carboxymaltose
TGFB1	transforming growth factor, beta 1	P04202	1	Extracellular Space	growth factor	diagnosis,efficacy,prognosis,safety,unspecified application	dalantercept
TGFBR3	transforming growth factor, beta receptor III	O88393		Plasma Membrane	kinase
TGM1	transglutaminase 1	Q9JLF6		Plasma Membrane	enzyme
THY1	Thy-1 cell surface antigen	P01831		Plasma Membrane	other	diagnosis,disease progression
TIMP1	TIMP metallopeptidase inhibitor 1	P12032		Extracellular Space	cytokine	diagnosis,disease progression,efficacy,prognosis,unspecified application
TIMP3	TIMP metallopeptidase inhibitor 3	P39876		Extracellular Space	other	diagnosis,prognosis,unspecified application
TMEM2	transmembrane protein 2	Q5FWI3		Cytoplasm	other
TP53	tumor protein p53	P02340		Nucleus	transcription regulator	diagnosis,disease progression,efficacy,prognosis,response to therapy,unspecified application	CGM097, kevetrin
TSHZ2	teashirt zinc finger homeobox 2	Q68FE9		Other	other	unspecified application
TTR	transthyretin	P07309		Extracellular Space	transporter	diagnosis,efficacy,prognosis,unspecified application
TUBB	tubulin, beta class I	P99024		Cytoplasm	other	efficacy	ixabepilone, colchicine/probenecid, 6-mercaptopurine/methotrexate/prednisone/vincristine, dexamethasone/doxorubicin/vincristine, gemcitabine/vinorelbine, irinotecan/vincristine, trastuzumab/vinorelbine, methotrexate/vinorelbine, dasatinib/dexamethasone/vincristine, doxorubicin/gemcitabine/vinorelbine, vinorelbine, vincristine, podophyllotoxin, colchicine
UBQLN1	ubiquilin 1	Q8R317	8	Cytoplasm	other	unspecified application
UBXN4	UBX domain protein 4	Q8VCH8		Extracellular Space	other
UCHL1	ubiquitin carboxyl-terminal esterase L1 (ubiquitin thiolesterase)	Q9R0P9		Cytoplasm	peptidase	diagnosis,prognosis
VDR	vitamin D (1,25- dihydroxyvitamin D3) receptor	P48281		Nucleus	transcription regulator	prognosis,response to therapy	calcipotriene, ergocalciferol, ILX-23-7553, alendronate/cholecalciferol, 2-(3-hydroxypropoxy)calcitriol, betamethasone dipropionate/calcipotriene, alfacalcidol, calcium carbonate/cholecalciferol, paricalcitol, doxercalciferol, cholecalciferol, calcitriol, calcifediol
VEGFA	vascular endothelial growth factor A	Q00731		Extracellular Space	growth factor	diagnosis,efficacy,prognosis,safety,unspecified application	dalteparin, bevacizumab, ranibizumab, aflibercept, bevacizumab/erlotinib, bevacizumab/sorafenib, bevacizumab/5-fluorouracil, bevacizumab/temozolomide, bevacizumab/irinotecan, bevacizumab/carmustine/lomustine, bevacizumab/paclitaxel, bevacizumab/irinotecan/oxaliplatin, aflibercept/irinotecan, bevacizumab/capecitabine/oxaliplatin, bevacizumab/panitumumab, bevacizumab/cetuximab, bevacizumab/pemetrex…
VIM	vimentin	P20152		Cytoplasm	other	diagnosis,efficacy,prognosis
XPO7	exportin 7	Q9EPK7	20	Nucleus	transporter
YWHAZ	tyrosine 3-monooxygenase/tryptophan 5-monooxygenase activation protein, zeta	P63101	10	Cytoplasm	enzyme	diagnosis

## Sheet: schizophrenia
Supplementary table 12: N-glycoproteins related to schizophrenia.
Symbol	Entrez Gene Name	GenPept/UniProt/Swiss-Prot Accession	Networks	Location	Type(s)	Biomarker Application(s)	Drug(s)	Entrez Gene ID for Human	Entrez Gene ID for Mouse	Entrez Gene ID for Rat
ABLIM3	actin binding LIM protein family, member 3	Q69ZX8		Cytoplasm	other			22885	319713	307395
ACE	angiotensin I converting enzyme	P09470		Plasma Membrane	peptidase	efficacy,prognosis	pentopril, quinaprilat, perindoprilat, amlodipine/perindopril, benazeprilat, trandolaprilat, angiotensin-converting enzyme inhibitor, amlodipine/benazepril, hydrochlorothiazide/lisinopril, benazepril, enalapril, perindopril, captopril, cilazapril, enalapril/felodipine, hydrochlorothiazide/moexipril, benazepril/hydrochlorothiazide, hydrochlorothiazide/quinapril, fosinopril/hydrochlorothiazide, cap…	1636	11421	24310
ACHE	acetylcholinesterase (Yt blood group)	P21836		Plasma Membrane	enzyme		ZT-1, ladostigil, terestigmine, acetylcholinesterase inhibitor, donepezil/memantine, caracemide, atropine/edrophonium, BW 284 C 51, neostigmine, 2,3 butanedione monoxime, echothiophate, tacrine, edrophonium, isoflurophate, pyridostigmine, demecarium, ambenonium, donepezil, pralidoxime, rivastigmine, gallamine triethiodide, thiamine, huperzine A, physostigmine, galanthamine	43	11423	83817
ADRA1A	adrenoceptor alpha 1A	P97718		Plasma Membrane	G-protein coupled receptor		paliperidone, risperidone, antazoline/naphazoline, acetaminophen/clemastine/pseudoephedrine, articaine/epinephrine, bupivacaine/epinephrine, caffeine/ergotamine, acetaminophen/dexbrompheniramine/pseudoephedrine, dapiprazole, dexbrompheniramine/pseudoephedrine, chlorpheniramine/ibuprofen/pseudoephedrine, dipivefrin, cetirizine/pseudoephedrine, iloperidone, asenapine, epinephrine/prilocaine, epinep…	148	11549	29412
ADRA1B	adrenoceptor alpha 1B	P97717	20	Plasma Membrane	G-protein coupled receptor		paliperidone, risperidone, antazoline/naphazoline, acetaminophen/clemastine/pseudoephedrine, articaine/epinephrine, bupivacaine/epinephrine, caffeine/ergotamine, acetaminophen/dexbrompheniramine/pseudoephedrine, dapiprazole, dexbrompheniramine/pseudoephedrine, chlorpheniramine/ibuprofen/pseudoephedrine, dipivefrin, cetirizine/pseudoephedrine, iloperidone, asenapine, epinephrine/prilocaine, epinep…	147	11548	24173
ADRA2A	adrenoceptor alpha 2A	Q01338		Plasma Membrane	G-protein coupled receptor		paliperidone, risperidone, antazoline/naphazoline, acetaminophen/clemastine/pseudoephedrine, articaine/epinephrine, bupivacaine/epinephrine, caffeine/ergotamine, acetaminophen/dexbrompheniramine/pseudoephedrine, dapiprazole, dexbrompheniramine/pseudoephedrine, chlorpheniramine/ibuprofen/pseudoephedrine, dipivefrin, cetirizine/pseudoephedrine, asenapine, epinephrine/prilocaine, epinephrine/lidocai…	150	11551	25083
ADRB2	adrenoceptor beta 2, surface	P18762	13	Plasma Membrane	G-protein coupled receptor	diagnosis,efficacy,unspecified application	articaine/epinephrine, bupivacaine/epinephrine, carteolol, dipivefrin, meluadrine, epinephrine/prilocaine, epinephrine/lidocaine, bedoradrine, KUL 7211, arformoterol, indacaterol, myogane, budesonide/formoterol, nebivolol, vilanterol, olodaterol, formoterol/mometasone furoate, glycopyrrolate/indacaterol, fluticasone furoate/vilanterol, latanoprost/timolol, umeclidinium/vilanterol, epinephrine/met…	154	11555	24176
ALDH5A1	aldehyde dehydrogenase 5 family, member A1	Q8BWF0		Cytoplasm	enzyme		valproic acid	7915	214579	291133
AMPH	amphiphysin	Q7TQF7		Plasma Membrane	other			273	218038	60668|100910792
APBA2	amyloid beta (A4) precursor protein-binding, family A, member 2	P98084		Cytoplasm	transporter	disease progression		321	11784	83610
APOB	apolipoprotein B	E9Q414		Extracellular Space	transporter	diagnosis,efficacy	mipomersen	338	238055	54225
APOD	apolipoprotein D	P51910		Extracellular Space	transporter	safety		347	11815	25239
APP	amyloid beta (A4) precursor protein	P12023	3	Plasma Membrane	other	diagnosis,efficacy,unspecified application	bapineuzumab, florbetapir F18, florbetaben F	351	11820	54226
ATF2	activating transcription factor 2	P16951	12	Nucleus	transcription regulator	prognosis		1386	11909	81647
ATP1A1	ATPase, Na+/K+ transporting, alpha 1 polypeptide	Q8VDN2		Plasma Membrane	transporter		digoxin, acetyldigitoxin derivative, trichloromethiazide, ciclopirox olamine, ethacrynic acid, reserpine/trichloromethiazide, bretylium, perphenazine, ouabain, digitoxin	476	11928	24211
ATP1A2	ATPase, Na+/K+ transporting, alpha 2 polypeptide	Q6PIE5		Plasma Membrane	transporter		digoxin, ethacrynic acid, perphenazine	477	98660	24212
ATP1A3	ATPase, Na+/K+ transporting, alpha 3 polypeptide	Q6PIC6		Plasma Membrane	transporter		digoxin, ethacrynic acid, perphenazine	478	232975	24213
ATP2B2	ATPase, Ca++ transporting, plasma membrane 2	Q9R0K7		Plasma Membrane	transporter			491	11941	24215
ATP6V1B2	ATPase, H+ transporting, lysosomal 56/58kDa, V1 subunit B2	P62814		Cytoplasm	transporter	unspecified application	gallium nitrate	526	11966	117596
BDNF	brain-derived neurotrophic factor	P21237	22	Extracellular Space	growth factor	efficacy,response to therapy		627	12064	24225
C3	complement component 3	P01027		Extracellular Space	peptidase	efficacy	IgG	718	12266	24232
C5	complement component 5	P06684		Extracellular Space	cytokine		eculizumab, IgG	727	15139
C4A/C4B	complement component 4B (Chido blood group)	P01029		Extracellular Space	other		IgG	720|721	625018|12268	24233|406161
CACNA1C	calcium channel, voltage-dependent, L type, alpha 1C subunit	Q01815		Plasma Membrane	ion channel		cinnarizine, MEM-1003, amlodipine/olmesartan medoxomil, clevidipine butyrate, amlodipine/hydrochlorothiazide/valsartan, amlodipine/telmisartan, aliskiren/amlodipine, amlodipine/hydrochlorothiazide/olmesartan medoxomil, aliskiren/amlodipine/hydrochlorothiazide, nilvadipine, amlodipine/valsartan, amlodipine/perindopril, amlodipine/benazepril, diltiazem, verapamil, mibefradil, bepridil, enalapril/fe…	775	12288	24239
CACNG2	calcium channel, voltage-dependent, gamma subunit 2	O88602		Plasma Membrane	ion channel	diagnosis		10369	12300	84347
CADM3	cell adhesion molecule 3	Q99N28		Plasma Membrane	other			57863	94332	360882
CALB1	calbindin 1, 28kDa	P12658		Cytoplasm	other			793	12307	83839
CCDC108	coiled-coil domain containing 108	Q3V0B4		Other	other			255101	241116	301521
CCKAR	cholecystokinin A receptor	O08786		Plasma Membrane	G-protein coupled receptor		dexloxiglumide, lintitript, T-0632	886	12425	24889
CDKN1B	cyclin-dependent kinase inhibitor 1B (p27, Kip1)	P46414		Nucleus	kinase	diagnosis,disease progression,efficacy,prognosis,response to therapy		1027	12576	83571
CERK	ceramide kinase	Q8K4Q7	18	Plasma Membrane	kinase			64781	223753	300129
CHRM4	cholinergic receptor, muscarinic 4	P32211		Plasma Membrane	G-protein coupled receptor		fesoterodine, ABT-089, protoveratrine derivative, aclidinium, dextromethorphan/quinidine, umeclidinium, umeclidinium/vilanterol, olodaterol/tiotropium, atropine/edrophonium, cyclopentolate/phenylephrine, albuterol/ipratropium, trihexyphenidyl, carbamylcholine, methacholine, diphenhydramine, doxepin, quinidine, procyclidine, trospium, homatropine, dicyclomine, methantheline, orphenadrine, fluoxeti…	1132	12672	25111
CHRM5	cholinergic receptor, muscarinic 5	Q920H4		Plasma Membrane	G-protein coupled receptor		fesoterodine, ABT-089, protoveratrine derivative, aclidinium, dextromethorphan/quinidine, umeclidinium, umeclidinium/vilanterol, olodaterol/tiotropium, atropine/edrophonium, cyclopentolate/phenylephrine, albuterol/ipratropium, trihexyphenidyl, carbamylcholine, methacholine, diphenhydramine, doxepin, quinidine, procyclidine, trospium, homatropine, dicyclomine, methantheline, orphenadrine, fluoxeti…	1133	213788	53949
CHRNA4	cholinergic receptor, nicotinic, alpha 4 (neuronal)	O70174		Plasma Membrane	transmembrane receptor		varenicline, ABT-089, ABT 418, isoflurane, mecamylamine, succinylcholine, memantine, rocuronium, doxacurium, amobarbital, mivacurium, pipecuronium, rapacuronium, metocurine, atracurium, cisatracurium, acetylcholine, nicotine, D-tubocurarine, arecoline, lobeline, enflurane, pancuronium, vecuronium	1137	11438	25590
CHRNB2	cholinergic receptor, nicotinic, beta 2 (neuronal)	Q9ERK7		Plasma Membrane	transmembrane receptor		varenicline, ABT-089, ABT 418, isoflurane, mecamylamine, succinylcholine, rocuronium, doxacurium, amobarbital, mivacurium, pipecuronium, rapacuronium, metocurine, atracurium, cisatracurium, acetylcholine, nicotine, D-tubocurarine, arecoline, lobeline, enflurane, pancuronium, vecuronium	1141	11444	54239
CNP	2',3'-cyclic nucleotide 3' phosphodiesterase	P16330		Cytoplasm	enzyme			1267	12799	25275
CNR1	cannabinoid receptor 1 (brain)	P47746		Plasma Membrane	G-protein coupled receptor		trans-(±)-nabilone, SLV 319, rimonabant, BAY 38-7271, delta-8-tetrahydrocannabinol, delta-9-tetrahydrocannabinol	1268	12801	25248
CNTNAP1	contactin associated protein 1	O54991	24	Plasma Membrane	other			8506	53321	84008
COL3A1	collagen, type III, alpha 1	P08121		Extracellular Space	other	diagnosis,efficacy	collagenase clostridium histolyticum	1281	12825	84032
CRHBP	corticotropin releasing hormone binding protein	Q60571		Extracellular Space	other			1393	12919	29625
CRYM	crystallin, mu	O54983		Cytoplasm	enzyme			1428	12971	117024
CSRP1	cysteine and glycine-rich protein 1	P97315		Nucleus	other			1465	13007	29276
CTNNA2	catenin (cadherin-associated protein), alpha 2	Q61301		Plasma Membrane	other			1496	12386	297357
CTSB	cathepsin B	P10605	11	Cytoplasm	peptidase			1508	13030	64529
DAAM2	dishevelled associated activator of morphogenesis 2	Q80U19		Cytoplasm	other	unspecified application		23500	76441	316201
DGCR2	DiGeorge syndrome critical region gene 2	P98154		Plasma Membrane	other			9993	13356	100910275|360742
DLG2	discs, large homolog 2 (Drosophila)	Q91XM9		Plasma Membrane	kinase			1740	23859	64053
DLG3	discs, large homolog 3 (Drosophila)	P70175		Plasma Membrane	kinase			1741	53310	58948
DLG4	discs, large homolog 4 (Drosophila)	Q62108	22	Plasma Membrane	kinase	unspecified application		1742	13385	29495
DNM1	dynamin 1	P39053	8	Cytoplasm	enzyme			1759	13429	140694
DNMT1	DNA (cytosine-5-)-methyltransferase 1	P13864	4	Nucleus	enzyme	diagnosis	5-azacytidine/decitabine, 5-azacytidine/cytarabine/decitabine, 5-azacytidine/sorafenib, decitabine/sorafenib, cladribine/cytarabine/decitabine, 5-azacytidine, decitabine	1786	13433	84350
DPP4	dipeptidyl-peptidase 4	P28843		Plasma Membrane	peptidase		saxagliptin, talabostat, alogliptin, sitagliptin, vildagliptin, linagliptin, simvastatin/sitagliptin, alogliptin/pioglitazone, empagliflozin/linagliptin	1803	13482	25253
DPYSL2	dihydropyrimidinase-like 2	O08553		Cytoplasm	enzyme			1808	12934	25416
DRD1	dopamine receptor D1	Q61616		Plasma Membrane	G-protein coupled receptor		carbidopa/entacapone/levodopa, iloperidone, asenapine, rotigotine, acetophenazine, zuclopenthixol, pipothiazine, carbidopa/levodopa, chloropromazine, flupenthixol, chlorprothixene, trifluoperazine, fluphenazine, pimozide, clozapine, haloperidol, fenoldopam, fluoxetine/olanzapine, fluphenazine decanoate, thiothixene, amitriptyline/perphenazine, haloperidol decanoate, trimethobenzamide, fluphenazin…	1812	13488	24316
DRD2	dopamine receptor D2	P61168		Plasma Membrane	G-protein coupled receptor	response to therapy	paliperidone, risperidone, buspirone, carbidopa/entacapone/levodopa, bifeprunox, iloperidone, blonanserin, asenapine, pardoprunox, ocaperidone, abaperidone, methotrimeprazine, fluspirilene, SLV-314, cariprazine, rotigotine, acetophenazine, sultopride, zuclopenthixol, thioproperazine, lurasidone, opipramol, paliperidone palmitate, brexpiprazole, pipothiazine, carbidopa/levodopa, chloropromazine, d…	1813	13489	24318
DRD5	dopamine receptor D5	Q8BLD9		Plasma Membrane	G-protein coupled receptor		carbidopa/entacapone/levodopa, iloperidone, zuclopenthixol, carbidopa/levodopa, amantadine, trifluoperazine, fluphenazine, pimozide, clozapine, haloperidol, fenoldopam, fluphenazine decanoate, thiothixene, amitriptyline/perphenazine, haloperidol decanoate, trimethobenzamide, fluphenazine enanthate, perphenazine, promazine, prochlorperazine, pramipexole, olanzapine, lisuride, ziprasidone, mesorida…	1816	13492	25195
EGFR	epidermal growth factor receptor	Q01279		Plasma Membrane	kinase	diagnosis,disease progression,efficacy,prognosis,response to therapy,safety,unspecified application	cetuximab, AEE 788, panitumumab, BMS-599626, varlitinib, tesevatinib, bevacizumab/erlotinib, afatinib, nimotuzumab, necitumumab, icotinib, sapitinib, cetuximab/irinotecan, lapatinib/pazopanib, irinotecan/panitumumab, erlotinib/vismodegib, erlotinib/gemcitabine, lapatinib/letrozole, capecitabine/lapatinib, bevacizumab/panitumumab, bevacizumab/cetuximab, EGFR tyrosine kinase inhibitor, capecitabine…	1956	13649	24329
ELK1	ELK1, member of ETS oncogene family	P41969		Nucleus	transcription regulator			2002	13712	314436
ERBB3	erb-b2 receptor tyrosine kinase 3	Q61526		Plasma Membrane	kinase	efficacy,prognosis,safety	sapitinib, MEHD7945A, RO5479599, LJM716, MM-111, MM-141, zirconium-89-labeled RO5479599, patritumab, GSK2849330	2065	13867	29496
ERBB4	erb-b2 receptor tyrosine kinase 4	Q61527		Plasma Membrane	kinase	efficacy,safety	BMS-599626, afatinib, poziotinib	2066	13869	59323
ESAM	endothelial cell adhesion molecule	Q925F2		Plasma Membrane	other			90952	69524	300519
ESR2	estrogen receptor 2 (ER beta)	O08537		Nucleus	ligand-dependent nuclear receptor	diagnosis,efficacy,prognosis,response to therapy	17-alpha-ethinylestradiol, fulvestrant, beta-estradiol, estradiol 17beta-cypionate, estrone, estradiol valerate, CHF-4227, bazedoxifene, estradiol valerate/testosterone enanthate, TAS-108, ethinyl estradiol/ethynodiol diacetate, estradiol acetate, esterified estrogens, estradiol cypionate/medroxyprogesterone acetate, estradiol/norethindrone acetate, estradiol cypionate/testosterone cypionate, syn…	2100	13983	25149
FCGR1A	Fc fragment of IgG, high affinity Ia, receptor (CD64)	P26151		Plasma Membrane	transmembrane receptor		IgG	2209	14129	295279
FCGR2A	Fc fragment of IgG, low affinity IIa, receptor (CD32)	P08508		Plasma Membrane	transmembrane receptor		IgG	2212	14131	116591|103693683|100911825|498276|103694908
FCGR2B	Fc fragment of IgG, low affinity IIb, receptor (CD32)	P08101		Plasma Membrane	transmembrane receptor		IgG	2213	14130	289211
GABRA1	gamma-aminobutyric acid (GABA) A receptor, alpha 1	P62812	8	Plasma Membrane	ion channel		methohexital, primidone, meprobamate, aspirin/butalbital/caffeine, aspirin/meprobamate, aspirin/butalbital/caffeine/codeine, hexobarbital, pagoclone, ethchlorvynol, alphadolone, SEP 174559, heptabarbital, zopiclone, glutethimide, clobazam, nitrazepam, phentermine/topiramate, caffeine/ethanol, adinazolam, butobarbital, acetaminophen/butalbital/caffeine, sevoflurane, isoflurane, gaboxadol, isoniazi…	2554	14394	29705
GABRA2	gamma-aminobutyric acid (GABA) A receptor, alpha 2	P26048	8	Plasma Membrane	ion channel		methohexital, primidone, meprobamate, aspirin/butalbital/caffeine, aspirin/meprobamate, aspirin/butalbital/caffeine/codeine, hexobarbital, pagoclone, alphadolone, SEP 174559, heptabarbital, zopiclone, clobazam, nitrazepam, adinazolam, butobarbital, acetaminophen/butalbital/caffeine, sevoflurane, isoflurane, gaboxadol, felbamate, etomidate, muscimol, halothane, fluoxetine/olanzapine, amobarbital, …	2555	14395	289606
GABRA3	gamma-aminobutyric acid (GABA) A receptor, alpha 3	P26049	8	Plasma Membrane	ion channel		methohexital, primidone, meprobamate, aspirin/butalbital/caffeine, aspirin/meprobamate, aspirin/butalbital/caffeine/codeine, hexobarbital, pagoclone, alphadolone, SEP 174559, heptabarbital, zopiclone, clobazam, nitrazepam, adinazolam, butobarbital, acetaminophen/butalbital/caffeine, sevoflurane, isoflurane, gaboxadol, isoniazid, felbamate, etomidate, muscimol, halothane, fluoxetine/olanzapine, am…	2556	14396	24947
GABRA4	gamma-aminobutyric acid (GABA) A receptor, alpha 4	Q9D6F4	8	Plasma Membrane	ion channel		methohexital, primidone, meprobamate, aspirin/butalbital/caffeine, aspirin/meprobamate, aspirin/butalbital/caffeine/codeine, hexobarbital, pagoclone, alphadolone, SEP 174559, heptabarbital, clobazam, nitrazepam, butobarbital, acetaminophen/butalbital/caffeine, sevoflurane, isoflurane, gaboxadol, isoniazid, felbamate, etomidate, muscimol, halothane, fluoxetine/olanzapine, amobarbital, atropine/hyo…	2557	14397	140675
GABRA5	gamma-aminobutyric acid (GABA) A receptor, alpha 5	Q8BHJ7	8	Plasma Membrane	ion channel		methohexital, primidone, meprobamate, aspirin/butalbital/caffeine, aspirin/meprobamate, aspirin/butalbital/caffeine/codeine, hexobarbital, pagoclone, alphadolone, SEP 174559, heptabarbital, zopiclone, clobazam, nitrazepam, adinazolam, butobarbital, acetaminophen/butalbital/caffeine, sevoflurane, isoflurane, gaboxadol, isoniazid, felbamate, etomidate, muscimol, halothane, fluoxetine/olanzapine, am…	2558	110886	29707
GABRA6	gamma-aminobutyric acid (GABA) A receptor, alpha 6	P16305	8	Plasma Membrane	ion channel		methohexital, primidone, meprobamate, aspirin/butalbital/caffeine, aspirin/meprobamate, aspirin/butalbital/caffeine/codeine, hexobarbital, pagoclone, alphadolone, SEP 174559, heptabarbital, clobazam, nitrazepam, butobarbital, acetaminophen/butalbital/caffeine, sevoflurane, isoflurane, gaboxadol, isoniazid, felbamate, etomidate, muscimol, halothane, fluoxetine/olanzapine, amobarbital, atropine/hyo…	2559	14399	29708
GABRB1	gamma-aminobutyric acid (GABA) A receptor, beta 1	P50571	8	Plasma Membrane	ion channel		methohexital, aspirin/butalbital/caffeine, aspirin/butalbital/caffeine/codeine, pagoclone, alphadolone, SEP 174559, nitrazepam, adinazolam, acetaminophen/butalbital/caffeine, sevoflurane, 4-hydroxybutanoic acid, isoflurane, gaboxadol, lindane, isoniazid, felbamate, etomidate, muscimol, halothane, fluoxetine/olanzapine, amobarbital, estazolam, atropine/hyoscyamine/phenobarbital/scopolamine, acetam…	2560	14400	25450
GABRB2	gamma-aminobutyric acid (GABA) A receptor, beta 2	P63137	8	Plasma Membrane	ion channel		methohexital, aspirin/butalbital/caffeine, aspirin/butalbital/caffeine/codeine, fospropofol, pagoclone, alphadolone, SEP 174559, nitrazepam, adinazolam, acetaminophen/butalbital/caffeine, sevoflurane, isoflurane, gaboxadol, isoniazid, felbamate, etomidate, muscimol, halothane, fluoxetine/olanzapine, amobarbital, estazolam, atropine/hyoscyamine/phenobarbital/scopolamine, acetaminophen/butalbital, …	2561	14401	25451
GABRB3	gamma-aminobutyric acid (GABA) A receptor, beta 3	P63080	8	Plasma Membrane	ion channel		methohexital, aspirin/butalbital/caffeine, aspirin/butalbital/caffeine/codeine, fospropofol, pagoclone, alphadolone, SEP 174559, nitrazepam, adinazolam, piperazine, acetaminophen/butalbital/caffeine, sevoflurane, isoflurane, gaboxadol, isoniazid, felbamate, etomidate, muscimol, halothane, fluoxetine/olanzapine, amobarbital, estazolam, atropine/hyoscyamine/phenobarbital/scopolamine, acetaminophen/…	2562	14402	24922
GABRD	gamma-aminobutyric acid (GABA) A receptor, delta	P22933	8	Plasma Membrane	ion channel		pagoclone, alphadolone, SEP 174559, nitrazepam, tracazolate, adinazolam, sevoflurane, isoflurane, gaboxadol, felbamate, etomidate, muscimol, halothane, fluoxetine/olanzapine, estazolam, eszopiclone, quazepam, diazepam, temazepam, zolpidem, lorazepam, olanzapine, triazolam, clonazepam, flurazepam, midazolam, oxazepam, zaleplon, secobarbital, phenobarbital, pentobarbital, ezogabine, desflurane, met…	2563	14403	29689
GABRG1	gamma-aminobutyric acid (GABA) A receptor, gamma 1	Q9R0Y8	8	Plasma Membrane	ion channel		pagoclone, alphadolone, SEP 174559, clobazam, nitrazepam, tracazolate, adinazolam, sevoflurane, isoflurane, gaboxadol, isoniazid, felbamate, etomidate, muscimol, halothane, fluoxetine/olanzapine, estazolam, clorazepate, eszopiclone, quazepam, amitriptyline/chlordiazepoxide, diazepam, temazepam, zolpidem, chlordiazepoxide, lorazepam, olanzapine, triazolam, clonazepam, flurazepam, midazolam, oxazep…	2565	14405	140674
GABRG2	gamma-aminobutyric acid (GABA) A receptor, gamma 2	P22723	8	Plasma Membrane	ion channel		pagoclone, alphadolone, SEP 174559, clobazam, nitrazepam, tracazolate, adinazolam, sevoflurane, isoflurane, gaboxadol, isoniazid, felbamate, etomidate, muscimol, halothane, fluoxetine/olanzapine, estazolam, clorazepate, eszopiclone, quazepam, amitriptyline/chlordiazepoxide, diazepam, temazepam, zolpidem, chlordiazepoxide, lorazepam, olanzapine, triazolam, flumazenil, clonazepam, flurazepam, midaz…	2566	14406	29709
GABRG3	gamma-aminobutyric acid (GABA) A receptor, gamma 3	P27681	8	Plasma Membrane	ion channel		pagoclone, alphadolone, SEP 174559, clobazam, nitrazepam, tracazolate, adinazolam, sevoflurane, isoflurane, gaboxadol, isoniazid, felbamate, etomidate, muscimol, halothane, fluoxetine/olanzapine, estazolam, eszopiclone, quazepam, diazepam, temazepam, zolpidem, lorazepam, olanzapine, triazolam, clonazepam, flurazepam, midazolam, oxazepam, zaleplon, secobarbital, phenobarbital, pentobarbital, ezoga…	2567	14407	79211
GAD1	glutamate decarboxylase 1 (brain, 67kDa)	P48318		Cytoplasm	enzyme	unspecified application		2571	14415	24379
GLP1R	glucagon-like peptide 1 receptor	O35659		Plasma Membrane	G-protein coupled receptor		liraglutide, albiglutide, dulaglutide, T-0632, GLP-1 (7-36) amide, exenatide	2740	14652	25051
GLRB	glycine receptor, beta	P48168		Plasma Membrane	ion channel			2743	14658	25456
GNAI1	guanine nucleotide binding protein (G protein), alpha inhibiting activity polypeptide 1	B2RSH2		Plasma Membrane	enzyme			2770	14677	25686
GNG2	guanine nucleotide binding protein (G protein), gamma 2	P63213	8	Plasma Membrane	enzyme			54331	14702	80850
GOT1	glutamic-oxaloacetic transaminase 1, soluble	P05201		Cytoplasm	enzyme			2805	14718	24401
GPC1	glypican 1	Q9QZF2		Plasma Membrane	transmembrane receptor			2817	14733	58920
GPR37	G protein-coupled receptor 37 (endothelin receptor type B-like)	Q9QY42		Plasma Membrane	G-protein coupled receptor			2861	14763	117549
GRID1	glutamate receptor, ionotropic, delta 1	Q61627		Plasma Membrane	ion channel			2894	14803
GRIK1	glutamate receptor, ionotropic, kainate 1	Q60934		Plasma Membrane	ion channel		phentermine/topiramate, topiramate	2897	14805	29559
GRIK3	glutamate receptor, ionotropic, kainate 3	B1AS29		Plasma Membrane	ion channel			2899	14807	298521
GRIK5	glutamate receptor, ionotropic, kainate 5	Q61626		Plasma Membrane	ion channel			2901	14809	24407
GRIN1	glutamate receptor, ionotropic, N-methyl D-aspartate 1	P35438		Plasma Membrane	ion channel	unspecified application	dextromethorphan/morphine, neramexane, bicifadine, delucemine, nebostinel, besonprodil, UK-240455, dextromethorphan/quinidine, ketamine, felbamate, ifenprodil, memantine, orphenadrine, cycloserine, aspirin/caffeine/orphenadrine, N-(2-indanyl)glycinamide, dextromethorphan, acamprosate, brompheniramine/dextromethorphan/pseudoephedrine, chlorpheniramine/dextromethorphan/phenylephrine, carbinoxamine/…	2902	14810	24408
GRIN2A	glutamate receptor, ionotropic, N-methyl D-aspartate 2A	P35436		Plasma Membrane	ion channel	unspecified application	dextromethorphan/morphine, neramexane, bicifadine, delucemine, nebostinel, besonprodil, UK-240455, tenocyclidine, dextromethorphan/quinidine, donepezil/memantine, ketamine, felbamate, memantine, orphenadrine, cycloserine, N-(2-indanyl)glycinamide, dextromethorphan, brompheniramine/dextromethorphan/pseudoephedrine, chlorpheniramine/dextromethorphan/phenylephrine, carbinoxamine/dextromethorphan/pse…	2903	14811	24409
GRIN2B	glutamate receptor, ionotropic, N-methyl D-aspartate 2B	Q01097		Plasma Membrane	ion channel	diagnosis,unspecified application	dextromethorphan/morphine, neramexane, bicifadine, delucemine, nebostinel, besonprodil, UK-240455, tenocyclidine, dextromethorphan/quinidine, donepezil/memantine, ketamine, felbamate, ifenprodil, memantine, orphenadrine, cycloserine, N-(2-indanyl)glycinamide, dextromethorphan, brompheniramine/dextromethorphan/pseudoephedrine, chlorpheniramine/dextromethorphan/phenylephrine, carbinoxamine/dextrome…	2904	14812	24410
GRIN2C	glutamate receptor, ionotropic, N-methyl D-aspartate 2C	Q01098		Plasma Membrane	ion channel		dextromethorphan/morphine, neramexane, bicifadine, delucemine, nebostinel, besonprodil, UK-240455, tenocyclidine, dextromethorphan/quinidine, ketamine, felbamate, memantine, orphenadrine, cycloserine, N-(2-indanyl)glycinamide, dextromethorphan, brompheniramine/dextromethorphan/pseudoephedrine, chlorpheniramine/dextromethorphan/phenylephrine, carbinoxamine/dextromethorphan/pseudoephedrine, dextrom…	2905	14813	24411
GRIN2D	glutamate receptor, ionotropic, N-methyl D-aspartate 2D	Q03391		Plasma Membrane	ion channel		dextromethorphan/morphine, neramexane, bicifadine, delucemine, nebostinel, besonprodil, UK-240455, dextromethorphan/quinidine, ketamine, felbamate, memantine, orphenadrine, cycloserine, aspirin/caffeine/orphenadrine, N-(2-indanyl)glycinamide, dextromethorphan, brompheniramine/dextromethorphan/pseudoephedrine, chlorpheniramine/dextromethorphan/phenylephrine, carbinoxamine/dextromethorphan/pseudoep…	2906	14814	24412
GRM1	glutamate receptor, metabotropic 1	P97772		Plasma Membrane	G-protein coupled receptor	efficacy	fasoracetam	2911	14816	24414
GRM3	glutamate receptor, metabotropic 3	Q9QYS2	22	Plasma Membrane	G-protein coupled receptor		fasoracetam	2913	108069	24416
GRM4	glutamate receptor, metabotropic 4	Q68EF4	22	Plasma Membrane	G-protein coupled receptor		fasoracetam	2914	268934	24417
GRM5	glutamate receptor, metabotropic 5	Q3UVX5	19	Plasma Membrane	G-protein coupled receptor		fasoracetam, acamprosate	2915	108071	24418
GRM7	glutamate receptor, metabotropic 7	Q68ED2		Plasma Membrane	G-protein coupled receptor		fasoracetam	2917	108073	81672
GSK3B	glycogen synthase kinase 3 beta	Q9WV60		Nucleus	kinase	efficacy	enzastaurin	2932	56637	84027
GTPBP1	GTP binding protein 1	O08582		Cytoplasm	enzyme			9567	14904	300077
HCN3	hyperpolarization activated cyclic nucleotide gated potassium channel 3	O88705		Plasma Membrane	ion channel			57657	15168	114245
HMGCR	3-hydroxy-3-methylglutaryl-CoA reductase	Q01237		Cytoplasm	enzyme	efficacy	aspirin/pravastatin, ezetimibe/fluvastatin, atorvastatin/niacin, atorvastatin/ezetimibe, ezetimibe/rosuvastatin, simvastatin/sitagliptin, atorvastatin/choline fenofibrate, choline fenofibrate/simvastatin, fenofibrate/simvastatin, pitavastatin, statin, lovastatin/niacin, ezetimibe/simvastatin, amlodipine/atorvastatin, fluvastatin, cerivastatin, atorvastatin, pravastatin, simvastatin, lovastatin, m…	3156	15357	25675
HRH1	histamine receptor H1	P70174		Plasma Membrane	G-protein coupled receptor		paliperidone, risperidone, antazoline/naphazoline, antazoline, dexbrompheniramine, acetaminophen/clemastine/pseudoephedrine, acetaminophen/dexbrompheniramine/pseudoephedrine, dexbrompheniramine/pseudoephedrine, chlorpheniramine/ibuprofen/pseudoephedrine, cetirizine/pseudoephedrine, asenapine, bilastine, doxylamine, cinnarizine, trimeprazine, tripelennamine, mequitazine, desmethylazelastine, dimet…	3269	15465	24448
HRH2	histamine receptor H2	P97292		Plasma Membrane	G-protein coupled receptor		asenapine, famotidine/ibuprofen, cimetidine, famotidine, tesmilifene, triprolidine, doxepin, ranitidine, methantheline, metiamide, epinastine, nizatidine, buclizine	3274	15466	25461
HRH3	histamine receptor H3	P58406		Plasma Membrane	G-protein coupled receptor		GSK239512, tesmilifene, triprolidine, betahistine, buclizine	11255	99296	85268
HSPA2	heat shock 70kDa protein 2	P17156		Cytoplasm	other			3306	15512	60460
HSPH1	heat shock 105kDa/110kDa protein 1	Q61699		Cytoplasm	other			10808	15505	288444
HTR4	5-hydroxytryptamine (serotonin) receptor 4, G protein-coupled	P97288		Plasma Membrane	G-protein coupled receptor		PRX-03140, cisapride, renzapride, fenfluramine, tegaserod, ergotamine	3360	15562	25324
HTR2B	5-hydroxytryptamine (serotonin) receptor 2B, G protein-coupled	Q02152		Plasma Membrane	G-protein coupled receptor		risperidone, buspirone, blonanserin, asenapine, opipramol, fenfluramine/phentermine, chlorprothixene, doxepin, clomipramine, eletriptan, triflupromazine, epinastine, fenfluramine, quetiapine, nefazodone, mirtazapine, methysergide, dihydroergotamine, apomorphine, ergotamine	3357	15559	29581
HYDIN	HYDIN, axonemal central pair apparatus protein	Q80W93		Other	other			54768	244653	292017
IL6R	interleukin 6 receptor	P22272		Plasma Membrane	transmembrane receptor	efficacy	tocilizumab	3570	16194	24499
INSR	insulin receptor	P15208	10	Plasma Membrane	kinase	prognosis	insulin detemir, INS, canakinumab/INS, insulin aspart/insulin detemir, ceritinib, insulin glargine/insulin lispro, KW-2450, insulin aspart, insulin glulisine, insulin lispro, insulin glargine, protamine zinc insulin	3643	16337	24954
INTS6	integrator complex subunit 6	Q6PCM2	4	Nucleus	enzyme			26512	18130	361057
KCNH2	potassium channel, voltage gated eag related subfamily H, member 2	O35219	21	Plasma Membrane	ion channel		dextromethorphan/quinidine, amiodarone, procainamide, pimozide, dofetilide, quinidine, halofantrine, propafenone, sotalol, amitriptyline, ibutilide	3757	16511	117018
KLC1	kinesin light chain 1	O88447		Cytoplasm	other			3831	16593	171041
KMT2C	lysine (K)-specific methyltransferase 2C	Q8BRH4	18	Nucleus	transcription regulator			58508	231051	502710
LAMA1	laminin, alpha 1	P19137		Extracellular Space	other			284217	16772	316758
LAMA2	laminin, alpha 2	Q60675		Extracellular Space	other			3908	16773	309368
LARGE	like-glycosyltransferase	Q9Z1M7		Cytoplasm	enzyme			9215	16795
LEMD2	LEM domain containing 2	Q6DVA0	23	Nucleus	other			221496	224640	361807
LGALS1	lectin, galactoside-binding, soluble, 1	P16045		Extracellular Space	other	diagnosis,prognosis		3956	16852	56646
LRFN2	leucine rich repeat and fibronectin type III domain containing 2	Q80TG9		Plasma Membrane	other			57497	70530	316205
LRRC8B	leucine rich repeat containing 8 family, member B	Q5DU41	10	Other	other			23507	433926	305135
MAG	myelin associated glycoprotein	P20917	17	Plasma Membrane	other			4099	17136	29409
MDH1	malate dehydrogenase 1, NAD (soluble)	P14152		Cytoplasm	enzyme			4190	17449	24551
MT-CO2	cytochrome c oxidase subunit II	P00405	21	Cytoplasm	enzyme			4513	17709	26198
MTOR	mechanistic target of rapamycin (serine/threonine kinase)	Q9JLN9	11	Nucleus	kinase	efficacy	ridaforolimus, OSI-027, methotrexate/sirolimus/tacrolimus, dactolisib, AZD2014, apitolisib, PKI-179, everolimus/exemestane, lenalidomide/temsirolimus, cc-223, PF-05212384, imatinib/sirolimus, cyclophosphamide/sirolimus, P7170, cyclosporine A/sirolimus/tacrolimus, everolimus/pasireotide, mTOR inhibitor, PWT33597, PQR309, VS-5584, everolimus/prednisone, sirolimus, temsirolimus, tacrolimus, everolim…	2475	56717	56718
NDUFV1	NADH dehydrogenase (ubiquinone) flavoprotein 1, 51kDa	Q91YT0		Cytoplasm	enzyme			4723	17995	293655
NELL1	neural EGFL like 1	Q2VWQ2	15	Extracellular Space	growth factor			4745	338352	81733
NELL2	neural EGFL like 2	Q61220		Extracellular Space	other			4753	54003	81734
NPTX1	neuronal pentraxin I	Q62443		Extracellular Space	other			4884	18164	266777
NRXN1	neurexin 1	P0DI97		Plasma Membrane	transporter			9378	18189	60391
NSF	N-ethylmaleimide-sensitive factor	P46460		Cytoplasm	transporter			4905	18195	60355
NTNG2	netrin G2	Q8R4F1		Plasma Membrane	other			84628	171171	311836
NTRK2	neurotrophic tyrosine kinase, receptor, type 2	P15209		Plasma Membrane	kinase	diagnosis,disease progression,response to therapy	cabozantinib, cabozantinib/erlotinib, TSR-011, entrectinib, PLX7486, DS-6051b	4915	18212	25054
OLFM1	olfactomedin 1	O88998		Cytoplasm	other			10439	56177	93667
PCDH8	protocadherin 8	Q7TSK3		Plasma Membrane	other			5100	18530	64865
PCLO	piccolo presynaptic cytomatrix protein	Q9QYX7	5	Cytoplasm	transporter			27445	26875	56768
PCSK1	proprotein convertase subtilisin/kexin type 1	P63239		Cytoplasm	peptidase	unspecified application		5122	18548
PGAM1	phosphoglycerate mutase 1 (brain)	Q9DBJ1	6	Cytoplasm	phosphatase			5223	18648	24642
PLCL2	phospholipase C-like 2	Q8K394		Cytoplasm	enzyme			23228	224860	301173
PMP22	peripheral myelin protein 22	P16646		Plasma Membrane	other			5376	18858	24660
PPP1R1B	protein phosphatase 1, regulatory (inhibitor) subunit 1B	Q60829		Cytoplasm	phosphatase			84152	19049	360616
PPP3CB	protein phosphatase 3, catalytic subunit, beta isozyme	P48453		Plasma Membrane	phosphatase		voclosporin, tacrolimus, pimecrolimus, cyclosporin A	5532	19056	24675
PRDX6	peroxiredoxin 6	O08709		Cytoplasm	enzyme	unspecified application		9588	11758	94167
PRL	prolactin	P06879		Extracellular Space	cytokine	diagnosis,efficacy,safety		5617	19109	24683
PTGS1	prostaglandin-endoperoxide synthase 1 (prostaglandin G/H synthase and cyclooxygenase)	P22437		Cytoplasm	enzyme	efficacy	acetaminophen/pentazocine, acetaminophen/clemastine/pseudoephedrine, aspirin/butalbital/caffeine, acetaminophen/caffeine/dihydrocodeine, aspirin/hydrocodone, aspirin/oxycodone, acetaminophen/aspirin/caffeine, aspirin/pravastatin, acetaminophen/dexbrompheniramine/pseudoephedrine, aspirin/meprobamate, aspirin/caffeine/propoxyphene, aspirin/butalbital/caffeine/codeine, aspirin/caffeine/dihydrocodein…	5742	19224	24693
PTGS2	prostaglandin-endoperoxide synthase 2 (prostaglandin G/H synthase and cyclooxygenase)	Q05769		Cytoplasm	enzyme	diagnosis,disease progression,efficacy,prognosis,unspecified application	acetaminophen/pentazocine, acetaminophen/clemastine/pseudoephedrine, aspirin/butalbital/caffeine, acetaminophen/caffeine/dihydrocodeine, aspirin/hydrocodone, aspirin/oxycodone, acetaminophen/aspirin/caffeine, aspirin/pravastatin, acetaminophen/dexbrompheniramine/pseudoephedrine, aspirin/meprobamate, aspirin/caffeine/propoxyphene, aspirin/butalbital/caffeine/codeine, aspirin/caffeine/dihydrocodein…	5743	19225	29527
PTPRM	protein tyrosine phosphatase, receptor type, M	P28828		Plasma Membrane	phosphatase			5797	19274	29616
QKI	QKI, KH domain containing, RNA binding	Q9QYS9		Nucleus	other			9444	19317	499022
RECK	reversion-inducing-cysteine-rich protein with kazal motifs	Q9Z0J1		Plasma Membrane	other			8434	53614	313488
RELN	reelin	Q60841		Extracellular Space	peptidase			5649	19699	24718
ROBO1	roundabout guidance receptor 1	O89026		Plasma Membrane	transmembrane receptor			6091	19876	58946
RPL3	ribosomal protein L3	P27659	7	Nucleus	other		omacetaxine mepesuccinate	6122	27367	300079
RTN4R	reticulon 4 receptor	Q99PI8	17	Plasma Membrane	other			65078	65079	113912
SEMA3A	sema domain, immunoglobulin domain (Ig), short basic domain, secreted, (semaphorin) 3A	O08665		Extracellular Space	other			10371	20346	29751
SEMA5A	sema domain, seven thrombospondin repeats (type 1 and type 1-like), transmembrane domain (TM) and short cytoplasmic domain, (semaphorin) 5A	Q62217		Plasma Membrane	transmembrane receptor			9037	20356	310207
SEPP1	selenoprotein P, plasma, 1	P70274		Extracellular Space	other			6414	20363	29360
SERPINI1	serpin peptidase inhibitor, clade I (neuroserpin), member 1	O35684		Extracellular Space	other			5274	20713	116459
SLC12A2	solute carrier family 12 (sodium/potassium/chloride transporter), member 2	P55012		Plasma Membrane	transporter		bumetanide, quinethazone	6558	20496	83629
SLC12A5	solute carrier family 12 (potassium/chloride transporter), member 5	Q91V14		Plasma Membrane	transporter		bumetanide	57468	57138	171373
SLC12A9	solute carrier family 12, member 9	Q99MR3		Plasma Membrane	transporter			56996	83704	171443
SLC14A1	solute carrier family 14 (urea transporter), member 1 (Kidd blood group)	Q8VHL0		Plasma Membrane	transporter			6563	108052	54301
SLC17A7	solute carrier family 17 (vesicular glutamate transporter), member 7	Q3TXX4		Plasma Membrane	transporter			57030	72961	116638
SLC18A2	solute carrier family 18 (vesicular monoamine transporter), member 2	Q8BRU6		Plasma Membrane	transporter		deserpidine/methyclothiazide, deserpidine, secologanin tryptamine alkaloid derivative, methamphetamine, amphetamine, tetrabenazine, reserpine/trichloromethiazide, chlorothiazide/reserpine, chlorthalidone/reserpine, hydralazine/hydrochlorothiazide/reserpine, hydroflumethiazide/reserpine, polythiazide/reserpine, hydrochlorothiazide/reserpine, N-methyl-3,4-methylenedioxyamphetamine, reserpine	6571	214084	25549
SLC1A1	solute carrier family 1 (neuronal/epithelial high affinity glutamate transporter, system Xag), member 1	P51906		Plasma Membrane	transporter		riluzole	6505	20510	25550
SLC1A2	solute carrier family 1 (glial high affinity glutamate transporter), member 2	P43006	19	Plasma Membrane	transporter		riluzole	6506	20511	29482
SLC1A3	solute carrier family 1 (glial high affinity glutamate transporter), member 3	P56564		Plasma Membrane	transporter		riluzole	6507	20512	29483
SLC6A1	solute carrier family 6 (neurotransmitter transporter), member 1	P31648		Plasma Membrane	transporter		tiagabine	6529	232333	79212
SLC6A2	solute carrier family 6 (neurotransmitter transporter), member 2	O55192		Plasma Membrane	transporter		acetaminophen/clemastine/pseudoephedrine, acetaminophen/dexbrompheniramine/pseudoephedrine, dexbrompheniramine/pseudoephedrine, chlorpheniramine/ibuprofen/pseudoephedrine, cetirizine/pseudoephedrine, radafaxine, bicifadine, DOV-102,677, desvenlafaxine, tapentadol, milnacipran, phentermine/topiramate, hydrocodone/pseudoephedrine, levomilnacipran, amitriptyline/ketamine, bupropion/naltrexone, fexof…	6530	20538	83511
SLC6A3	solute carrier family 6 (neurotransmitter transporter), member 3	Q61327		Plasma Membrane	transporter		acetaminophen/clemastine/pseudoephedrine, acetaminophen/dexbrompheniramine/pseudoephedrine, dexbrompheniramine/pseudoephedrine, chlorpheniramine/ibuprofen/pseudoephedrine, cetirizine/pseudoephedrine, lisdexamfetamine, DOV-102,677, armodafinil, phentermine/topiramate, ioflupane I-123, hydrocodone/pseudoephedrine, bupropion/naltrexone, fexofenadine/pseudoephedrine, fenfluramine/phentermine, loratad…	6531	13162	24898
SLC7A11	solute carrier family 7 (anionic amino acid transporter light chain, xc- system), member 11	Q9WTR6		Plasma Membrane	transporter		N-acetyl-L-cysteine	23657	26570	310392
SNAP25	synaptosomal-associated protein, 25kDa	P60879		Plasma Membrane	transporter	unspecified application	botulinum toxin type A	6616	20614	25012
SP4	Sp4 transcription factor	Q62445		Nucleus	transcription regulator			6671	20688	25162
SST	somatostatin	P60041		Extracellular Space	other	efficacy		6750	20604	24797
STMN2	stathmin 2	P55821		Plasma Membrane	other			11075	20257	84510
STON1	stonin 1	Q8CDJ8		Plasma Membrane	other			11037	77057	360202
SYN2	synapsin II	Q64332	5	Plasma Membrane	other			6854	20965	29179
SYN3	synapsin III	Q8JZP2	5	Plasma Membrane	other			8224	27204	29130
SYP	synaptophysin	Q62277		Cytoplasm	transporter			6855	20977	24804
SYT1	synaptotagmin I	P46096		Cytoplasm	transporter			6857	20979	25716
TF	transferrin	Q921I1		Extracellular Space	transporter	efficacy,prognosis,unspecified application	ferric carboxymaltose	7018	22041	24825
THBS1	thrombospondin 1	P35441		Extracellular Space	other	diagnosis,efficacy		7057	21825	445442
TRAK1	trafficking protein, kinesin binding 1	Q6PD31		Nucleus	other			22906	67095	316085
TRANK1	tetratricopeptide repeat and ankyrin repeat containing 1	Q8BV79		Nucleus	transcription regulator			9881	320429	316022
TRRAP	transformation/transcription domain-associated protein	Q80YV3		Nucleus	transcription regulator			8295	100683	288471
TTR	transthyretin	P07309		Extracellular Space	transporter	diagnosis,efficacy,prognosis,unspecified application		7276	22139	24856
UBE2V2	ubiquitin-conjugating enzyme E2 variant 2	Q9D2M8	16	Cytoplasm	enzyme			7336	70620	287927
VDAC1	voltage-dependent anion channel 1	Q60932		Cytoplasm	ion channel			7416	22333	83529
VPS39	vacuolar protein sorting 39 homolog (S. cerevisiae)	Q8R5L3		Cytoplasm	transporter			23339	269338	362199
YWHAE	tyrosine 3-monooxygenase/tryptophan 5-monooxygenase activation protein, epsilon	P62259	11	Cytoplasm	other	diagnosis		7531	22627	29753
ZFHX3	zinc finger homeobox 3	Q61329		Nucleus	transcription regulator			463	11906	307829
ZNF804A	zinc finger protein 804A	A2AKY4		Other	other			91752	241514	295695

## Sheet: epilepsy
Supplementary table 12: N-glycoproteins related to epilepsy.
Symbol	Entrez Gene Name	GenPept/UniProt/Swiss-Prot Accession	Networks	Location	Type(s)	Biomarker Application(s)	Drug(s)	Entrez Gene ID for Human	Entrez Gene ID for Mouse	Entrez Gene ID for Rat
ABCB1	ATP-binding cassette, sub-family B (MDR/TAP), member 1	P21447		Plasma Membrane	transporter	efficacy,prognosis,response to therapy	dofequidar, tariquidar, OC 144-093, valspodar	5243	18671	170913
ABCC1	ATP-binding cassette, sub-family C (CFTR/MRP), member 1	O35379	11	Plasma Membrane	transporter	prognosis	sulfinpyrazone	4363	17250	24565
ABCC5	ATP-binding cassette, sub-family C (CFTR/MRP), member 5	Q9R1X5		Plasma Membrane	other	response to therapy		10057	27416	116721
ADRA1A	adrenoceptor alpha 1A	P97718		Plasma Membrane	G-protein coupled receptor		paliperidone, risperidone, antazoline/naphazoline, acetaminophen/clemastine/pseudoephedrine, articaine/epinephrine, bupivacaine/epinephrine, caffeine/ergotamine, acetaminophen/dexbrompheniramine/pseudoephedrine, dapiprazole, dexbrompheniramine/pseudoephedrine, chlorpheniramine/ibuprofen/pseudoephedrine, dipivefrin, cetirizine/pseudoephedrine, iloperidone, asenapine, epinephrine/prilocaine, epinep…	148	11549	29412
ADRA1B	adrenoceptor alpha 1B	P97717	20	Plasma Membrane	G-protein coupled receptor		paliperidone, risperidone, antazoline/naphazoline, acetaminophen/clemastine/pseudoephedrine, articaine/epinephrine, bupivacaine/epinephrine, caffeine/ergotamine, acetaminophen/dexbrompheniramine/pseudoephedrine, dapiprazole, dexbrompheniramine/pseudoephedrine, chlorpheniramine/ibuprofen/pseudoephedrine, dipivefrin, cetirizine/pseudoephedrine, iloperidone, asenapine, epinephrine/prilocaine, epinep…	147	11548	24173
ADRB2	adrenoceptor beta 2, surface	P18762	13	Plasma Membrane	G-protein coupled receptor	diagnosis,efficacy,unspecified application	articaine/epinephrine, bupivacaine/epinephrine, carteolol, dipivefrin, meluadrine, epinephrine/prilocaine, epinephrine/lidocaine, bedoradrine, KUL 7211, arformoterol, indacaterol, myogane, budesonide/formoterol, nebivolol, vilanterol, olodaterol, formoterol/mometasone furoate, glycopyrrolate/indacaterol, fluticasone furoate/vilanterol, latanoprost/timolol, umeclidinium/vilanterol, epinephrine/met…	154	11555	24176
ALDH5A1	aldehyde dehydrogenase 5 family, member A1	Q8BWF0		Cytoplasm	enzyme		valproic acid	7915	214579	291133
ALDH7A1	aldehyde dehydrogenase 7 family, member A1	Q9DBF1		Cytoplasm	enzyme			501	110695	291450
ANGPTL4	angiopoietin-like 4	Q9Z1P8		Extracellular Space	other			51129	57875	362850
ARHGEF7	Rho guanine nucleotide exchange factor (GEF) 7	Q9ES28		Cytoplasm	other			8874	54126	114559
ARID5B	AT rich interactive domain 5B (MRF1-like)	Q8BM75		Nucleus	transcription regulator			84159	71371	309728
ASAH1	N-acylsphingosine amidohydrolase (acid ceramidase) 1	Q9WV54		Cytoplasm	enzyme	unspecified application		427	11886	84431
ATP1A2	ATPase, Na+/K+ transporting, alpha 2 polypeptide	Q6PIE5		Plasma Membrane	transporter		digoxin, ethacrynic acid, perphenazine	477	98660	24212
BDNF	brain-derived neurotrophic factor	P21237	22	Extracellular Space	growth factor	efficacy,response to therapy		627	12064	24225
BSN	bassoon presynaptic cytomatrix protein	O88737	5	Plasma Membrane	other			8927	12217	29138
C9orf3	chromosome 9 open reading frame 3	Q8BXQ6		Cytoplasm	peptidase			84909	72061	290963
CA4	carbonic anhydrase IV	Q64444		Plasma Membrane	enzyme		ethoxyzolamide, dichlorphenamide, phentermine/topiramate, methazolamide, hydrochlorothiazide, acetazolamide, trichloromethiazide, chlorothiazide, chlorothiazide/reserpine, chlorthalidone, benzthiazide, sulfacetamide, topiramate	762	12351	29242
CA12	carbonic anhydrase XII	Q8CI85		Plasma Membrane	enzyme		methazolamide, hydrochlorothiazide, acetazolamide, trichloromethiazide, chlorothiazide, chlorthalidone, benzthiazide, sulfacetamide, topiramate	771	76459	363085
CA14	carbonic anhydrase XIV	Q9WVT6		Plasma Membrane	enzyme		methazolamide, hydrochlorothiazide, acetazolamide, trichloromethiazide, chlorothiazide, chlorthalidone, benzthiazide, sulfacetamide, topiramate	23632	23831	791259
CA5B	carbonic anhydrase VB, mitochondrial	Q9QZA0		Cytoplasm	enzyme		methazolamide, hydrochlorothiazide, acetazolamide, trichloromethiazide, chlorothiazide, chlorthalidone, benzthiazide, sulfacetamide, topiramate	11238	56078	302669
CACNA1A	calcium channel, voltage-dependent, P/Q type, alpha 1A subunit	P97445	5	Plasma Membrane	ion channel		clevidipine butyrate, bepridil, pregabalin	773	12286	25398
CACNA1B	calcium channel, voltage-dependent, N type, alpha 1B subunit	O55017		Plasma Membrane	ion channel		ziconotide, clevidipine butyrate, levetiracetam, gabapentin, bepridil, agmatine	774	12287	257648
CACNA1C	calcium channel, voltage-dependent, L type, alpha 1C subunit	Q01815		Plasma Membrane	ion channel		cinnarizine, MEM-1003, amlodipine/olmesartan medoxomil, clevidipine butyrate, amlodipine/hydrochlorothiazide/valsartan, amlodipine/telmisartan, aliskiren/amlodipine, amlodipine/hydrochlorothiazide/olmesartan medoxomil, aliskiren/amlodipine/hydrochlorothiazide, nilvadipine, amlodipine/valsartan, amlodipine/perindopril, amlodipine/benazepril, diltiazem, verapamil, mibefradil, bepridil, enalapril/fe…	775	12288	24239
CACNA1D	calcium channel, voltage-dependent, L type, alpha 1D subunit	Q99246		Plasma Membrane	ion channel		cinnarizine, MEM-1003, clevidipine butyrate, amlodipine/hydrochlorothiazide/valsartan, amlodipine/telmisartan, aliskiren/amlodipine, aliskiren/amlodipine/hydrochlorothiazide, amlodipine/valsartan, amlodipine/perindopril, amlodipine/benazepril, verapamil, mibefradil, bepridil, enalapril/felodipine, amlodipine/atorvastatin, nisoldipine, isradipine, felodipine, nimodipine, nitrendipine, amlodipine, …	776	12289	29716
CACNA2D1	calcium channel, voltage-dependent, alpha 2/delta subunit 1	O08532		Plasma Membrane	ion channel		amlodipine/hydrochlorothiazide/valsartan, amlodipine/telmisartan, aliskiren/amlodipine, amlodipine/hydrochlorothiazide/olmesartan medoxomil, aliskiren/amlodipine/hydrochlorothiazide, nilvadipine, amlodipine/valsartan, amlodipine/perindopril, amlodipine/benazepril, gabapentin, bepridil, enalapril/felodipine, amlodipine/atorvastatin, nisoldipine, isradipine, felodipine, nitrendipine, amlodipine, ni…	781	12293	25399
CACNA2D2	calcium channel, voltage-dependent, alpha 2/delta subunit 2	Q6PHS9		Plasma Membrane	ion channel	disease progression	gabapentin, amiodarone, bepridil, isradipine, pregabalin	9254	56808	300992
CACNA2D3	calcium channel, voltage-dependent, alpha 2/delta subunit 3	Q9Z1L5		Plasma Membrane	ion channel	prognosis	pregabalin	55799	12294	306243
CACNB4	calcium channel, voltage-dependent, beta 4 subunit	Q8R0S4		Plasma Membrane	ion channel		verapamil, mibefradil, nimodipine, trandolapril/verapamil	785	12298	58942
CALCRL	calcitonin receptor-like	Q9R1W5		Plasma Membrane	G-protein coupled receptor			10203	54598	25029
CAMKK1	calcium/calmodulin-dependent protein kinase kinase 1, alpha	Q8VBY2		Cytoplasm	kinase			84254	55984	60341
CASR	calcium-sensing receptor	Q9QY96		Plasma Membrane	G-protein coupled receptor	diagnosis	cinacalcet	846	12374	24247
CD83	CD83 molecule	O88324		Plasma Membrane	transmembrane receptor			9308	12522	361226
CDKL5	cyclin-dependent kinase-like 5	Q3UTQ8		Nucleus	kinase			6792	382253	100362725
CHRNA4	cholinergic receptor, nicotinic, alpha 4 (neuronal)	O70174		Plasma Membrane	transmembrane receptor		varenicline, ABT-089, ABT 418, isoflurane, mecamylamine, succinylcholine, memantine, rocuronium, doxacurium, amobarbital, mivacurium, pipecuronium, rapacuronium, metocurine, atracurium, cisatracurium, acetylcholine, nicotine, D-tubocurarine, arecoline, lobeline, enflurane, pancuronium, vecuronium	1137	11438	25590
CHRNB2	cholinergic receptor, nicotinic, beta 2 (neuronal)	Q9ERK7		Plasma Membrane	transmembrane receptor		varenicline, ABT-089, ABT 418, isoflurane, mecamylamine, succinylcholine, rocuronium, doxacurium, amobarbital, mivacurium, pipecuronium, rapacuronium, metocurine, atracurium, cisatracurium, acetylcholine, nicotine, D-tubocurarine, arecoline, lobeline, enflurane, pancuronium, vecuronium	1141	11444	54239
CLCN2	chloride channel, voltage-sensitive 2	Q9R0A1		Plasma Membrane	ion channel		lubiprostone	1181	12724	29232|100912455
CLU	clusterin	Q06890		Cytoplasm	other	efficacy,unspecified application		1191	12759	24854
CNTN2	contactin 2 (axonal)	Q61330	24	Plasma Membrane	other			6900	21367	25356
CNTNAP2	contactin associated protein-like 2	Q9CPW0		Plasma Membrane	other			26047	66797	500105
CRYM	crystallin, mu	O54983		Cytoplasm	enzyme			1428	12971	117024
CTSB	cathepsin B	P10605	11	Cytoplasm	peptidase			1508	13030	64529
DCX	doublecortin	O88809		Cytoplasm	other			1641	13193	84394
DEPDC5	DEP domain containing 5	P61460		Cytoplasm	other			9681	277854	305464
DNM1	dynamin 1	P39053	8	Cytoplasm	enzyme			1759	13429	140694
DOCK7	dedicator of cytokinesis 7	Q8R1A4		Plasma Membrane	other			85440	67299	313388
DTNA	dystrobrevin, alpha	Q9D2N4		Plasma Membrane	other	unspecified application		1837	13527	307548
DUSP6	dual specificity phosphatase 6	Q9DBB1		Cytoplasm	phosphatase	diagnosis		1848	67603	116663
EEF1A2	eukaryotic translation elongation factor 1 alpha 2	P62631	7	Cytoplasm	translation regulator	prognosis,unspecified application		1917	13628	24799
EIF4A3	eukaryotic translation initiation factor 4A3	Q91VC3		Nucleus	enzyme			9775	192170	688288
GABBR1	gamma-aminobutyric acid (GABA) B receptor, 1	Q9WV18		Plasma Membrane	G-protein coupled receptor		arbaclofen placarbil, arbaclofen, baclofen, vigabatrin	2550	54393	81657
GABRA1	gamma-aminobutyric acid (GABA) A receptor, alpha 1	P62812	8	Plasma Membrane	ion channel		methohexital, primidone, meprobamate, aspirin/butalbital/caffeine, aspirin/meprobamate, aspirin/butalbital/caffeine/codeine, hexobarbital, pagoclone, ethchlorvynol, alphadolone, SEP 174559, heptabarbital, zopiclone, glutethimide, clobazam, nitrazepam, phentermine/topiramate, caffeine/ethanol, adinazolam, butobarbital, acetaminophen/butalbital/caffeine, sevoflurane, isoflurane, gaboxadol, isoniazi…	2554	14394	29705
GABRA2	gamma-aminobutyric acid (GABA) A receptor, alpha 2	P26048	8	Plasma Membrane	ion channel		methohexital, primidone, meprobamate, aspirin/butalbital/caffeine, aspirin/meprobamate, aspirin/butalbital/caffeine/codeine, hexobarbital, pagoclone, alphadolone, SEP 174559, heptabarbital, zopiclone, clobazam, nitrazepam, adinazolam, butobarbital, acetaminophen/butalbital/caffeine, sevoflurane, isoflurane, gaboxadol, felbamate, etomidate, muscimol, halothane, fluoxetine/olanzapine, amobarbital, …	2555	14395	289606
GABRA3	gamma-aminobutyric acid (GABA) A receptor, alpha 3	P26049	8	Plasma Membrane	ion channel		methohexital, primidone, meprobamate, aspirin/butalbital/caffeine, aspirin/meprobamate, aspirin/butalbital/caffeine/codeine, hexobarbital, pagoclone, alphadolone, SEP 174559, heptabarbital, zopiclone, clobazam, nitrazepam, adinazolam, butobarbital, acetaminophen/butalbital/caffeine, sevoflurane, isoflurane, gaboxadol, isoniazid, felbamate, etomidate, muscimol, halothane, fluoxetine/olanzapine, am…	2556	14396	24947
GABRA4	gamma-aminobutyric acid (GABA) A receptor, alpha 4	Q9D6F4	8	Plasma Membrane	ion channel		methohexital, primidone, meprobamate, aspirin/butalbital/caffeine, aspirin/meprobamate, aspirin/butalbital/caffeine/codeine, hexobarbital, pagoclone, alphadolone, SEP 174559, heptabarbital, clobazam, nitrazepam, butobarbital, acetaminophen/butalbital/caffeine, sevoflurane, isoflurane, gaboxadol, isoniazid, felbamate, etomidate, muscimol, halothane, fluoxetine/olanzapine, amobarbital, atropine/hyo…	2557	14397	140675
GABRA5	gamma-aminobutyric acid (GABA) A receptor, alpha 5	Q8BHJ7	8	Plasma Membrane	ion channel		methohexital, primidone, meprobamate, aspirin/butalbital/caffeine, aspirin/meprobamate, aspirin/butalbital/caffeine/codeine, hexobarbital, pagoclone, alphadolone, SEP 174559, heptabarbital, zopiclone, clobazam, nitrazepam, adinazolam, butobarbital, acetaminophen/butalbital/caffeine, sevoflurane, isoflurane, gaboxadol, isoniazid, felbamate, etomidate, muscimol, halothane, fluoxetine/olanzapine, am…	2558	110886	29707
GABRA6	gamma-aminobutyric acid (GABA) A receptor, alpha 6	P16305	8	Plasma Membrane	ion channel		methohexital, primidone, meprobamate, aspirin/butalbital/caffeine, aspirin/meprobamate, aspirin/butalbital/caffeine/codeine, hexobarbital, pagoclone, alphadolone, SEP 174559, heptabarbital, clobazam, nitrazepam, butobarbital, acetaminophen/butalbital/caffeine, sevoflurane, isoflurane, gaboxadol, isoniazid, felbamate, etomidate, muscimol, halothane, fluoxetine/olanzapine, amobarbital, atropine/hyo…	2559	14399	29708
GABRB1	gamma-aminobutyric acid (GABA) A receptor, beta 1	P50571	8	Plasma Membrane	ion channel		methohexital, aspirin/butalbital/caffeine, aspirin/butalbital/caffeine/codeine, pagoclone, alphadolone, SEP 174559, nitrazepam, adinazolam, acetaminophen/butalbital/caffeine, sevoflurane, 4-hydroxybutanoic acid, isoflurane, gaboxadol, lindane, isoniazid, felbamate, etomidate, muscimol, halothane, fluoxetine/olanzapine, amobarbital, estazolam, atropine/hyoscyamine/phenobarbital/scopolamine, acetam…	2560	14400	25450
GABRB2	gamma-aminobutyric acid (GABA) A receptor, beta 2	P63137	8	Plasma Membrane	ion channel		methohexital, aspirin/butalbital/caffeine, aspirin/butalbital/caffeine/codeine, fospropofol, pagoclone, alphadolone, SEP 174559, nitrazepam, adinazolam, acetaminophen/butalbital/caffeine, sevoflurane, isoflurane, gaboxadol, isoniazid, felbamate, etomidate, muscimol, halothane, fluoxetine/olanzapine, amobarbital, estazolam, atropine/hyoscyamine/phenobarbital/scopolamine, acetaminophen/butalbital, …	2561	14401	25451
GABRB3	gamma-aminobutyric acid (GABA) A receptor, beta 3	P63080	8	Plasma Membrane	ion channel		methohexital, aspirin/butalbital/caffeine, aspirin/butalbital/caffeine/codeine, fospropofol, pagoclone, alphadolone, SEP 174559, nitrazepam, adinazolam, piperazine, acetaminophen/butalbital/caffeine, sevoflurane, isoflurane, gaboxadol, isoniazid, felbamate, etomidate, muscimol, halothane, fluoxetine/olanzapine, amobarbital, estazolam, atropine/hyoscyamine/phenobarbital/scopolamine, acetaminophen/…	2562	14402	24922
GABRD	gamma-aminobutyric acid (GABA) A receptor, delta	P22933	8	Plasma Membrane	ion channel		pagoclone, alphadolone, SEP 174559, nitrazepam, tracazolate, adinazolam, sevoflurane, isoflurane, gaboxadol, felbamate, etomidate, muscimol, halothane, fluoxetine/olanzapine, estazolam, eszopiclone, quazepam, diazepam, temazepam, zolpidem, lorazepam, olanzapine, triazolam, clonazepam, flurazepam, midazolam, oxazepam, zaleplon, secobarbital, phenobarbital, pentobarbital, ezogabine, desflurane, met…	2563	14403	29689
GABRG1	gamma-aminobutyric acid (GABA) A receptor, gamma 1	Q9R0Y8	8	Plasma Membrane	ion channel		pagoclone, alphadolone, SEP 174559, clobazam, nitrazepam, tracazolate, adinazolam, sevoflurane, isoflurane, gaboxadol, isoniazid, felbamate, etomidate, muscimol, halothane, fluoxetine/olanzapine, estazolam, clorazepate, eszopiclone, quazepam, amitriptyline/chlordiazepoxide, diazepam, temazepam, zolpidem, chlordiazepoxide, lorazepam, olanzapine, triazolam, clonazepam, flurazepam, midazolam, oxazep…	2565	14405	140674
GABRG2	gamma-aminobutyric acid (GABA) A receptor, gamma 2	P22723	8	Plasma Membrane	ion channel		pagoclone, alphadolone, SEP 174559, clobazam, nitrazepam, tracazolate, adinazolam, sevoflurane, isoflurane, gaboxadol, isoniazid, felbamate, etomidate, muscimol, halothane, fluoxetine/olanzapine, estazolam, clorazepate, eszopiclone, quazepam, amitriptyline/chlordiazepoxide, diazepam, temazepam, zolpidem, chlordiazepoxide, lorazepam, olanzapine, triazolam, flumazenil, clonazepam, flurazepam, midaz…	2566	14406	29709
GABRG3	gamma-aminobutyric acid (GABA) A receptor, gamma 3	P27681	8	Plasma Membrane	ion channel		pagoclone, alphadolone, SEP 174559, clobazam, nitrazepam, tracazolate, adinazolam, sevoflurane, isoflurane, gaboxadol, isoniazid, felbamate, etomidate, muscimol, halothane, fluoxetine/olanzapine, estazolam, eszopiclone, quazepam, diazepam, temazepam, zolpidem, lorazepam, olanzapine, triazolam, clonazepam, flurazepam, midazolam, oxazepam, zaleplon, secobarbital, phenobarbital, pentobarbital, ezoga…	2567	14407	79211
GAD1	glutamate decarboxylase 1 (brain, 67kDa)	P48318		Cytoplasm	enzyme	unspecified application		2571	14415	24379
GBA	glucosidase, beta, acid	P17439		Cytoplasm	enzyme			2629	14466	684536
GFRA1	GDNF family receptor alpha 1	P97785		Plasma Membrane	transmembrane receptor			2674	14585	25454
GFRA2	GDNF family receptor alpha 2	O08842	5	Plasma Membrane	transmembrane receptor			2675	14586	25136
GNAO1	guanine nucleotide binding protein (G protein), alpha activating activity polypeptide O	P18872		Plasma Membrane	enzyme			2775	14681	50664
GOSR2	golgi SNAP receptor complex member 2	O35166		Cytoplasm	transporter			9570	56494	64154
GRIA1	glutamate receptor, ionotropic, AMPA 1	P23818		Plasma Membrane	ion channel		talampanel, farampator, LY451395, tezampanel, perampanel, sevoflurane, isoflurane, desflurane, methoxyflurane, enflurane	2890	14799	50592
GRIK1	glutamate receptor, ionotropic, kainate 1	Q60934		Plasma Membrane	ion channel		phentermine/topiramate, topiramate	2897	14805	29559
GRIN1	glutamate receptor, ionotropic, N-methyl D-aspartate 1	P35438		Plasma Membrane	ion channel	unspecified application	dextromethorphan/morphine, neramexane, bicifadine, delucemine, nebostinel, besonprodil, UK-240455, dextromethorphan/quinidine, ketamine, felbamate, ifenprodil, memantine, orphenadrine, cycloserine, aspirin/caffeine/orphenadrine, N-(2-indanyl)glycinamide, dextromethorphan, acamprosate, brompheniramine/dextromethorphan/pseudoephedrine, chlorpheniramine/dextromethorphan/phenylephrine, carbinoxamine/…	2902	14810	24408
GRIN2A	glutamate receptor, ionotropic, N-methyl D-aspartate 2A	P35436		Plasma Membrane	ion channel	unspecified application	dextromethorphan/morphine, neramexane, bicifadine, delucemine, nebostinel, besonprodil, UK-240455, tenocyclidine, dextromethorphan/quinidine, donepezil/memantine, ketamine, felbamate, memantine, orphenadrine, cycloserine, N-(2-indanyl)glycinamide, dextromethorphan, brompheniramine/dextromethorphan/pseudoephedrine, chlorpheniramine/dextromethorphan/phenylephrine, carbinoxamine/dextromethorphan/pse…	2903	14811	24409
GRIN2B	glutamate receptor, ionotropic, N-methyl D-aspartate 2B	Q01097		Plasma Membrane	ion channel	diagnosis,unspecified application	dextromethorphan/morphine, neramexane, bicifadine, delucemine, nebostinel, besonprodil, UK-240455, tenocyclidine, dextromethorphan/quinidine, donepezil/memantine, ketamine, felbamate, ifenprodil, memantine, orphenadrine, cycloserine, N-(2-indanyl)glycinamide, dextromethorphan, brompheniramine/dextromethorphan/pseudoephedrine, chlorpheniramine/dextromethorphan/phenylephrine, carbinoxamine/dextrome…	2904	14812	24410
GRIN2C	glutamate receptor, ionotropic, N-methyl D-aspartate 2C	Q01098		Plasma Membrane	ion channel		dextromethorphan/morphine, neramexane, bicifadine, delucemine, nebostinel, besonprodil, UK-240455, tenocyclidine, dextromethorphan/quinidine, ketamine, felbamate, memantine, orphenadrine, cycloserine, N-(2-indanyl)glycinamide, dextromethorphan, brompheniramine/dextromethorphan/pseudoephedrine, chlorpheniramine/dextromethorphan/phenylephrine, carbinoxamine/dextromethorphan/pseudoephedrine, dextrom…	2905	14813	24411
GRIN2D	glutamate receptor, ionotropic, N-methyl D-aspartate 2D	Q03391		Plasma Membrane	ion channel		dextromethorphan/morphine, neramexane, bicifadine, delucemine, nebostinel, besonprodil, UK-240455, dextromethorphan/quinidine, ketamine, felbamate, memantine, orphenadrine, cycloserine, aspirin/caffeine/orphenadrine, N-(2-indanyl)glycinamide, dextromethorphan, brompheniramine/dextromethorphan/pseudoephedrine, chlorpheniramine/dextromethorphan/phenylephrine, carbinoxamine/dextromethorphan/pseudoep…	2906	14814	24412
HCN1	hyperpolarization activated cyclic nucleotide gated potassium channel 1	O88704		Plasma Membrane	ion channel			348980	15165	84390
HNRNPU	heterogeneous nuclear ribonucleoprotein U (scaffold attachment factor A)	Q8VEK3	2	Nucleus	transporter	unspecified application		3192	51810	117280
HOMER1	homer scaffolding protein 1	Q9Z2Y3		Plasma Membrane	other			9456	26556	29546
HSPA8	heat shock 70kDa protein 8	P63017	21	Cytoplasm	enzyme	diagnosis		3312	15481	24468
HSPA1L	heat shock 70kDa protein 1-like	P16627		Cytoplasm	other	safety		3305	15482	24963
KCNA1	potassium channel, voltage gated shaker related subfamily A, member 1	P16388	24	Plasma Membrane	ion channel		dalfampridine	3736	16485	24520
KCNA2	potassium channel, voltage gated shaker related subfamily A, member 2	P63141	24	Plasma Membrane	ion channel		dalfampridine	3737	16490	25468
KCNC1	potassium channel, voltage gated Shaw related subfamily C, member 1	P15388		Plasma Membrane	ion channel		dalfampridine	3746	16502	25327
KCNC3	potassium channel, voltage gated Shaw related subfamily C, member 3	Q63959		Plasma Membrane	ion channel		dalfampridine	3748	16504	117101
KCNQ5	potassium channel, voltage gated KQT-like subfamily Q, member 5	Q9JK45		Plasma Membrane	ion channel		ezogabine	56479	226922	259273
KCNT1	potassium channel, sodium activated subfamily T, member 1	Q6ZPR4		Plasma Membrane	ion channel			57582	227632	60444
KIAA1107	KIAA1107	Q80TK0	16	Other	other			23285	231570	100364240
LAMP5	lysosomal-associated membrane protein family, member 5	Q9D387	22	Cytoplasm	other			24141	76161	362220
LDLR	low density lipoprotein receptor	P35951		Plasma Membrane	transporter	disease progression,unspecified application		3949	16835	300438
LGI1	leucine-rich, glioma inactivated 1	Q9JIA1	17	Plasma Membrane	other			9211	56839	252892
LINGO1	leucine rich repeat and Ig domain containing 1	Q9D1T0	17	Plasma Membrane	other			84894	235402	315691
LMCD1	LIM and cysteine-rich domains 1	Q8VEE1	2	Cytoplasm	transcription regulator	unspecified application		29995	30937	494021
LUC7L3	LUC7-like 3 pre-mRNA splicing factor	Q5SUF2	19	Nucleus	other			51747	67684	360602
MAPK10	mitogen-activated protein kinase 10	Q61831	17	Cytoplasm	kinase			5602	26414	25272
MT-ND5	NADH dehydrogenase, subunit 5 (complex I)	P03921		Cytoplasm	enzyme	unspecified application		4540	17721	26202
NCDN	neurochondrin	Q9Z0E0	19	Cytoplasm	other			23154	26562	89791
NGLY1	N-glycanase 1	Q9JI78	13	Cytoplasm	enzyme			55768	59007	361014
NPTX2	neuronal pentraxin II	O70340	1	Extracellular Space	other	diagnosis		4885	53324	288475
NRP2	neuropilin 2	O35375		Plasma Membrane	kinase			8828	18187	81527
NRXN1	neurexin 1	P0DI97		Plasma Membrane	transporter			9378	18189	60391
NTRK2	neurotrophic tyrosine kinase, receptor, type 2	P15209		Plasma Membrane	kinase	diagnosis,disease progression,response to therapy	cabozantinib, cabozantinib/erlotinib, TSR-011, entrectinib, PLX7486, DS-6051b	4915	18212	25054
PCDH19	protocadherin 19	Q80TF3		Extracellular Space	other			57526	279653	317183
PCSK1	proprotein convertase subtilisin/kexin type 1	P63239		Cytoplasm	peptidase	unspecified application		5122	18548
PDE4DIP	phosphodiesterase 4D interacting protein	Q80YT7	18	Cytoplasm	enzyme	unspecified application		9659	83679	64183
PLCB1	phospholipase C, beta 1 (phosphoinositide-specific)	Q9Z1B3	9	Cytoplasm	enzyme			23236	18795	24654
PPP1R1B	protein phosphatase 1, regulatory (inhibitor) subunit 1B	Q60829		Cytoplasm	phosphatase			84152	19049	360616
PRICKLE1	prickle homolog 1	Q3U5C7		Nucleus	other			144165	106042	315259
PRICKLE2	prickle homolog 2	Q80Y24		Nucleus	other			166336	243548	312563
PTGS2	prostaglandin-endoperoxide synthase 2 (prostaglandin G/H synthase and cyclooxygenase)	Q05769		Cytoplasm	enzyme	diagnosis,disease progression,efficacy,prognosis,unspecified application	acetaminophen/pentazocine, acetaminophen/clemastine/pseudoephedrine, aspirin/butalbital/caffeine, acetaminophen/caffeine/dihydrocodeine, aspirin/hydrocodone, aspirin/oxycodone, acetaminophen/aspirin/caffeine, aspirin/pravastatin, acetaminophen/dexbrompheniramine/pseudoephedrine, aspirin/meprobamate, aspirin/caffeine/propoxyphene, aspirin/butalbital/caffeine/codeine, aspirin/caffeine/dihydrocodein…	5743	19225	29527
RELN	reelin	Q60841		Extracellular Space	peptidase			5649	19699	24718
SCARB2	scavenger receptor class B, member 2	O35114		Plasma Membrane	other	disease progression		950	12492	117106
SCN1B	sodium channel, voltage gated, type I beta subunit	P97952	24	Plasma Membrane	ion channel		articaine/epinephrine, articaine, epinephrine/prilocaine, epinephrine/lidocaine, fosphenytoin, phenytoin, prilocaine, lidocaine, riluzole, penicillin G/procaine, zonisamide, procaine	6324	20266	29686
SCN2B	sodium channel, voltage gated, type II beta subunit	Q56A07	24	Plasma Membrane	ion channel		riluzole, zonisamide	6327	72821	25349
SCN3B	sodium channel, voltage gated, type III beta subunit	Q8BHK2	24	Plasma Membrane	ion channel		riluzole, zonisamide	55800	235281	245956
SCN4B	sodium channel, voltage gated, type IV beta subunit	Q7M729	24	Plasma Membrane	ion channel		riluzole, zonisamide	6330	399548	315611
SCN8A	sodium channel, voltage gated, type VIII alpha subunit	Q9WTU3	24	Plasma Membrane	ion channel		riluzole	6334	20273	29710
SCN9A	sodium channel, voltage gated, type IX alpha subunit	Q62205	24	Plasma Membrane	ion channel		bupivacaine/lidocaine, epinephrine/lidocaine, lidocaine, riluzole, zonisamide	6335	20274	78956
SERPINE2	serpin peptidase inhibitor, clade E (nexin, plasminogen activator inhibitor type 1), member 2	Q07235		Extracellular Space	other			5270	20720	29366
SLC12A5	solute carrier family 12 (potassium/chloride transporter), member 5	Q91V14		Plasma Membrane	transporter		bumetanide	57468	57138	171373
SLC13A5	solute carrier family 13 (sodium-dependent citrate transporter), member 5	Q67BT3		Plasma Membrane	transporter			284111	237831	266998
SLC1A1	solute carrier family 1 (neuronal/epithelial high affinity glutamate transporter, system Xag), member 1	P51906		Plasma Membrane	transporter		riluzole	6505	20510	25550
SLC1A2	solute carrier family 1 (glial high affinity glutamate transporter), member 2	P43006	19	Plasma Membrane	transporter		riluzole	6506	20511	29482
SLC1A3	solute carrier family 1 (glial high affinity glutamate transporter), member 3	P56564		Plasma Membrane	transporter		riluzole	6507	20512	29483
SLC22A8	solute carrier family 22 (organic anion transporter), member 8	O88909		Plasma Membrane	transporter		colchicine/probenecid, probenecid	9376	19879	83500
SLC25A25	solute carrier family 25 (mitochondrial carrier; phosphate carrier), member 25	A2ASZ8		Cytoplasm	transporter			114789	227731	246771
SLC2A1	solute carrier family 2 (facilitated glucose transporter), member 1	P17809	18	Plasma Membrane	transporter	diagnosis,efficacy		6513	20525	24778
SLC2A3	solute carrier family 2 (facilitated glucose transporter), member 3	P32037	18	Plasma Membrane	transporter	efficacy		6515	20527	100909595|25551
SLC39A14	solute carrier family 39 (zinc transporter), member 14	Q75N73	1	Plasma Membrane	transporter	unspecified application		23516	213053	306009
SLC6A1	solute carrier family 6 (neurotransmitter transporter), member 1	P31648		Plasma Membrane	transporter		tiagabine	6529	232333	79212
SLC6A2	solute carrier family 6 (neurotransmitter transporter), member 2	O55192		Plasma Membrane	transporter		acetaminophen/clemastine/pseudoephedrine, acetaminophen/dexbrompheniramine/pseudoephedrine, dexbrompheniramine/pseudoephedrine, chlorpheniramine/ibuprofen/pseudoephedrine, cetirizine/pseudoephedrine, radafaxine, bicifadine, DOV-102,677, desvenlafaxine, tapentadol, milnacipran, phentermine/topiramate, hydrocodone/pseudoephedrine, levomilnacipran, amitriptyline/ketamine, bupropion/naltrexone, fexof…	6530	20538	83511
SLC6A3	solute carrier family 6 (neurotransmitter transporter), member 3	Q61327		Plasma Membrane	transporter		acetaminophen/clemastine/pseudoephedrine, acetaminophen/dexbrompheniramine/pseudoephedrine, dexbrompheniramine/pseudoephedrine, chlorpheniramine/ibuprofen/pseudoephedrine, cetirizine/pseudoephedrine, lisdexamfetamine, DOV-102,677, armodafinil, phentermine/topiramate, ioflupane I-123, hydrocodone/pseudoephedrine, bupropion/naltrexone, fexofenadine/pseudoephedrine, fenfluramine/phentermine, loratad…	6531	13162	24898
SLC6A11	solute carrier family 6 (neurotransmitter transporter), member 11	P31650		Plasma Membrane	transporter		tiagabine	6538	243616	79213
SLC6A12	solute carrier family 6 (neurotransmitter transporter), member 12	P31651		Plasma Membrane	transporter		tiagabine	6539	14411	50676
SLC6A13	solute carrier family 6 (neurotransmitter transporter), member 13	P31649		Plasma Membrane	transporter		tiagabine	6540	14412	171163
SLC9A1	solute carrier family 9, subfamily A (NHE1, cation proton antiporter 1), member 1	Q61165		Plasma Membrane	ion channel		amiloride, amiloride/hydrochlorothiazide	6548	20544	24782
SLN	sarcolipin	Q9CQD6		Cytoplasm	other			6588	66402
SNTB2	syntrophin, beta 2 (dystrophin-associated protein A1, 59kDa, basic component 2)	Q61235	24	Plasma Membrane	other			6645	20650	689421
SPTAN1	spectrin, alpha, non-erythrocytic 1	P16546		Plasma Membrane	other			6709	20740	64159
SST	somatostatin	P60041		Extracellular Space	other	efficacy		6750	20604	24797
SSTR1	somatostatin receptor 1	P30873	22	Plasma Membrane	G-protein coupled receptor		pasireotide, everolimus/pasireotide, octreotide	6751	20605	25033
ST3GAL3	ST3 beta-galactoside alpha-2,3-sialyltransferase 3	P97325		Cytoplasm	enzyme			6487	20441	64445
ST3GAL5	ST3 beta-galactoside alpha-2,3-sialyltransferase 5	O88829	13	Cytoplasm	enzyme			8869	20454	83505
STX1B	syntaxin 1B	P61264	5	Plasma Membrane	other			112755	56216	24923
SV2A	synaptic vesicle glycoprotein 2A	Q9JIS5	5	Cytoplasm	transporter		levetiracetam	9900	64051	117559
SV2C	synaptic vesicle glycoprotein 2C	Q69ZS6		Plasma Membrane	other			22987	75209	29643
SYN1	synapsin I	O88935	5	Plasma Membrane	transporter			6853	20964	24949
SYN2	synapsin II	Q64332	5	Plasma Membrane	other			6854	20965	29179
TRPC7	transient receptor potential cation channel, subfamily C, member 7	Q9WVC5		Plasma Membrane	ion channel			57113	26946	282822
TYRO3	TYRO3 protein tyrosine kinase	P55144		Plasma Membrane	kinase			7301	22174	25232
